# Supplementary material for: Single-cell RNA-seq analysis reveals ploidy-dependent and cell-specific transcriptome changes in Arabidopsis female gametophytes
Source: Genome Biol. 2020 Jul 22;21:178. doi: 10.1186/s13059-020-02094-0 (PMC7375004; doi:10.1186/s13059-020-02094-0)
Supplement: Supplementary file 2 — Additional file 2:Table S1. Expression values (raw reads and normalized abundance) of each gene in each cell. [file 13059_2020_2094_MOESM2_ESM.xlsx]

## Sheet: Normalized_abundance
Additional file 2: Table S1. Expression values (raw reads and normalized abundance) of each gene in each cell
	ECd								ECt								CCd								CCt								Synergid cell
gene_id	Cell_1	Cell_2	Cell_3	Cell_4	Cell_5	Cell_6	Cell_7	Cell_8	Cell_1	Cell_2	Cell_3	Cell_4	Cell_5	Cell_6	Cell_7	Cell_8	Cell_1	Cell_2	Cell_3	Cell_4	Cell_5	Cell_6	Cell_7	Cell_8	Cell_1	Cell_2	Cell_3	Cell_4	Cell_5	Cell_6	Cell_7	Cell_8	Cell_1	Cell_2	Cell_3	Cell_4
AT1G01010	0	0	0	0	0	11.0398	14.5462	0	11.8614	0	0	0	0	0	0	18.9706	33.8499	0	22.5809	0	64.4299	12.8676	9.90707	22.189	0	0	0	0	27.3163	18.8985	0	46.9331	0	0	0	0
AT1G01020	31.5826	7.41157	22.7899	0	31.6379	0	0	67.8492	0	0	0	0	10.2609	184.26	0	18.9706	8.82605	0	0	8.07077	0	0	0	0	0	0	0	0	0	0	280.411	0	36.2665	21.0394	82.6857	89.4976
AT1G01030	19.7938	0	0	0	0	0	0	0	0	0	0	0	0	0	0	0	0	0	0	8.07077	0	0	0	0	0	0	0	0	0	0	0	0	0	0	23.5671	0
AT1G01040	0	17.3382	22.7899	126.581	44.6815	52.305	0	0	60.463	51.6319	0	109.17	89.7439	184.26	33.8435	42.0867	95.4556	173.151	160.013	90.8873	64.4299	29.7557	91.0387	84.6507	187	146.354	218.631	444.94	109.957	187.61	173.909	190.849	15.9213	21.0394	114.862	0
AT1G01046	0	7.41157	0	0	0	0	0	0	11.8614	22.2374	0	0	0	0	0	0	0	0	0	0	0	0	0	9.53358	0	0	47.7328	0	0	0	0	0	0	0	0	0
AT1G01050	0	0	0	0	0	11.0398	14.5462	14.0428	0	22.2374	0	0	0	0	14.9941	18.9706	1058.21	696.747	560.014	234.623	578.551	948.275	1381.95	1400.83	2590.65	655.251	1420.44	1589.74	570.819	842.083	825.382	1449.99	216.428	172.162	182.543	89.4976
AT1G01060	0	0	0	0	0	11.0398	0	0	0	0	0	0	0	0	0	0	79.0474	148.611	52.4801	196.353	89.8753	48.5892	91.0387	102.146	373.024	60.6123	159.428	389.862	109.957	285.738	393.55	329.997	0	0	23.5671	0
AT1G01070	0	0	0	0	0	0	0	0	0	0	0	0	0	0	0	0	0	0	0	0	0	0	0	0	0	0	0	0	0	0	0	0	0	0	0	0
AT1G01073	0	0	0	0	0	0	0	0	0	0	0	0	0	0	0	0	0	0	0	0	0	0	0	0	0	0	0	0	0	0	0	0	0	0	0	0
AT1G01080	19.7938	17.3382	10.0569	0	0	0	0	14.0428	0	0	0	0	0	0	0	0	95.4556	78.3203	85.9487	254.243	200.415	112.361	237.086	120.199	417.338	410.491	159.428	179.132	264.735	497.435	76.8499	378.537	0	0	0	0
AT1G01090	8.90509	109.625	22.7899	45.3618	19.4495	162.752	14.5462	48.9309	198.452	22.2374	104.502	48.9439	38.7846	95.0844	122.984	148.815	683.973	438.052	560.014	1235.43	1440.53	511.24	532.683	1067.27	3106.08	1978.8	797.291	2572.5	1295.61	1379.9	890.592	1390.88	0	0	0	0
AT1G01100	171.115	256.45	265.198	244.491	200.9	213.33	133.277	128.144	400.591	455.6	463.955	569.422	316.545	348.472	360.762	492.729	3183.52	1475.25	1133.89	3023.01	3212.26	2694.52	4139.39	3560.78	6019.06	3634.4	2143.15	6780.03	1374.31	3915.57	8356.39	4234.27	245.278	706.907	520.023	399.64
AT1G01110	0	0	0	0	0	0	0	0	0	0	0	0	0	0	0	0	0	0	0	0	0	0	0	0	0	25.1025	0	0	0	18.8985	0	0	0	0	0	0
AT1G01115	0	0	0	0	0	0	0	0	0	0	0	0	0	0	0	0	0	0	0	0	0	0	0	0	0	0	0	0	0	0	0	0	0	0	0	0
AT1G01120	0	0	0	0	0	0	0	0	0	0	0	0	0	0	0	0	0	0	0	0	0	29.7557	0	0	20.4952	0	0	0	0	0	0	0	0	0	0	0
AT1G01130	0	0	0	0	0	0	0	0	0	0	0	0	0	0	0	0	129.822	16.024	371.886	0	0	29.7557	171.338	36.3705	33.8016	101.51	0	0	109.957	69.0577	0	0	0	0	0	0
AT1G01140	0	0	0	0	0	0	0	0	43.1222	0	0	0	0	0	0	0	0	0	0	19.1205	0	0	0	0	0	0	0	0	0	0	0	0	0	0	0	0
AT1G01150	0	0	0	0	0	0	0	0	0	0	0	0	0	0	0	0	0	0	0	0	0	0	0	0	0	0	0	0	0	0	0	0	0	0	0	0
AT1G01160	0	0	0	0	0	0	0	0	0	22.2374	0	0	0	18.4649	0	18.9706	242.546	223.536	52.4801	314.86	259.45	367.953	429.273	553.331	603.181	353.385	864.862	500.771	109.957	497.435	956.533	503.664	0	0	0	13.6551
AT1G01170	0	0	0	0	0	0	0	0	0	0	0	0	0	0	0	0	262.476	124.573	327.143	254.243	200.415	48.5892	91.0387	217.209	226.178	786.043	218.631	37.8177	158.342	497.435	123.913	236.017	0	0	23.5671	0
AT1G01180	0	0	0	0	0	0	0	0	0	0	0	0	0	0	0	0	8.82605	0	0	0	0	12.8676	23.3665	9.53358	0	0	0	0	0	69.0577	0	0	0	0	0	0
AT1G01183	0	7.41157	0	0	0	0	0	0	11.8614	0	0	0	0	0	0	0	0	0	0	0	18.0744	0	0	0	0	0	102.156	37.8177	27.3163	0	0	0	0	0	0	0
AT1G01190	0	0	0	0	0	0	0	0	0	0	0	0	0	0	0	0	0	0	0	0	0	0	0	0	0	0	0	0	0	0	0	0	0	0	0	0
AT1G01200	0	0	0	0	0	0	0	0	0	0	0	0	0	0	0	0	0	0	0	0	0	0	0	0	0	0	0	0	0	0	0	0	0	0	23.5671	0
AT1G01210	19.7938	17.3382	0	20.8713	0	11.0398	0	30.8673	26.7802	22.2374	21.8857	30.6122	23.7427	18.4649	14.9941	67.078	366.093	56.3472	22.5809	421.081	40.3043	48.5892	192.795	258.596	246.277	720.012	404.11	968.367	264.735	69.0577	173.909	282.451	0	0	23.5671	0
AT1G01220	0	7.41157	0	20.8713	0	24.0299	0	0	0	0	0	48.9439	0	0	0	42.0867	48.1313	35.4261	0	31.6676	18.0744	0	23.3665	22.189	131.122	60.6123	47.7328	82.3064	27.3163	69.0577	33.9597	29.2627	0	0	0	0
AT1G01225	0	17.3382	0	0	0	0	0	0	0	0	75.5484	0	0	0	0	42.0867	63.2418	56.3472	0	45.2983	64.4299	48.5892	91.0387	67.7842	149.327	146.354	102.156	230.091	65.7672	96.9577	123.913	125.954	58.701	47.4452	23.5671	30.6866
AT1G01230	0	0	0	0	0	0	0	0	0	0	0	0	0	0	0	0	242.546	198.141	121.969	124.256	229.674	48.5892	55.1114	157.765	439.84	720.012	218.631	230.091	158.342	571.574	634.562	378.537	36.2665	139.009	148.217	132.591
AT1G01240	19.7938	0	10.0569	0	0	0	0	0	0	0	0	0	0	0	0	0	48.1313	16.024	85.9487	31.6676	0	0	0	0	0	101.51	102.156	82.3064	65.7672	42.806	0	0	0	0	0	0
AT1G01250	0	0	0	0	0	0	0	0	0	0	0	0	0	0	0	0	0	0	0	0	0	0	0	0	0	0	0	0	0	0	0	0	0	0	0	0
AT1G01260	0	7.41157	0	0	8.4662	0	70.4852	0	26.7802	0	47.8235	13.7243	71.973	0	14.9941	18.9706	112.398	16.024	22.5809	45.2983	0	29.7557	72.6452	138.753	113.385	0	102.156	129.717	0	96.9577	280.411	29.2627	15.9213	0	52.0285	0
AT1G01270	0	0	0	0	0	0	0	0	0	0	0	0	0	0	0	0	0	0	0	0	0	0	0	0	0	0	0	0	0	0	0	0	0	0	0	0
AT1G01280	0	0	0	0	0	0	0	0	0	0	0	0	0	0	0	0	20.6109	0	0	0	0	0	0	0	8.71363	0	0	0	27.3163	0	0	0	0	0	0	0
AT1G01290	31.5826	0	22.7899	20.8713	8.4662	24.0299	0	0	26.7802	51.6319	21.8857	48.9439	54.9384	18.4649	14.9941	0	409.198	148.611	121.969	107.316	320.38	286.24	259.865	177.197	462.563	146.354	102.156	614.435	321.865	319.737	123.913	403.15	0	76.3444	23.5671	0
AT1G01300	0	0	0	0	0	0	0	0	0	0	0	0	0	0	0	0	112.398	0	0	8.07077	0	29.7557	9.90707	36.3705	33.8016	101.51	0	82.3064	27.3163	42.806	173.909	0	0	0	0	0
AT1G01305	0	0	0	0	0	0	0	0	0	0	0	0	0	0	0	0	0	0	0	0	0	0	0	0	0	0	0	0	0	0	0	0	38952.6	41375.9	25075.1	24118
AT1G01310	0	0	0	0	0	0	0	0	0	0	0	13.7243	0	0	0	0	0	0	0	0	0	0	0	9.53358	0	0	0	0	0	18.8985	0	0	0	0	0	0
AT1G01320	8.90509	40.5599	0	0	8.4662	0	0	0	11.8614	0	21.8857	0	23.7427	18.4649	14.9941	0	475.426	355.547	160.013	274.164	414.753	481.945	330.468	601.871	725.405	591.831	730.227	1976.64	321.865	1003.2	452.136	354.149	0	0	0	0
AT1G01340	0	0	0	0	8.4662	0	0	0	0	0	0	0	0	0	0	0	48.1313	0	160.013	0	0	0	0	0	0	0	0	0	0	0	0	0	15.9213	47.4452	23.5671	30.6866
AT1G01350	0	0	0	126.581	0	11.0398	50.8014	0	11.8614	51.6319	104.502	13.7243	0	0	0	18.9706	95.4556	198.141	121.969	75.0238	143.673	48.5892	110.179	84.6507	266.691	101.51	0	389.862	0	96.9577	123.913	147.156	0	47.4452	23.5671	0
AT1G01355	0	0	0	0	0	0	0	0	0	0	0	0	0	0	0	0	0	0	52.4801	75.0238	0	0	38.5992	67.7842	0	25.1025	47.7328	37.8177	0	69.0577	76.8499	0	0	0	0	0
AT1G01360	0	0	0	0	0	0	0	0	0	0	0	0	0	0	0	0	8.82605	124.573	0	75.0238	18.0744	48.5892	23.3665	51.6439	48.2063	0	0	0	210.107	187.61	33.9597	46.9331	0	0	0	0
AT1G01370	0	0	0	0	0	0	0	0	0	0	0	0	0	0	0	0	0	0	22.5809	0	0	0	9.90707	0	0	0	0	0	0	0	0	0	0	0	0	0
AT1G01380	0	0	0	0	0	0	0	0	0	0	0	0	0	0	0	0	0	0	0	0	0	0	0	0	0	0	0	0	0	0	0	0	0	0	0	0
AT1G01390	0	0	0	0	0	0	0	0	0	0	0	0	0	0	0	0	0	0	0	0	0	0	0	0	0	0	0	0	0	0	0	0	0	0	0	0
AT1G01400	0	0	0	0	0	0	0	0	0	0	0	0	0	0	0	0	0	0	0	0	0	0	0	0	0	0	0	0	27.3163	0	0	0	0	0	0	0
AT1G01410	0	0	0	0	0	0	0	0	0	0	0	0	0	0	0	0	0	0	0	0	0	0	0	0	0	0	0	0	0	0	0	0	0	0	0	0
AT1G01420	0	0	0	0	0	0	0	0	0	0	0	0	0	0	0	0	0	0	85.9487	8.07077	0	0	0	9.53358	0	0	0	0	0	0	0	0	0	0	0	0
AT1G01430	0	0	0	0	0	0	0	0	0	0	0	0	0	0	0	0	8.82605	0	0	0	0	0	0	22.189	0	0	0	0	0	0	33.9597	0	0	0	0	0
AT1G01440	0	0	10.0569	20.8713	8.4662	0	0	0	0	0	0	0	0	0	14.9941	0	0	0	0	0	0	29.7557	0	0	20.4952	0	0	0	0	18.8985	0	13.0491	0	0	0	0
AT1G01448	8.90509	0	0	0	0	11.0398	0	0	0	0	0	0	0	41.9014	0	0	20.6109	0	0	0	0	0	23.3665	36.3705	8.71363	60.6123	0	82.3064	65.7672	0	33.9597	13.0491	0	0	0	0
AT1G01450	0	0	0	0	0	0	0	0	0	0	0	0	0	0	0	0	0	0	0	0	0	0	23.3665	0	0	0	0	0	0	0	0	13.0491	0	0	0	0
AT1G01453	0	0	0	0	0	0	0	0	0	0	0	0	0	0	0	0	0	0	0	0	0	0	0	0	0	0	0	0	0	0	0	0	0	0	0	0
AT1G01460	0	0	0	0	0	0	0	0	0	0	0	0	0	0	0	0	0	0	0	0	0	0	0	9.53358	0	0	0	0	0	0	0	0	0	0	0	0
AT1G01470	0	0	0	0	0	0	0	0	0	0	0	0	0	0	0	0	1110.23	466.017	464.244	578.995	18.0744	90.1259	38.5992	36.3705	750.349	1205.84	0	0	991.167	1044.12	572.731	85.1053	0	0	0	0
AT1G01471	0	0	0	0	0	0	0	0	0	0	0	0	0	0	0	0	0	0	0	0	0	0	0	0	0	0	0	0	0	0	0	0	0	0	0	0
AT1G01480	363.54	28.5042	152.289	20.8713	8.4662	113.85	365.945	351.2	26.7802	157.226	104.502	109.17	23.7427	123.788	172.419	120.675	203.588	382.805	709.234	196.353	512.154	286.24	379.251	322.942	226.178	1353.74	404.11	500.771	991.167	802.496	1578.01	354.149	188.174	106.992	253.578	154.974
AT1G01490	0	0	0	0	0	0	14.5462	0	0	0	0	0	0	0	0	0	0	0	0	0	0	0	0	0	0	25.1025	0	0	0	0	0	0	0	0	0	0
AT1G01500	0	7.41157	10.0569	0	0	0	0	0	11.8614	0	0	0	0	0	0	0	95.4556	56.3472	121.969	124.256	18.0744	29.7557	23.3665	217.209	96.1608	146.354	159.428	179.132	65.7672	69.0577	173.909	85.1053	0	21.0394	23.5671	30.6866
AT1G01510	8.90509	28.5042	0	0	31.6379	0	14.5462	0	78.5866	51.6319	21.8857	68.2811	38.7846	0	33.8435	148.815	165.952	198.141	199.753	159.5	200.415	90.1259	259.865	322.942	395.063	469.35	218.631	179.132	210.107	96.9577	226.205	147.156	0	0	0	0
AT1G01520	0	0	0	0	0	0	0	0	0	0	0	0	0	0	0	0	79.0474	56.3472	22.5809	0	0	12.8676	0	9.53358	79.5042	146.354	0	0	27.3163	252.346	0	46.9331	0	0	0	0
AT1G01530	0	0	0	0	0	0	0	0	0	0	0	0	0	0	0	0	1513.89	275.407	417.61	196.353	259.45	948.275	379.251	344.939	651.556	529.833	218.631	1717.68	210.107	881.955	336.258	147.156	0	0	0	0
AT1G01540	0	0	0	0	0	0	0	14.0428	0	157.226	0	30.6122	54.9384	18.4649	14.9941	67.078	129.822	78.3203	22.5809	8.07077	89.8753	12.8676	55.1114	36.3705	96.1608	101.51	0	179.132	65.7672	96.9577	123.913	46.9331	0	0	0	0
AT1G01550	8.90509	0	0	0	0	0	14.5462	0	0	0	0	0	0	0	0	18.9706	112.398	56.3472	199.753	31.6676	0	68.8088	55.1114	67.7842	149.327	410.491	47.7328	282.317	65.7672	285.738	173.909	13.0491	15.9213	21.0394	23.5671	68.9611
AT1G01560	0	0	0	0	0	0	0	0	0	0	0	0	0	0	0	0	0	16.024	0	0	0	0	0	0	0	101.51	0	0	0	0	0	0	0	0	0	0
AT1G01570	19.7938	7.41157	0	20.8713	31.6379	11.0398	70.4852	0	11.8614	22.2374	21.8857	88.402	10.2609	41.9014	54.4869	148.815	543.388	148.611	52.4801	107.316	40.3043	340.324	110.179	217.209	308.41	194.381	102.156	129.717	210.107	424.945	173.909	190.849	15.9213	21.0394	114.862	13.6551
AT1G01580	0	0	0	0	0	0	0	0	0	0	0	0	0	0	0	0	20.6109	16.024	0	0	0	0	0	9.53358	0	60.6123	0	0	65.7672	69.0577	0	0	0	0	0	0
AT1G01590	0	0	0	0	0	0	0	0	0	0	0	0	0	0	0	0	0	0	0	0	0	0	0	0	0	0	0	0	27.3163	0	0	0	0	0	0	0
AT1G01600	0	0	0	0	19.4495	0	0	0	0	0	0	13.7243	0	0	0	0	33.8499	35.4261	22.5809	0	18.0744	12.8676	9.90707	0	48.2063	25.1025	47.7328	129.717	109.957	18.8985	76.8499	13.0491	0	21.0394	0	0
AT1G01610	0	0	0	0	0	0	0	0	11.8614	0	0	0	0	0	0	0	0	0	0	8.07077	0	0	0	0	0	0	0	0	0	0	0	0	0	0	0	0
AT1G01620	0	0	0	0	0	0	0	0	0	0	0	0	0	0	0	0	33.8499	16.024	0	0	0	0	38.5992	36.3705	0	25.1025	0	0	0	42.806	0	0	0	0	0	0
AT1G01630	0	7.41157	22.7899	0	58.4003	24.0299	14.5462	14.0428	60.463	84.5117	0	48.9439	0	0	33.8435	0	0	0	0	8.07077	0	0	0	0	79.5042	101.51	0	37.8177	0	0	123.913	0	0	0	0	0
AT1G01640	0	0	0	0	0	0	0	0	0	0	0	30.6122	0	0	0	0	63.2418	16.024	0	0	0	0	23.3665	120.199	0	0	0	0	0	0	0	0	0	0	0	0
AT1G01650	0	0	0	0	0	0	0	14.0428	0	0	21.8857	13.7243	10.2609	18.4649	54.4869	0	112.398	249.301	52.4801	159.5	116.349	68.8088	55.1114	120.199	266.691	245.106	0	0	109.957	354.296	336.258	65.6215	0	0	0	13.6551
AT1G01660	0	0	0	0	0	0	0	0	0	0	0	0	0	0	0	0	0	0	0	0	0	0	23.3665	0	0	0	47.7328	0	0	0	0	0	0	0	0	0
AT1G01670	0	0	0	0	0	37.8745	0	0	0	0	0	0	0	0	0	0	8.82605	0	22.5809	0	0	0	0	9.53358	0	25.1025	0	0	0	96.9577	33.9597	0	0	0	0	0
AT1G01680	0	0	0	0	0	0	0	0	0	0	0	0	0	0	0	0	20.6109	355.547	85.9487	0	0	12.8676	0	0	8.71363	0	0	0	27.3163	0	0	13.0491	0	0	0	0
AT1G01690	0	28.5042	22.7899	0	0	0	0	0	0	0	21.8857	0	0	41.9014	0	0	20.6109	0	22.5809	19.1205	0	48.5892	38.5992	9.53358	48.2063	25.1025	0	37.8177	0	42.806	0	29.2627	0	0	0	0
AT1G01695	0	0	0	0	0	0	0	0	0	0	0	0	0	0	0	0	0	0	0	0	0	0	0	0	0	0	0	0	0	0	0	0	0	0	0	0
AT1G01700	0	0	0	0	0	0	0	0	0	0	0	0	0	0	0	0	0	0	0	0	0	0	0	0	0	0	0	0	0	0	0	0	0	0	0	0
AT1G01710	0	17.3382	10.0569	45.3618	0	11.0398	0	30.8673	43.1222	51.6319	0	30.6122	0	41.9014	14.9941	93.3706	409.198	466.017	283.467	141.662	479.38	233.876	214.721	301.211	725.405	298.192	597.776	129.717	158.342	922.103	173.909	478.242	0	0	23.5671	0
AT1G01720	141.151	7.41157	51.6438	45.3618	31.6379	37.8745	0	14.0428	0	22.2374	47.8235	48.9439	146.6	184.26	122.984	18.9706	497.895	124.573	760.311	45.2983	18.0744	692.83	192.795	505.545	531.989	410.491	218.631	557.287	321.865	319.737	173.909	46.9331	15.9213	0	0	89.4976
AT1G01725	0	0	0	0	8.4662	0	0	0	0	51.6319	0	0	0	0	0	18.9706	0	0	0	31.6676	64.4299	48.5892	0	0	48.2063	25.1025	0	37.8177	0	0	0	65.6215	36.2665	76.3444	0	0
AT1G01730	0	0	0	0	0	0	0	0	0	0	0	0	0	0	76.389	0	165.952	35.4261	160.013	19.1205	40.3043	29.7557	55.1114	120.199	96.1608	101.51	0	82.3064	109.957	69.0577	33.9597	105.247	0	0	0	0
AT1G01740	0	0	0	0	8.4662	11.0398	0	0	0	0	0	0	0	0	0	0	20.6109	16.024	0	0	18.0744	12.8676	0	0	33.8016	0	0	0	0	18.8985	0	13.0491	0	0	0	0
AT1G01750	0	0	0	0	8.4662	0	0	0	0	0	0	0	0	0	0	0	0	0	0	0	0	0	0	0	0	0	0	0	0	0	0	0	0	0	0	0
AT1G01760	0	0	0	0	0	0	0	0	0	0	0	0	0	0	0	0	0	0	0	8.07077	18.0744	12.8676	9.90707	22.189	48.2063	0	0	0	65.7672	0	0	29.2627	0	0	0	0
AT1G01770	0	0	0	0	31.6379	0	0	0	0	0	0	13.7243	0	18.4649	14.9941	0	129.822	173.151	22.5809	45.2983	40.3043	90.1259	55.1114	138.753	226.178	353.385	218.631	500.771	27.3163	319.737	123.913	125.954	0	0	23.5671	13.6551
AT1G01780	0	0	0	0	0	0	0	0	0	0	0	0	0	0	0	0	48.1313	0	22.5809	19.1205	40.3043	29.7557	23.3665	9.53358	63.487	0	0	37.8177	65.7672	156.419	76.8499	46.9331	0	0	0	0
AT1G01790	0	0	0	0	0	0	0	0	0	0	0	0	0	0	0	0	48.1313	78.3203	240.96	75.0238	143.673	12.8676	110.179	0	167.963	60.6123	159.428	230.091	27.3163	96.9577	33.9597	168.802	0	0	0	0
AT1G01800	0	7.41157	0	0	0	11.0398	0	0	26.7802	0	0	0	10.2609	18.4649	14.9941	0	20.6109	0	22.5809	0	0	0	0	9.53358	0	60.6123	47.7328	0	0	96.9577	33.9597	0	15.9213	0	23.5671	13.6551
AT1G01810	8.90509	0	0	0	0	24.0299	0	0	0	0	0	0	10.2609	0	0	18.9706	0	16.024	22.5809	0	143.673	90.1259	38.5992	9.53358	206.413	60.6123	0	82.3064	0	69.0577	76.8499	65.6215	0	0	0	0
AT1G01820	0	0	0	0	0	0	0	14.0428	0	0	0	0	0	0	0	0	79.0474	198.141	240.96	254.243	89.8753	135.388	150.387	197.021	308.41	101.51	102.156	389.862	210.107	156.419	33.9597	125.954	0	0	0	0
AT1G01830	0	0	0	0	0	0	0	30.8673	0	0	0	0	0	0	0	0	8.82605	0	0	0	0	0	23.3665	0	0	60.6123	0	0	27.3163	187.61	76.8499	13.0491	0	0	23.5671	0
AT1G01840	0	0	0	0	0	0	0	0	11.8614	0	0	0	0	0	0	0	0	16.024	0	0	0	29.7557	23.3665	9.53358	8.71363	0	47.7328	0	65.7672	0	33.9597	0	0	0	0	0
AT1G01860	0	17.3382	0	0	0	0	0	0	0	0	0	0	0	0	0	0	0	78.3203	52.4801	8.07077	40.3043	12.8676	0	9.53358	20.4952	0	0	37.8177	65.7672	69.0577	0	46.9331	0	0	0	0
AT1G01870	31.5826	7.41157	10.0569	0	8.4662	0	0	0	0	84.5117	21.8857	0	0	0	0	0	112.398	78.3203	85.9487	31.6676	0	29.7557	38.5992	84.6507	48.2063	25.1025	47.7328	82.3064	109.957	18.8985	0	29.2627	0	0	0	0
AT1G01880	0	17.3382	0	0	0	0	0	14.0428	43.1222	0	21.8857	48.9439	0	18.4649	54.4869	0	20.6109	16.024	22.5809	31.6676	18.0744	12.8676	23.3665	9.53358	48.2063	25.1025	0	0	27.3163	126.151	123.913	13.0491	0	0	23.5671	0
AT1G01890	0	0	0	0	0	0	0	0	0	0	0	0	0	0	0	0	0	0	0	0	0	0	0	0	0	0	0	0	0	0	0	0	0	0	0	0
AT1G01900	0	0	10.0569	0	0	0	14.5462	0	0	51.6319	75.5484	0	71.973	18.4649	54.4869	18.9706	0	35.4261	0	8.07077	0	12.8676	0	9.53358	8.71363	0	0	0	0	0	0	0	0	0	0	0
AT1G01910	8.90509	66.6811	83.3377	20.8713	31.6379	146.244	0	170.496	78.5866	157.226	47.8235	109.17	71.973	95.0844	54.4869	120.675	732.096	198.141	658.803	465.18	259.45	850.875	585.928	777.155	1706.21	1659.96	1279.34	1911.54	1865.73	354.296	634.562	607.119	107.679	76.3444	217.698	89.4976
AT1G01920	31.5826	0	0	0	8.4662	0	0	30.8673	26.7802	84.5117	21.8857	30.6122	0	0	14.9941	18.9706	95.4556	78.3203	52.4801	124.256	171.725	135.388	91.0387	102.146	329.687	245.106	102.156	37.8177	158.342	42.806	173.909	213.263	0	0	52.0285	30.6866
AT1G01930	8.90509	17.3382	22.7899	0	19.4495	0	0	0	0	22.2374	0	30.6122	0	0	0	0	33.8499	124.573	0	45.2983	18.0744	12.8676	55.1114	0	131.122	146.354	0	179.132	0	156.419	76.8499	85.1053	0	0	23.5671	13.6551
AT1G01940	8.90509	53.3235	0	0	19.4495	52.305	0	30.8673	11.8614	157.226	21.8857	13.7243	71.973	41.9014	14.9941	42.0867	497.895	124.573	511.73	443.023	414.753	424.284	379.251	481.949	1334.51	469.35	1209.3	1399.93	991.167	285.738	1023.17	959.739	15.9213	47.4452	52.0285	30.6866
AT1G01950	0	0	10.0569	45.3618	19.4495	0	0	0	0	84.5117	0	0	10.2609	18.4649	0	0	95.4556	35.4261	52.4801	45.2983	18.0744	112.361	9.90707	120.199	266.691	101.51	102.156	230.091	65.7672	252.346	76.8499	105.247	0	0	52.0285	0
AT1G01960	19.7938	17.3382	36.7761	20.8713	31.6379	11.0398	32.0202	14.0428	0	84.5117	21.8857	88.402	10.2609	0	0	0	33.8499	275.407	160.013	75.0238	116.349	183.478	129.984	138.753	373.024	245.106	404.11	908.217	210.107	389.376	0	306.093	0	21.0394	0	13.6551
AT1G01970	0	7.41157	0	20.8713	0	0	0	0	0	0	0	0	10.2609	0	0	0	129.822	78.3203	52.4801	31.6676	40.3043	0	55.1114	51.6439	33.8016	101.51	102.156	37.8177	210.107	0	76.8499	29.2627	0	0	0	0
AT1G01980	0	0	0	0	0	0	0	0	0	0	0	0	0	0	0	0	0	0	0	0	0	12.8676	9.90707	0	8.71363	0	0	0	0	18.8985	0	0	0	0	0	0
AT1G01990	0	17.3382	0	0	0	0	14.5462	0	0	0	21.8857	0	0	0	0	42.0867	129.822	101.11	52.4801	8.07077	0	48.5892	129.984	138.753	149.327	353.385	159.428	282.317	210.107	156.419	0	105.247	0	0	0	13.6551
AT1G02000	0	0	0	0	0	0	0	0	0	0	0	0	0	0	0	0	33.8499	0	52.4801	8.07077	40.3043	68.8088	23.3665	22.189	8.71363	0	102.156	37.8177	0	285.738	123.913	13.0491	0	0	0	0
AT1G02010	0	0	0	0	0	0	0	0	0	0	0	0	0	0	0	42.0867	0	0	0	0	40.3043	29.7557	23.3665	9.53358	8.71363	25.1025	0	37.8177	0	18.8985	33.9597	29.2627	0	0	23.5671	0
AT1G02020	8.90509	7.41157	10.0569	0	0	24.0299	0	0	0	22.2374	0	0	0	0	14.9941	0	33.8499	56.3472	160.013	45.2983	64.4299	12.8676	129.984	36.3705	113.385	60.6123	159.428	0	27.3163	126.151	226.205	85.1053	0	0	0	0
AT1G02030	8.90509	0	0	0	0	0	0	0	0	0	0	0	0	0	0	0	112.398	0	52.4801	124.256	0	29.7557	23.3665	67.7842	8.71363	0	0	0	0	126.151	226.205	0	0	0	0	0
AT1G02040	0	0	0	0	0	0	0	0	0	0	0	0	0	0	0	0	0	0	0	0	0	0	0	0	0	0	0	0	0	18.8985	0	0	0	0	0	0
AT1G02050	0	7.41157	0	0	0	0	0	0	11.8614	0	0	0	0	0	33.8435	0	0	35.4261	0	8.07077	40.3043	0	0	22.189	0	0	0	82.3064	0	0	0	29.2627	0	0	0	0
AT1G02060	0	0	0	0	0	11.0398	0	0	0	22.2374	0	0	0	0	14.9941	42.0867	8.82605	35.4261	0	0	0	12.8676	23.3665	0	48.2063	0	47.7328	82.3064	0	18.8985	33.9597	13.0491	0	0	0	0
AT1G02065	0	0	0	0	0	0	0	0	0	0	0	0	0	0	0	0	0	0	0	0	0	0	0	0	0	0	0	0	0	0	0	0	0	0	0	0
AT1G02070	0	0	0	0	0	0	0	0	0	0	0	0	0	0	0	0	0	0	0	0	0	0	0	0	0	0	0	0	0	0	0	0	0	0	0	0
AT1G02074	0	0	0	0	0	0	0	0	0	0	0	0	0	0	0	0	0	0	0	0	0	0	0	0	0	0	0	0	0	0	0	0	0	0	0	0
AT1G02080	8.90509	53.3235	51.6438	45.3618	8.4662	11.0398	14.5462	0	116.69	51.6319	21.8857	0	38.7846	18.4649	54.4869	42.0867	184.594	275.407	371.886	356.619	89.8753	135.388	259.865	157.765	373.024	529.833	467.906	129.717	264.735	534.309	825.382	190.849	0	0	0	0
AT1G02090	0	53.3235	36.7761	71.4342	19.4495	0	111.828	107.555	0	0	21.8857	30.6122	38.7846	123.788	54.4869	93.3706	242.546	101.11	85.9487	90.8873	200.415	90.1259	237.086	84.6507	579.263	410.491	159.428	557.287	210.107	609.214	2467.7	259.087	15.9213	21.0394	52.0285	13.6551
AT1G02100	217.372	80.5539	386.185	126.581	31.6379	67.1874	90.8686	107.555	330.96	196.223	394.811	68.2811	207.659	41.9014	224.081	42.0867	1215.61	786.046	812.007	721.588	414.753	570.699	836.579	1315.94	1764.88	2142.56	2069.75	1526.18	1781.67	724.219	825.382	713.145	58.701	206.289	114.862	13.6551
AT1G02110	0	0	0	0	0	0	0	0	0	0	0	0	0	18.4649	0	0	95.4556	56.3472	22.5809	45.2983	40.3043	29.7557	23.3665	9.53358	79.5042	25.1025	102.156	82.3064	0	96.9577	76.8499	13.0491	0	0	0	0
AT1G02120	31.5826	7.41157	10.0569	45.3618	8.4662	11.0398	14.5462	0	26.7802	0	0	0	23.7427	67.6715	76.389	0	33.8499	124.573	52.4801	19.1205	40.3043	29.7557	91.0387	0	226.178	25.1025	47.7328	179.132	0	126.151	280.411	105.247	0	0	0	0
AT1G02130	8.90509	0	10.0569	0	0	0	0	0	0	22.2374	0	0	23.7427	0	0	18.9706	344.878	249.301	52.4801	196.353	512.154	48.5892	214.721	435.378	851.677	410.491	467.906	848.496	210.107	460.973	697.319	987.751	82.6101	139.009	182.543	30.6866
AT1G02140	8.90509	53.3235	22.7899	45.3618	19.4495	24.0299	0	87.4298	43.1222	119.881	47.8235	30.6122	10.2609	123.788	14.9941	237.181	112.398	16.024	52.4801	215.321	289.697	259.829	171.338	197.021	627.28	529.833	47.7328	672.166	0	460.973	1158.4	259.087	15.9213	172.162	114.862	68.9611
AT1G02145	186.37	205.077	99.966	275.112	150.419	146.244	200.026	87.4298	520.666	1331.36	260.789	243.506	362.159	123.788	446.908	492.729	3057.31	1410.49	1648.33	1709.51	1215.79	1710.41	2109.71	2899.86	4640.92	4876.21	4039.05	5307.46	2747.68	1684.45	1941.39	2341.42	188.174	875.498	847.456	177.834
AT1G02150	0	0	0	0	0	0	0	0	0	0	0	0	0	0	0	0	262.476	101.11	160.013	215.321	116.349	159.118	55.1114	120.199	246.277	245.106	218.631	37.8177	264.735	156.419	173.909	125.954	0	0	0	0
AT1G02160	0	0	0	0	0	37.8745	14.5462	14.0428	0	0	0	13.7243	38.7846	0	0	18.9706	589.589	78.3203	283.467	510.117	229.674	259.829	354.698	322.942	1647.92	469.35	1001.4	1399.93	442.615	571.574	956.533	876.405	0	0	0	13.6551
AT1G02170	8.90509	17.3382	0	20.8713	31.6379	11.0398	14.5462	0	11.8614	0	0	13.7243	23.7427	0	0	93.3706	129.822	249.301	160.013	31.6676	143.673	48.5892	38.5992	51.6439	373.024	786.043	47.7328	389.862	158.342	285.738	33.9597	213.263	15.9213	0	52.0285	13.6551
AT1G02180	0	0	0	0	0	0	0	0	0	0	0	0	0	0	0	0	0	0	0	0	18.0744	0	0	9.53358	8.71363	0	0	0	0	0	0	13.0491	0	0	0	0
AT1G02190	0	0	0	0	0	0	0	0	0	0	0	0	0	0	0	0	0	0	0	0	0	0	0	0	0	0	0	0	0	0	0	0	0	0	0	0
AT1G02205	0	7.41157	0	0	0	0	0	0	0	0	0	0	0	0	0	0	8.82605	16.024	22.5809	0	0	0	0	22.189	0	0	0	37.8177	0	18.8985	0	0	0	0	0	0
AT1G02210	0	0	0	0	0	0	0	0	0	0	0	0	0	0	0	0	0	0	0	0	0	0	0	0	0	0	0	0	0	0	0	0	0	0	0	0
AT1G02220	0	0	0	0	0	0	14.5462	0	0	0	0	0	0	0	0	0	0	0	0	0	0	0	0	0	0	0	0	0	0	0	0	0	0	0	0	0
AT1G02228	0	0	0	0	0	0	0	0	0	0	0	0	0	0	0	0	0	0	0	0	0	0	0	0	0	0	0	0	0	0	0	0	0	0	0	0
AT1G02230	31.5826	0	10.0569	0	0	0	0	0	11.8614	0	0	0	0	41.9014	0	18.9706	0	0	0	0	0	48.5892	9.90707	9.53358	20.4952	0	47.7328	0	27.3163	0	0	0	0	0	0	0
AT1G02250	0	0	0	0	0	0	0	0	0	0	0	0	0	0	0	0	0	0	0	0	0	0	0	0	0	0	0	0	0	0	0	0	0	0	0	0
AT1G02260	0	17.3382	0	0	0	0	0	0	11.8614	0	21.8857	30.6122	38.7846	0	99.2773	0	112.398	35.4261	121.969	45.2983	18.0744	12.8676	9.90707	22.189	79.5042	101.51	47.7328	0	27.3163	252.346	0	105.247	0	0	23.5671	0
AT1G02270	0	0	0	0	0	0	0	0	0	22.2374	0	0	0	0	0	0	203.588	355.547	121.969	215.321	116.349	313.08	354.698	217.209	485.5	194.381	102.156	230.091	264.735	252.346	226.205	29.2627	0	0	0	0
AT1G02280	43.9968	7.41157	10.0569	98.5899	19.4495	11.0398	14.5462	14.0428	0	51.6319	0	48.9439	0	0	33.8435	177.667	1513.89	756.13	511.73	1235.43	1215.79	692.83	982.711	1602.48	2339.84	1505.18	1634.43	1462.9	1295.61	1379.9	890.592	1129.46	0	0	0	0
AT1G02290	43.9968	66.6811	0	0	8.4662	11.0398	0	0	26.7802	22.2374	0	30.6122	10.2609	18.4649	54.4869	42.0867	0	0	0	0	0	0	0	0	20.4952	25.1025	0	0	0	0	0	0	0	0	0	0
AT1G02300	0	0	22.7899	0	19.4495	0	0	0	26.7802	0	21.8857	0	23.7427	0	0	42.0867	0	0	0	8.07077	0	0	0	0	0	60.6123	0	0	27.3163	18.8985	0	0	0	0	0	0
AT1G02305	8.90509	0	0	0	0	0	32.0202	0	0	0	0	0	0	0	0	0	1006.65	968.45	417.61	1155.05	1142.06	452.956	723.078	1013.32	1973.11	1582.17	1778.51	500.771	1295.61	1422.83	511.895	1449.99	0	0	0	0
AT1G02310	0	0	0	0	0	0	0	0	0	0	0	0	0	0	0	0	0	0	0	0	0	0	0	0	48.2063	101.51	0	0	0	0	0	0	160.578	0	23.5671	132.591
AT1G02320	0	0	0	0	0	0	0	0	0	0	0	0	0	0	0	0	0	0	0	0	0	0	0	0	0	0	0	0	0	0	0	0	0	0	0	0
AT1G02330	8.90509	7.41157	0	20.8713	8.4662	24.0299	0	0	11.8614	0	75.5484	88.402	89.7439	18.4649	33.8435	207.145	409.198	173.151	283.467	335.612	116.349	183.478	306.575	367.19	439.84	353.385	597.776	614.435	158.342	354.296	890.592	282.451	0	0	0	0
AT1G02335	0	0	0	0	0	0	0	0	0	0	0	0	0	0	0	0	0	0	0	0	0	0	0	0	0	0	0	0	0	0	0	0	0	0	0	0
AT1G02340	0	0	0	0	0	0	0	0	0	0	0	0	0	0	0	0	0	0	0	0	0	0	0	0	0	0	0	0	0	0	0	13.0491	0	0	0	0
AT1G02350	0	0	0	20.8713	0	0	0	0	0	0	0	30.6122	10.2609	0	0	67.078	0	0	0	0	0	0	23.3665	0	8.71363	60.6123	0	0	0	0	0	46.9331	0	0	0	0
AT1G02360	0	0	0	0	0	0	0	0	0	0	0	0	0	0	0	0	0	0	0	0	0	12.8676	9.90707	0	8.71363	0	0	0	0	0	0	0	0	21.0394	0	0
AT1G02370	19.7938	7.41157	10.0569	0	0	0	0	0	43.1222	0	21.8857	68.2811	23.7427	67.6715	0	18.9706	95.4556	56.3472	121.969	59.7958	116.349	112.361	150.387	120.199	287.407	245.106	279.313	389.862	321.865	42.806	76.8499	105.247	0	0	23.5671	0
AT1G02380	0	0	0	0	0	0	0	0	0	0	0	0	0	0	0	0	0	0	0	0	0	0	9.90707	0	0	0	0	0	0	0	76.8499	0	0	0	0	0
AT1G02390	0	0	0	0	0	0	0	0	0	0	104.502	0	0	0	0	0	0	0	0	0	0	0	0	0	8.71363	25.1025	0	0	0	0	0	0	0	0	0	0
AT1G02391	0	0	0	0	0	0	0	0	0	0	0	0	0	0	0	0	0	0	0	0	0	0	0	0	0	0	0	0	0	0	0	0	0	0	0	0
AT1G02400	19.7938	0	0	0	0	0	0	0	0	0	0	0	0	0	0	0	0	0	0	8.07077	0	0	0	9.53358	0	0	0	0	65.7672	96.9577	0	0	0	0	0	0
AT1G02405	0	0	0	0	0	0	0	0	0	0	0	0	0	0	0	0	0	0	0	8.07077	64.4299	112.361	55.1114	0	33.8016	0	0	37.8177	0	42.806	226.205	0	0	0	23.5671	0
AT1G02410	31.5826	0	67.2035	0	44.6815	0	0	149.139	0	22.2374	21.8857	0	10.2609	41.9014	0	42.0867	366.093	101.11	52.4801	124.256	89.8753	367.953	150.387	301.211	603.181	469.35	159.428	129.717	109.957	424.945	280.411	378.537	15.9213	47.4452	23.5671	0
AT1G02420	0	0	0	0	0	0	0	0	0	0	21.8857	0	0	0	0	0	8.82605	16.024	85.9487	8.07077	18.0744	12.8676	38.5992	51.6439	20.4952	25.1025	0	37.8177	0	69.0577	0	29.2627	0	0	0	0
AT1G02430	0	0	0	0	0	0	0	0	11.8614	0	0	0	0	0	0	0	0	0	0	8.07077	18.0744	12.8676	0	0	33.8016	0	0	37.8177	0	69.0577	0	13.0491	0	0	0	0
AT1G02440	0	0	0	0	0	0	0	0	0	0	0	0	0	0	0	0	8.82605	0	0	0	0	0	0	0	0	0	0	0	0	0	0	0	0	0	0	0
AT1G02450	0	0	0	0	0	0	0	0	0	0	0	0	0	0	0	0	95.4556	35.4261	52.4801	19.1205	0	159.118	38.5992	36.3705	167.963	25.1025	159.428	0	65.7672	319.737	33.9597	0	0	0	0	0
AT1G02460	0	0	0	0	0	0	0	0	0	0	0	0	0	0	0	0	0	16.024	0	0	0	0	0	0	0	0	0	0	0	0	0	0	0	0	0	0
AT1G02470	0	0	0	0	0	11.0398	0	0	0	0	0	13.7243	0	0	0	0	0	0	0	0	0	0	0	0	0	0	0	0	0	0	0	0	0	0	0	0
AT1G02475	0	0	0	0	0	0	0	0	0	0	0	0	0	0	0	0	0	0	22.5809	31.6676	40.3043	29.7557	23.3665	9.53358	33.8016	0	0	37.8177	27.3163	69.0577	0	29.2627	0	0	0	0
AT1G02480	0	0	0	0	0	11.0398	0	0	0	0	0	0	0	0	0	18.9706	8.82605	0	52.4801	19.1205	18.0744	12.8676	9.90707	9.53358	48.2063	60.6123	0	0	0	42.806	33.9597	65.6215	0	0	0	0
AT1G02490	0	0	0	0	0	0	0	0	0	0	0	0	0	0	0	0	0	0	0	0	0	0	0	0	0	0	0	0	0	0	0	0	0	0	0	0
AT1G02500	56.8978	7.41157	99.966	0	31.6379	129.937	0	0	43.1222	84.5117	134.404	88.402	10.2609	95.0844	54.4869	237.181	1852.01	968.45	1245.19	1235.43	714.42	1285.1	1381.95	1749.39	3672.11	2142.56	2438.96	2041.99	1453.97	1126.71	697.319	1996.31	107.679	206.289	327.215	154.974
AT1G02510	0	0	0	0	0	0	0	0	0	0	0	0	0	0	0	0	0	0	0	0	0	0	0	0	0	0	0	0	0	0	0	0	0	0	0	0
AT1G02520	0	0	0	0	0	0	0	0	0	0	0	0	0	0	0	0	8.82605	0	0	0	0	0	0	0	0	0	0	0	0	0	33.9597	0	0	0	0	0
AT1G02530	0	0	0	0	0	0	0	0	0	0	0	0	0	0	0	0	0	0	85.9487	8.07077	18.0744	12.8676	9.90707	0	8.71363	0	102.156	0	0	18.8985	0	0	0	0	0	0
AT1G02540	0	0	0	0	0	0	0	0	0	0	0	0	0	0	0	0	0	0	0	0	0	0	0	0	0	0	0	0	0	0	0	0	0	0	0	0
AT1G02550	0	0	0	0	0	0	0	0	0	0	0	0	0	0	0	0	0	0	0	0	0	0	0	0	0	0	0	0	0	0	0	0	0	0	0	0
AT1G02560	19.7938	0	0	0	0	0	0	14.0428	11.8614	0	0	13.7243	0	0	0	0	2084.01	494.195	1024.5	1262.46	1516.55	755.371	779.431	2203.19	2559.03	1897.97	1562.81	1151.2	1065.65	1684.45	890.592	1689.74	0	0	0	0
AT1G02570	0	0	0	0	0	0	0	0	0	0	0	0	0	0	0	0	0	0	0	0	0	0	0	0	0	0	0	0	0	0	0	0	0	0	0	0
AT1G02575	0	0	0	0	0	0	0	0	0	0	0	0	0	0	0	0	0	0	0	0	0	0	0	0	0	0	0	0	0	0	0	0	0	0	0	0
AT1G02580	31.5826	17.3382	22.7899	0	8.4662	0	0	30.8673	0	0	0	0	0	0	0	0	1486.29	907.12	464.244	1680.82	853.907	2383.67	1838.34	2899.86	10378	9337.38	4351.23	6780.03	11554.5	2043.06	5584.32	4234.27	0	0	0	0
AT1G02590	0	0	0	0	0	0	0	0	0	0	0	0	0	0	0	0	0	0	0	0	0	0	0	0	0	0	0	0	0	0	0	0	0	0	0	0
AT1G02600	0	0	0	0	0	0	0	0	0	0	0	0	0	0	0	0	0	0	0	0	0	0	0	0	0	0	0	0	0	18.8985	0	0	0	0	0	0
AT1G02610	0	0	0	0	0	0	0	0	0	0	0	0	10.2609	0	0	0	612.943	249.301	0	0	0	12.8676	150.387	279.757	63.487	0	0	0	65.7672	354.296	0	0	0	0	0	0
AT1G02620	0	0	0	0	0	0	0	0	0	0	0	0	0	0	0	0	8.82605	0	85.9487	0	0	0	0	9.53358	0	0	0	0	0	0	33.9597	0	0	0	0	0
AT1G02630	0	0	0	0	0	0	0	0	0	0	0	0	0	0	0	0	0	0	0	0	0	0	0	0	0	0	0	0	0	0	0	0	0	0	0	0
AT1G02640	0	0	0	0	0	0	0	0	0	0	0	0	0	0	0	0	20.6109	35.4261	0	90.8873	18.0744	0	0	22.189	0	0	0	82.3064	158.342	187.61	33.9597	0	0	0	23.5671	0
AT1G02650	0	7.41157	0	0	0	0	0	0	26.7802	0	0	13.7243	0	0	0	42.0867	0	0	22.5809	0	0	0	0	9.53358	0	60.6123	0	0	0	69.0577	0	0	0	0	0	0
AT1G02660	43.9968	7.41157	10.0569	0	0	0	0	0	0	0	21.8857	0	0	18.4649	0	42.0867	20.6109	0	52.4801	8.07077	0	29.7557	0	36.3705	48.2063	0	0	0	0	96.9577	123.913	13.0491	0	0	0	13.6551
AT1G02670	0	7.41157	0	0	8.4662	0	0	0	0	0	0	0	0	0	0	0	48.1313	35.4261	160.013	19.1205	64.4299	68.8088	91.0387	84.6507	149.327	0	279.313	0	264.735	126.151	0	85.1053	0	0	0	0
AT1G02680	31.5826	28.5042	51.6438	0	0	11.0398	0	14.0428	26.7802	157.226	47.8235	68.2811	23.7427	0	0	18.9706	387.536	173.151	85.9487	159.5	171.725	68.8088	192.795	217.209	485.5	353.385	532.488	179.132	570.819	96.9577	173.909	354.149	0	0	0	0
AT1G02690	43.9968	80.5539	10.0569	71.4342	44.6815	24.0299	50.8014	107.555	78.5866	84.5117	0	68.2811	0	41.9014	0	148.815	147.684	78.3203	121.969	124.256	229.674	233.876	110.179	67.7842	555.531	245.106	218.631	1089.88	158.342	534.309	511.895	453.011	0	0	23.5671	0
AT1G02700	0	0	0	0	0	0	0	0	0	0	0	0	0	0	0	0	33.8499	0	0	0	0	0	9.90707	9.53358	0	0	0	0	0	0	0	0	0	0	0	0
AT1G02710	0	0	0	0	0	0	0	0	0	0	21.8857	0	0	0	0	0	0	0	0	0	0	0	0	0	0	0	0	0	0	0	0	0	0	0	0	0
AT1G02720	0	0	0	0	0	0	0	0	26.7802	0	0	13.7243	10.2609	0	0	18.9706	33.8499	0	52.4801	0	0	12.8676	0	9.53358	33.8016	0	0	0	0	0	0	29.2627	0	0	0	0
AT1G02730	0	0	0	0	0	0	0	0	0	0	0	0	0	0	0	0	129.822	223.536	22.5809	196.353	40.3043	48.5892	192.795	177.197	226.178	245.106	0	0	210.107	534.309	33.9597	147.156	0	0	0	0
AT1G02740	0	28.5042	0	0	8.4662	52.305	0	0	0	0	196.428	68.2811	10.2609	0	54.4869	18.9706	79.0474	101.11	121.969	159.5	18.0744	208.412	150.387	138.753	187	245.106	102.156	0	0	285.738	511.895	213.263	0	0	0	0
AT1G02750	0	0	10.0569	0	0	0	0	0	0	0	0	0	0	0	14.9941	18.9706	33.8499	16.024	0	0	18.0744	12.8676	9.90707	22.189	33.8016	0	47.7328	129.717	0	187.61	123.913	46.9331	0	0	0	0
AT1G02760	0	0	10.0569	0	0	0	0	0	0	0	0	0	0	0	0	0	0	0	0	0	0	0	0	0	0	0	0	0	0	0	0	0	0	0	0	0
AT1G02770	0	0	0	0	0	0	14.5462	0	0	22.2374	0	0	23.7427	0	0	0	344.878	301.831	609.051	90.8873	259.45	183.478	379.251	505.545	627.28	353.385	730.227	1274.9	774.928	424.945	572.731	403.15	0	0	0	0
AT1G02780	363.54	703.635	578.86	337.434	521.486	300.519	341.542	446.507	1687.05	695.689	975.782	595.866	1282.2	1319.15	943.232	2180.82	6665.34	2975.98	2008.71	8282.48	11651.8	7947.76	12408.6	8248.43	25870.6	9337.38	6668.55	24110.3	5426.03	9440.23	17770.3	10941.4	625.673	3542.19	2438.21	782.652
AT1G02790	0	0	0	0	0	0	0	0	0	0	0	0	0	0	0	0	0	0	0	0	0	0	0	0	0	0	0	0	0	0	0	0	0	0	0	0
AT1G02800	0	0	0	0	0	0	0	0	0	0	0	0	0	0	0	0	0	0	0	0	0	0	0	0	0	0	0	0	0	0	0	0	0	0	0	0
AT1G02810	0	7.41157	0	0	0	0	0	0	0	0	0	0	0	0	0	0	497.895	124.573	760.311	31.6676	0	0	23.3665	102.146	48.2063	194.381	102.156	0	210.107	424.945	123.913	0	0	0	23.5671	0
AT1G02813	0	0	0	0	0	0	0	0	0	0	0	0	0	0	0	0	0	0	0	0	0	0	0	0	0	0	0	0	0	0	33.9597	0	0	0	0	0
AT1G02816	0	0	0	0	0	0	0	0	0	22.2374	0	0	0	0	0	0	282.686	198.141	417.61	59.7958	89.8753	259.829	129.984	237.741	485.5	591.831	218.631	0	774.928	389.376	173.909	147.156	0	21.0394	82.6857	0
AT1G02820	19.7938	0	0	0	0	0	0	0	11.8614	0	0	0	0	0	0	18.9706	0	0	0	0	0	29.7557	0	0	8.71363	0	0	37.8177	0	0	280.411	0	15.9213	47.4452	23.5671	68.9611
AT1G02830	0	0	0	0	0	0	0	0	0	0	0	0	0	0	0	0	0	0	0	0	0	0	0	0	0	0	0	0	0	0	0	0	0	0	0	0
AT1G02840	0	0	0	0	0	11.0398	0	14.0428	26.7802	0	0	0	10.2609	0	0	18.9706	165.952	198.141	283.467	294.374	382.932	183.478	480.442	412.419	1447.02	353.385	218.631	500.771	570.819	354.296	825.382	713.145	0	0	114.862	68.9611
AT1G02850	0	7.41157	0	0	0	11.0398	0	0	0	0	0	0	0	0	0	0	8.82605	0	0	90.8873	0	0	9.90707	0	8.71363	0	0	0	0	69.0577	33.9597	29.2627	0	0	0	0
AT1G02860	0	0	0	0	0	0	0	0	0	0	21.8857	0	0	0	0	0	453.149	1030.27	709.234	356.619	289.697	395.945	559.184	412.419	555.531	1061.72	404.11	389.862	774.928	1294.64	825.382	378.537	15.9213	0	0	0
AT1G02870	31.5826	40.5599	67.2035	45.3618	8.4662	11.0398	70.4852	0	136.511	119.881	0	109.17	127.122	0	54.4869	67.078	147.684	124.573	22.5809	254.243	259.45	48.5892	91.0387	367.19	627.28	146.354	341.201	389.862	158.342	69.0577	697.319	403.15	0	0	0	0
AT1G02880	0	17.3382	0	0	0	0	0	0	0	0	47.8235	30.6122	0	0	14.9941	0	222.911	223.536	121.969	124.256	64.4299	135.388	38.5992	217.209	206.413	469.35	159.428	0	210.107	354.296	76.8499	85.1053	0	21.0394	82.6857	13.6551
AT1G02890	8.90509	0	10.0569	0	0	0	0	0	11.8614	0	0	0	0	18.4649	0	0	63.2418	275.407	160.013	107.316	64.4299	90.1259	171.338	138.753	329.687	146.354	218.631	389.862	158.342	285.738	226.205	125.954	0	0	52.0285	0
AT1G02900	0	0	0	0	0	0	0	0	0	0	0	0	0	0	0	0	0	0	0	0	0	0	0	0	0	0	0	0	0	0	0	0	0	0	0	0
AT1G02910	19.7938	7.41157	10.0569	0	0	0	14.5462	0	11.8614	0	47.8235	0	0	41.9014	0	42.0867	95.4556	148.611	22.5809	75.0238	229.674	29.7557	38.5992	120.199	131.122	60.6123	279.313	37.8177	210.107	96.9577	173.909	105.247	0	0	0	0
AT1G02920	0	0	0	0	0	0	0	0	0	0	0	0	0	0	0	0	303.164	223.536	0	0	0	0	0	0	0	0	0	0	0	252.346	0	13.0491	0	0	0	0
AT1G02930	0	0	0	0	0	0	0	0	0	0	0	0	0	0	0	0	222.911	56.3472	0	0	0	0	0	0	0	0	0	0	0	42.806	0	0	0	0	0	0
AT1G02940	0	0	0	0	0	0	0	0	0	0	0	0	0	0	0	0	0	0	0	0	0	0	0	0	0	0	0	0	0	0	0	0	0	0	0	0
AT1G02950	0	0	0	0	0	0	0	0	0	0	0	0	0	0	0	0	0	0	0	0	0	0	0	0	0	0	0	0	0	0	0	0	0	0	0	0
AT1G02952	0	0	0	0	0	0	0	0	0	0	0	0	0	0	0	0	0	0	0	0	0	0	0	0	0	0	0	0	0	0	33.9597	0	0	0	0	0
AT1G02960	0	0	0	0	0	0	0	0	0	22.2374	0	0	10.2609	0	0	67.078	112.398	101.11	52.4801	75.0238	143.673	48.5892	72.6452	67.7842	246.277	245.106	279.313	129.717	158.342	187.61	123.913	168.802	0	21.0394	0	0
AT1G02965	0	0	0	0	0	0	0	0	0	0	0	0	0	0	0	0	95.4556	78.3203	85.9487	75.0238	64.4299	29.7557	23.3665	9.53358	33.8016	0	0	37.8177	0	96.9577	76.8499	29.2627	0	0	0	0
AT1G02970	0	17.3382	51.6438	0	0	0	0	0	11.8614	84.5117	47.8235	30.6122	10.2609	67.6715	0	0	33.8499	0	22.5809	19.1205	40.3043	0	23.3665	36.3705	8.71363	101.51	47.7328	0	0	69.0577	33.9597	13.0491	0	0	0	0
AT1G02980	8.90509	7.41157	0	20.8713	0	0	0	0	0	0	75.5484	0	0	0	0	0	165.952	198.141	22.5809	124.256	545.216	233.876	150.387	36.3705	187	720.012	0	179.132	109.957	252.346	280.411	85.1053	0	21.0394	0	0
AT1G02990	0	0	0	0	0	0	0	0	11.8614	0	0	0	0	0	0	18.9706	8.82605	0	22.5809	0	64.4299	0	9.90707	0	8.71363	101.51	0	0	0	18.8985	33.9597	13.0491	0	0	23.5671	0
AT1G03000	0	7.41157	0	0	0	0	0	0	0	0	0	13.7243	0	0	0	0	63.2418	124.573	0	107.316	40.3043	68.8088	38.5992	84.6507	131.122	298.192	47.7328	37.8177	27.3163	219.614	33.9597	46.9331	0	0	0	0
AT1G03010	0	0	0	0	0	0	0	0	0	0	0	0	0	0	0	0	0	0	0	0	0	0	0	0	0	0	0	0	0	0	0	0	0	0	0	0
AT1G03020	0	0	0	0	0	0	0	0	0	0	0	0	0	0	0	0	0	0	0	0	0	0	0	0	0	0	0	0	0	0	0	0	0	0	0	0
AT1G03022	0	0	0	0	0	0	0	0	0	0	0	0	0	0	0	0	0	0	0	0	0	0	0	0	0	0	0	0	0	0	0	0	0	0	0	0
AT1G03030	0	0	0	0	0	0	0	0	0	0	0	0	0	0	0	0	387.536	148.611	22.5809	399.361	229.674	286.24	259.865	197.021	981.612	410.491	102.156	230.091	65.7672	252.346	173.909	503.664	0	0	0	0
AT1G03040	0	7.41157	22.7899	0	0	11.0398	14.5462	0	0	0	0	0	0	0	14.9941	42.0867	129.822	173.151	240.96	294.374	116.349	68.8088	72.6452	279.757	167.963	25.1025	279.313	179.132	109.957	534.309	280.411	125.954	0	0	0	0
AT1G03050	0	0	0	0	0	0	0	0	0	0	0	0	0	0	0	0	0	0	0	0	0	0	0	0	0	0	0	0	0	0	0	0	0	0	0	0
AT1G03055	0	0	0	0	0	0	0	14.0428	0	0	0	13.7243	0	0	0	0	520.551	579.925	760.311	215.321	382.932	286.24	429.273	217.209	508.644	921.674	663.707	230.091	1217.91	1168.36	336.258	329.997	0	0	0	0
AT1G03060	0	7.41157	0	0	8.4662	11.0398	0	0	0	0	0	0	10.2609	0	0	0	63.2418	16.024	22.5809	107.316	40.3043	48.5892	38.5992	51.6439	113.385	25.1025	0	179.132	0	96.9577	123.913	29.2627	15.9213	21.0394	0	49.2781
AT1G03070	0	0	0	0	8.4662	0	0	14.0428	0	0	327.018	0	10.2609	0	0	0	20.6109	56.3472	0	19.1205	18.0744	90.1259	23.3665	0	79.5042	245.106	0	0	27.3163	0	173.909	13.0491	0	0	0	0
AT1G03080	0	0	0	0	0	0	0	0	0	0	0	0	0	0	0	0	129.822	101.11	0	59.7958	116.349	48.5892	55.1114	102.146	287.407	194.381	47.7328	179.132	505.858	96.9577	76.8499	13.0491	82.6101	172.162	23.5671	89.4976
AT1G03090	0	0	22.7899	0	0	0	0	0	0	0	0	0	0	0	0	0	431.071	148.611	327.143	107.316	320.38	135.388	110.179	177.197	351.229	529.833	341.201	282.317	381.228	571.574	173.909	427.978	0	0	0	0
AT1G03100	0	7.41157	0	0	0	0	14.5462	0	0	0	0	0	10.2609	0	0	0	0	0	0	0	18.0744	0	0	9.53358	0	0	0	82.3064	0	18.8985	33.9597	0	0	0	0	0
AT1G03103	0	0	0	0	0	0	0	0	0	0	0	0	0	0	0	0	0	0	0	0	0	0	0	0	0	0	0	0	0	0	0	0	0	0	0	0
AT1G03106	0	0	0	0	0	0	0	0	0	0	0	0	0	0	0	0	33.8499	78.3203	22.5809	59.7958	0	0	0	0	96.1608	25.1025	47.7328	37.8177	109.957	42.806	0	46.9331	0	0	0	0
AT1G03110	0	0	22.7899	0	0	0	0	30.8673	11.8614	22.2374	47.8235	0	0	18.4649	33.8435	0	147.684	56.3472	0	124.256	40.3043	12.8676	150.387	84.6507	79.5042	101.51	102.156	230.091	65.7672	156.419	280.411	147.156	0	0	0	0
AT1G03120	0	0	0	0	0	0	0	0	0	0	0	0	0	0	0	0	0	0	0	0	0	0	0	0	0	0	47.7328	0	27.3163	0	0	13.0491	0	0	0	0
AT1G03130	0	0	0	0	0	0	0	0	0	0	0	0	0	0	0	0	955.573	846.309	864.297	356.619	446.908	68.8088	129.984	389.687	462.563	3450.53	1209.3	129.717	774.928	802.496	226.205	686.414	0	0	0	0
AT1G03140	0	7.41157	0	0	0	0	32.0202	14.0428	11.8614	22.2374	75.5484	0	0	41.9014	0	18.9706	79.0474	101.11	85.9487	196.353	200.415	48.5892	91.0387	9.53358	308.41	60.6123	279.313	335.62	0	319.737	226.205	105.247	0	0	0	0
AT1G03150	31.5826	53.3235	10.0569	20.8713	8.4662	52.305	111.828	30.8673	78.5866	0	0	13.7243	10.2609	41.9014	99.2773	93.3706	475.426	328.55	609.051	274.164	320.38	481.945	506.433	505.545	1008.01	991.168	730.227	1274.9	381.228	609.214	825.382	581.001	0	21.0394	0	13.6551
AT1G03160	0	0	0	0	0	0	0	0	0	0	0	0	0	0	0	0	95.4556	148.611	85.9487	31.6676	116.349	12.8676	129.984	138.753	113.385	298.192	159.428	179.132	109.957	219.614	76.8499	29.2627	0	21.0394	23.5671	0
AT1G03170	0	0	0	0	0	0	0	0	0	0	0	0	0	0	0	0	0	0	0	0	0	0	0	0	0	0	0	0	0	0	0	0	0	0	0	0
AT1G03180	0	0	0	0	0	0	0	0	0	0	0	0	0	0	0	0	0	16.024	0	19.1205	0	12.8676	0	9.53358	8.71363	0	47.7328	0	0	0	0	13.0491	0	0	0	0
AT1G03190	0	7.41157	0	0	0	0	0	14.0428	0	22.2374	21.8857	0	10.2609	0	0	18.9706	20.6109	124.573	22.5809	45.2983	64.4299	48.5892	9.90707	84.6507	131.122	146.354	218.631	129.717	0	187.61	33.9597	46.9331	0	0	0	0
AT1G03200	0	0	0	0	0	0	0	0	0	0	0	0	0	0	0	18.9706	0	0	0	0	0	0	0	0	0	0	0	0	0	0	0	0	0	0	0	0
AT1G03210	0	0	0	0	0	0	0	0	0	0	0	0	0	0	0	0	8.82605	0	22.5809	31.6676	116.349	29.7557	0	0	8.71363	60.6123	0	0	0	0	0	0	0	0	0	0
AT1G03220	0	7.41157	0	0	0	0	0	30.8673	0	0	0	0	38.7846	0	14.9941	0	20.6109	35.4261	22.5809	8.07077	0	29.7557	0	0	8.71363	0	0	0	0	0	0	0	0	0	0	0
AT1G03230	0	0	0	0	0	0	0	0	0	0	21.8857	13.7243	0	0	0	0	20.6109	16.024	0	8.07077	0	0	23.3665	9.53358	0	0	0	0	0	0	0	13.0491	0	0	0	0
AT1G03240	0	0	0	0	0	0	0	0	0	0	0	0	0	0	0	0	0	0	0	0	0	0	0	0	0	0	0	0	0	0	0	13.0491	0	0	0	0
AT1G03250	0	0	10.0569	0	0	0	0	0	0	0	21.8857	0	0	95.0844	14.9941	18.9706	79.0474	16.024	52.4801	45.2983	18.0744	90.1259	55.1114	51.6439	167.963	146.354	0	282.317	27.3163	18.8985	76.8499	46.9331	0	21.0394	0	30.6866
AT1G03260	0	0	0	0	19.4495	0	0	0	0	84.5117	0	0	38.7846	0	54.4869	42.0867	33.8499	223.536	52.4801	19.1205	89.8753	112.361	110.179	138.753	266.691	60.6123	218.631	179.132	158.342	219.614	280.411	65.6215	0	0	52.0285	0
AT1G03270	0	0	0	0	0	0	0	0	0	0	0	0	0	0	0	0	0	0	0	0	0	0	0	0	0	0	0	0	27.3163	0	0	0	15.9213	21.0394	23.5671	0
AT1G03280	0	0	10.0569	0	8.4662	0	0	14.0428	0	0	47.8235	0	71.973	0	14.9941	0	20.6109	101.11	22.5809	19.1205	18.0744	29.7557	0	51.6439	149.327	60.6123	47.7328	0	27.3163	96.9577	76.8499	46.9331	0	0	0	0
AT1G03290	0	40.5599	0	20.8713	0	0	0	0	0	0	0	0	38.7846	41.9014	0	18.9706	129.822	101.11	22.5809	31.6676	0	90.1259	283.035	177.197	187	245.106	404.11	389.862	210.107	96.9577	336.258	65.6215	0	0	0	30.6866
AT1G03300	0	0	0	0	0	0	0	0	0	0	0	0	0	0	0	0	20.6109	0	0	0	0	0	9.90707	0	8.71363	0	0	0	0	0	280.411	0	0	0	0	0
AT1G03310	8.90509	7.41157	36.7761	20.8713	8.4662	0	0	0	11.8614	0	0	0	0	18.4649	0	0	79.0474	35.4261	52.4801	75.0238	143.673	29.7557	129.984	102.146	206.413	194.381	102.156	129.717	27.3163	18.8985	123.913	147.156	0	21.0394	23.5671	0
AT1G03320	0	7.41157	0	0	0	11.0398	0	0	0	0	0	0	0	0	0	0	8.82605	56.3472	199.753	159.5	89.8753	0	0	102.146	0	245.106	102.156	37.8177	27.3163	96.9577	0	13.0491	0	0	0	0
AT1G03330	31.5826	7.41157	67.2035	20.8713	58.4003	98.0077	50.8014	87.4298	136.511	119.881	165.085	152.302	23.7427	67.6715	33.8435	120.675	303.164	101.11	121.969	90.8873	382.932	112.361	237.086	237.741	579.263	298.192	467.906	672.166	321.865	96.9577	956.533	378.537	0	21.0394	114.862	13.6551
AT1G03340	0	0	0	0	0	0	0	0	0	0	0	0	0	0	0	0	33.8499	35.4261	0	45.2983	89.8753	48.5892	91.0387	138.753	167.963	60.6123	279.313	129.717	158.342	156.419	33.9597	125.954	0	0	52.0285	0
AT1G03350	0	17.3382	22.7899	0	8.4662	0	0	0	11.8614	119.881	0	0	23.7427	18.4649	33.8435	42.0867	0	56.3472	22.5809	45.2983	18.0744	29.7557	23.3665	9.53358	96.1608	0	47.7328	282.317	65.7672	126.151	173.909	65.6215	0	47.4452	23.5671	30.6866
AT1G03360	70.2004	7.41157	67.2035	0	102.647	11.0398	70.4852	48.9309	78.5866	84.5117	104.502	0	127.122	41.9014	76.389	42.0867	282.686	148.611	0	75.0238	229.674	135.388	192.795	389.687	351.229	353.385	159.428	1274.9	321.865	285.738	697.319	168.802	0	21.0394	0	13.6551
AT1G03365	0	0	36.7761	0	0	11.0398	0	14.0428	0	0	21.8857	0	0	123.788	0	93.3706	165.952	173.151	121.969	234.623	116.349	90.1259	23.3665	51.6439	246.277	194.381	159.428	282.317	210.107	156.419	76.8499	168.802	0	0	0	0
AT1G03370	0	0	0	0	0	0	0	14.0428	0	0	0	0	0	0	14.9941	0	33.8499	35.4261	240.96	59.7958	18.0744	0	0	22.189	8.71363	0	0	0	264.735	42.806	0	13.0491	0	0	0	0
AT1G03380	8.90509	0	22.7899	0	8.4662	0	0	14.0428	26.7802	0	0	13.7243	10.2609	0	76.389	18.9706	0	16.024	22.5809	0	0	0	9.90707	9.53358	0	101.51	47.7328	0	0	0	0	0	0	0	0	0
AT1G03390	0	0	10.0569	0	0	0	0	0	0	0	0	0	0	0	0	0	0	0	0	0	0	12.8676	0	9.53358	8.71363	0	0	0	0	0	0	0	0	0	0	0
AT1G03400	0	0	0	0	0	0	0	0	0	0	0	0	0	0	0	0	48.1313	56.3472	0	8.07077	18.0744	29.7557	0	9.53358	20.4952	245.106	47.7328	0	65.7672	126.151	0	29.2627	0	0	0	0
AT1G03410	0	0	0	0	0	0	0	0	11.8614	0	104.502	30.6122	0	0	14.9941	18.9706	0	0	0	8.07077	0	0	0	0	0	0	0	0	0	0	0	0	0	0	0	0
AT1G03420	0	17.3382	10.0569	0	19.4495	0	0	0	11.8614	22.2374	21.8857	48.9439	71.973	41.9014	0	67.078	0	0	0	0	0	0	0	0	0	25.1025	0	0	27.3163	0	0	0	0	21.0394	82.6857	0
AT1G03430	0	0	51.6438	0	0	0	14.5462	0	11.8614	0	0	0	0	0	0	0	0	0	22.5809	8.07077	40.3043	0	0	9.53358	8.71363	60.6123	0	0	0	18.8985	0	0	0	0	0	0
AT1G03440	0	0	0	0	0	0	0	0	0	0	0	0	0	0	0	18.9706	0	0	0	0	0	0	0	0	0	25.1025	0	0	27.3163	18.8985	0	0	0	0	0	0
AT1G03445	0	0	0	20.8713	0	0	0	0	0	0	0	0	0	0	0	0	0	0	0	0	0	0	0	0	0	0	0	0	0	0	0	0	0	0	0	0
AT1G03457	0	0	0	0	0	0	0	0	0	0	21.8857	0	0	0	0	0	0	0	0	0	0	0	0	0	0	0	0	0	0	0	0	0	0	0	0	0
AT1G03470	0	0	0	0	0	11.0398	14.5462	14.0428	0	0	0	0	0	0	0	0	33.8499	16.024	52.4801	19.1205	40.3043	68.8088	38.5992	22.189	79.5042	0	102.156	37.8177	0	42.806	33.9597	46.9331	0	0	0	0
AT1G03475	19.7938	0	0	0	0	0	0	0	11.8614	22.2374	0	0	0	18.4649	0	0	520.551	148.611	240.96	487.547	512.154	233.876	192.795	802.829	725.405	720.012	1491.47	500.771	381.228	842.083	452.136	329.997	0	0	0	0
AT1G03490	0	0	0	0	0	0	0	0	0	0	0	0	0	0	0	0	0	0	0	0	0	0	0	0	0	0	0	0	0	0	0	0	0	0	0	0
AT1G03495	0	0	0	0	0	0	0	0	0	0	0	0	0	0	0	0	0	0	0	0	0	0	0	0	0	0	0	0	0	0	0	0	0	0	0	0
AT1G03502	0	0	0	0	0	0	0	0	0	0	0	0	0	0	0	0	0	0	0	0	0	0	0	0	0	0	0	0	0	0	0	0	0	0	0	0
AT1G03506	0	0	0	0	0	0	0	0	0	0	0	0	10.2609	0	0	0	20.6109	0	52.4801	19.1205	18.0744	0	9.90707	0	8.71363	0	0	0	27.3163	18.8985	0	65.6215	0	0	0	0
AT1G03510	0	7.41157	0	0	0	11.0398	0	0	0	0	0	0	0	0	0	0	0	35.4261	0	0	18.0744	29.7557	23.3665	0	79.5042	146.354	0	0	0	126.151	123.913	13.0491	0	0	0	0
AT1G03515	0	0	0	0	0	0	0	0	0	0	0	0	0	0	0	0	8.82605	35.4261	0	8.07077	0	68.8088	23.3665	22.189	48.2063	60.6123	47.7328	0	27.3163	18.8985	33.9597	0	0	0	0	0
AT1G03520	0	0	0	0	0	0	0	0	0	0	0	0	0	0	0	0	0	0	0	0	0	0	0	9.53358	0	0	47.7328	0	158.342	0	0	0	0	0	0	0
AT1G03530	31.5826	0	22.7899	20.8713	0	37.8745	0	0	0	51.6319	0	0	0	18.4649	33.8435	18.9706	79.0474	198.141	22.5809	75.0238	64.4299	12.8676	192.795	120.199	113.385	101.51	47.7328	389.862	158.342	18.8985	393.55	282.451	0	0	0	0
AT1G03540	0	0	0	0	0	0	0	0	0	22.2374	0	0	0	0	0	0	33.8499	0	22.5809	45.2983	0	0	23.3665	0	48.2063	0	0	0	0	0	123.913	13.0491	0	0	0	0
AT1G03545	0	0	0	0	0	0	0	0	0	0	0	0	0	0	0	0	0	0	0	0	0	0	0	0	0	0	0	0	0	0	0	0	0	0	0	0
AT1G03550	0	7.41157	0	0	0	0	0	0	0	0	0	0	0	0	0	0	33.8499	0	0	19.1205	18.0744	12.8676	0	0	63.487	0	0	0	0	0	173.909	65.6215	0	0	52.0285	0
AT1G03560	0	0	0	0	0	11.0398	0	0	0	0	0	13.7243	10.2609	0	0	0	0	0	22.5809	19.1205	0	29.7557	9.90707	0	48.2063	0	0	0	65.7672	18.8985	33.9597	0	0	21.0394	23.5671	0
AT1G03570	0	7.41157	0	0	0	0	0	0	0	84.5117	0	0	0	0	0	0	20.6109	35.4261	22.5809	0	0	12.8676	9.90707	22.189	8.71363	0	0	37.8177	0	0	0	13.0491	0	0	0	0
AT1G03590	8.90509	0	0	0	0	0	0	14.0428	0	0	0	0	0	0	0	0	0	0	0	19.1205	18.0744	0	9.90707	0	0	0	0	0	27.3163	69.0577	0	13.0491	0	0	0	0
AT1G03600	0	0	0	0	0	0	0	0	0	0	0	0	0	0	0	0	830.075	275.407	85.9487	377.871	229.674	68.8088	129.984	322.942	508.644	353.385	218.631	0	65.7672	534.309	173.909	453.011	0	0	0	0
AT1G03610	0	0	22.7899	0	0	0	0	0	0	0	0	0	10.2609	0	0	0	147.684	846.309	22.5809	124.256	18.0744	259.829	23.3665	237.741	226.178	786.043	102.156	0	2209.83	534.309	123.913	65.6215	15.9213	21.0394	148.217	30.6866
AT1G03620	0	0	0	20.8713	0	0	0	0	0	0	0	0	0	0	0	0	0	0	0	0	0	0	0	0	0	0	0	0	0	0	0	0	0	0	23.5671	0
AT1G03630	0	0	0	0	0	0	0	0	0	0	47.8235	0	0	0	0	0	830.075	198.141	121.969	294.374	714.42	600.844	585.928	828.652	1362.47	529.833	467.906	614.435	381.228	802.496	173.909	633.397	0	0	0	0
AT1G03640	0	0	0	0	0	0	0	0	0	0	0	0	0	0	0	0	0	0	0	0	0	0	0	0	0	0	0	0	0	0	0	0	0	0	0	0
AT1G03650	8.90509	0	22.7899	0	0	0	0	0	11.8614	0	21.8857	0	10.2609	0	14.9941	0	431.071	16.024	0	8.07077	40.3043	48.5892	55.1114	67.7842	63.487	25.1025	102.156	0	0	18.8985	33.9597	13.0491	0	0	0	13.6551
AT1G03660	0	0	0	0	0	0	0	0	0	0	0	0	0	0	0	0	0	0	0	0	0	0	0	0	0	0	0	0	0	0	0	0	0	0	0	0
AT1G03670	0	0	0	0	0	0	0	0	0	0	0	0	0	0	0	0	0	0	0	0	0	12.8676	0	0	8.71363	0	0	0	0	0	0	0	0	0	0	0
AT1G03680	0	0	0	0	0	0	0	0	0	0	0	0	0	0	14.9941	0	756.379	249.301	560.014	274.164	414.753	286.24	354.698	1040.24	775.452	1429.03	730.227	848.496	845.752	922.103	280.411	794.179	0	0	0	0
AT1G03687	0	0	0	0	0	0	0	14.0428	0	0	0	0	0	0	0	0	95.4556	16.024	52.4801	31.6676	116.349	159.118	72.6452	84.6507	266.691	194.381	47.7328	82.3064	210.107	156.419	76.8499	168.802	0	21.0394	0	0
AT1G03700	0	0	0	0	0	0	0	0	0	0	0	0	0	0	0	0	0	0	0	0	0	0	0	0	0	0	0	0	0	0	0	0	0	0	0	0
AT1G03710	0	66.6811	36.7761	71.4342	19.4495	24.0299	14.5462	30.8673	26.7802	22.2374	75.5484	48.9439	10.2609	0	33.8435	18.9706	344.878	148.611	85.9487	399.361	545.216	452.956	429.273	344.939	851.677	1061.72	467.906	444.94	264.735	497.435	760.942	503.664	0	0	0	13.6551
AT1G03720	0	0	0	0	0	0	0	0	0	0	0	13.7243	0	0	14.9941	0	0	0	0	0	0	0	0	0	0	0	0	0	0	0	0	0	0	0	0	0
AT1G03730	0	7.41157	0	0	0	0	0	0	0	0	0	0	0	0	0	0	112.398	78.3203	121.969	196.353	0	183.478	55.1114	84.6507	246.277	194.381	47.7328	37.8177	158.342	219.614	226.205	46.9331	0	0	0	0
AT1G03740	0	0	0	0	0	11.0398	0	0	0	0	0	0	10.2609	0	0	18.9706	95.4556	16.024	0	45.2983	0	12.8676	23.3665	36.3705	20.4952	25.1025	159.428	82.3064	0	285.738	33.9597	0	0	0	0	0
AT1G03743	8.90509	0	0	0	0	0	0	0	0	0	0	0	0	0	0	0	0	0	0	0	0	0	0	0	0	0	0	0	0	0	0	0	0	0	0	0
AT1G03746	8.90509	0	0	0	0	24.0299	0	0	0	0	0	0	0	0	0	0	0	0	0	0	0	0	0	0	0	0	0	0	0	0	0	0	0	0	0	0
AT1G03750	0	0	10.0569	0	19.4495	0	14.5462	0	0	22.2374	21.8857	13.7243	0	0	0	18.9706	48.1313	16.024	22.5809	8.07077	143.673	0	9.90707	0	33.8016	60.6123	0	82.3064	0	42.806	76.8499	13.0491	0	0	23.5671	13.6551
AT1G03760	0	0	36.7761	0	8.4662	0	0	0	11.8614	0	0	13.7243	10.2609	18.4649	0	0	129.822	16.024	52.4801	31.6676	18.0744	29.7557	91.0387	120.199	96.1608	0	47.7328	389.862	65.7672	156.419	226.205	29.2627	0	47.4452	0	0
AT1G03770	0	0	0	0	0	0	0	14.0428	0	0	0	0	0	0	0	0	366.093	249.301	199.753	314.86	229.674	183.478	306.575	138.753	750.349	298.192	0	335.62	705.446	460.973	825.382	282.451	0	0	0	0
AT1G03780	31.5826	17.3382	0	0	0	11.0398	0	0	11.8614	0	0	13.7243	0	0	33.8435	67.078	0	0	0	8.07077	0	0	0	0	0	0	47.7328	0	0	18.8985	33.9597	13.0491	0	0	0	0
AT1G03790	0	7.41157	22.7899	20.8713	19.4495	37.8745	0	14.0428	97.3593	22.2374	21.8857	13.7243	23.7427	18.4649	54.4869	93.3706	0	0	0	8.07077	0	0	0	0	0	60.6123	0	0	0	0	76.8499	0	0	241.274	23.5671	49.2781
AT1G03800	0	0	0	0	0	0	0	0	0	0	0	0	0	0	0	0	0	0	0	0	0	0	0	0	0	0	0	0	0	0	0	0	0	0	0	0
AT1G03810	0	0	0	0	0	0	0	0	0	0	0	0	0	0	0	0	0	0	0	0	0	0	0	0	0	0	0	0	0	0	0	0	0	0	0	0
AT1G03820	0	0	0	0	0	0	0	0	0	0	0	0	0	0	0	0	0	0	0	0	0	0	0	0	0	0	0	0	0	0	0	0	0	0	0	0
AT1G03830	0	17.3382	36.7761	20.8713	8.4662	37.8745	0	14.0428	26.7802	0	47.8235	0	0	18.4649	76.389	18.9706	165.952	124.573	22.5809	141.662	143.673	90.1259	283.035	102.146	246.277	194.381	159.428	557.287	210.107	389.376	226.205	213.263	0	0	0	0
AT1G03840	0	0	0	0	0	0	0	0	0	0	0	0	0	0	0	0	0	0	0	0	0	0	0	0	0	0	0	0	0	0	33.9597	0	0	0	0	0
AT1G03850	8.90509	0	0	0	0	0	0	14.0428	0	0	0	0	0	0	0	0	0	0	0	0	0	0	0	0	0	0	0	0	0	0	0	0	0	0	0	0
AT1G03860	56.8978	109.625	51.6438	45.3618	44.6815	162.752	90.8686	87.4298	97.3593	278.346	75.5484	88.402	23.7427	95.0844	33.8435	330.149	543.388	173.151	371.886	673.378	1864.86	540.828	506.433	389.687	1390.55	921.674	218.631	2107.56	321.865	724.219	3652.04	581.001	0	0	0	0
AT1G03870	0	17.3382	0	0	0	0	0	0	0	0	0	0	0	0	0	0	20.6109	0	0	0	0	90.1259	237.086	102.146	48.2063	101.51	0	0	0	96.9577	33.9597	0	0	0	0	0
AT1G03880	0	0	0	0	0	0	0	0	0	0	0	0	0	0	0	0	0	0	0	0	0	0	0	0	0	0	0	0	0	0	0	0	0	0	0	0
AT1G03890	0	0	0	0	0	0	0	0	0	0	0	0	0	0	0	0	0	0	22.5809	0	0	12.8676	0	0	0	0	0	0	0	0	0	0	0	0	23.5671	0
AT1G03900	43.9968	28.5042	226.531	20.8713	31.6379	24.0299	0	87.4298	11.8614	0	21.8857	0	0	0	14.9941	18.9706	475.426	551.157	511.73	555.846	143.673	692.83	454.719	751.633	1141.94	353.385	532.488	614.435	158.342	802.496	336.258	354.149	82.6101	277.027	148.217	154.974
AT1G03905	0	0	0	0	0	0	0	0	0	0	0	0	0	0	0	42.0867	112.398	0	22.5809	59.7958	40.3043	68.8088	110.179	120.199	63.487	0	0	37.8177	65.7672	42.806	173.909	65.6215	0	0	0	0
AT1G03910	0	7.41157	10.0569	71.4342	31.6379	37.8745	70.4852	0	43.1222	157.226	21.8857	68.2811	38.7846	18.4649	0	0	129.822	223.536	121.969	90.8873	382.932	313.08	110.179	120.199	775.452	298.192	467.906	500.771	109.957	354.296	336.258	478.242	15.9213	47.4452	23.5671	0
AT1G03920	0	0	0	0	0	11.0398	0	0	0	0	0	0	0	0	0	0	0	0	0	0	18.0744	12.8676	0	0	0	0	0	0	0	0	76.8499	0	0	0	0	0
AT1G03930	31.5826	28.5042	36.7761	20.8713	44.6815	24.0299	14.5462	0	11.8614	119.881	47.8235	30.6122	10.2609	0	54.4869	18.9706	0	35.4261	0	0	0	135.388	0	36.3705	79.5042	60.6123	47.7328	0	109.957	96.9577	0	65.6215	15.9213	0	0	0
AT1G03935	0	0	0	0	0	0	0	0	0	0	0	0	0	41.9014	0	0	0	0	0	0	0	0	0	0	0	25.1025	0	0	0	96.9577	0	0	0	21.0394	0	13.6551
AT1G03940	0	0	0	0	0	0	0	0	0	0	0	0	0	0	0	0	8.82605	0	0	0	0	0	0	0	0	0	0	0	0	0	173.909	0	0	0	0	0
AT1G03950	0	7.41157	0	0	8.4662	11.0398	0	0	26.7802	0	0	0	0	0	0	0	112.398	148.611	85.9487	107.316	143.673	183.478	259.865	84.6507	329.687	469.35	102.156	557.287	65.7672	252.346	173.909	259.087	36.2665	47.4452	82.6857	49.2781
AT1G03960	0	0	0	0	0	11.0398	0	14.0428	11.8614	0	21.8857	0	0	0	0	0	95.4556	223.536	52.4801	31.6676	40.3043	68.8088	72.6452	138.753	33.8016	298.192	467.906	557.287	158.342	156.419	76.8499	13.0491	0	0	52.0285	0
AT1G03970	19.7938	0	10.0569	0	0	0	0	0	11.8614	0	21.8857	0	71.973	0	14.9941	18.9706	112.398	35.4261	85.9487	19.1205	116.349	286.24	91.0387	344.939	287.407	469.35	159.428	230.091	65.7672	187.61	123.913	105.247	0	0	0	13.6551
AT1G03980	56.8978	7.41157	0	0	0	0	0	0	11.8614	0	47.8235	109.17	0	18.4649	0	0	282.686	78.3203	327.143	602.326	116.349	48.5892	192.795	120.199	167.963	469.35	404.11	37.8177	210.107	763.205	1023.17	85.1053	0	0	0	13.6551
AT1G03982	0	7.41157	0	0	0	0	0	14.0428	0	0	0	0	0	0	0	0	0	0	22.5809	0	0	0	0	0	0	0	0	0	0	69.0577	0	0	0	0	0	0
AT1G03990	0	0	0	0	0	0	0	0	0	0	0	0	0	0	14.9941	18.9706	0	35.4261	85.9487	0	64.4299	12.8676	9.90707	0	33.8016	0	102.156	129.717	65.7672	0	0	29.2627	0	21.0394	0	0
AT1G04000	0	0	0	0	0	0	0	0	0	0	0	13.7243	0	0	0	42.0867	303.164	35.4261	22.5809	8.07077	64.4299	68.8088	9.90707	9.53358	48.2063	60.6123	47.7328	37.8177	0	0	0	0	15.9213	0	52.0285	0
AT1G04010	19.7938	28.5042	0	0	0	11.0398	0	87.4298	26.7802	196.223	0	68.2811	38.7846	0	14.9941	42.0867	33.8499	35.4261	22.5809	19.1205	18.0744	48.5892	55.1114	67.7842	96.1608	60.6123	102.156	37.8177	0	126.151	33.9597	46.9331	15.9213	0	0	0
AT1G04020	0	0	0	0	0	0	0	14.0428	43.1222	0	0	0	0	0	0	0	0	0	0	0	40.3043	48.5892	38.5992	0	33.8016	25.1025	0	0	27.3163	0	33.9597	0	0	0	0	0
AT1G04030	0	66.6811	22.7899	0	19.4495	24.0299	32.0202	14.0428	26.7802	84.5117	21.8857	30.6122	0	41.9014	54.4869	67.078	262.476	223.536	240.96	196.353	64.4299	395.945	259.865	237.741	627.28	410.491	102.156	179.132	321.865	319.737	634.562	306.093	58.701	172.162	182.543	297.968
AT1G04040	0	0	0	0	8.4662	11.0398	0	0	0	0	0	0	10.2609	18.4649	0	0	8.82605	78.3203	0	0	40.3043	12.8676	9.90707	0	48.2063	60.6123	218.631	82.3064	0	18.8985	33.9597	0	0	0	52.0285	30.6866
AT1G04050	0	66.6811	22.7899	45.3618	19.4495	67.1874	32.0202	67.8492	97.3593	157.226	104.502	48.9439	71.973	280.904	54.4869	237.181	33.8499	0	52.4801	19.1205	18.0744	48.5892	23.3665	9.53358	33.8016	194.381	0	0	27.3163	42.806	393.55	65.6215	15.9213	0	0	0
AT1G04070	0	0	0	0	19.4495	0	0	0	0	0	0	30.6122	0	95.0844	0	0	20.6109	0	22.5809	59.7958	18.0744	29.7557	38.5992	22.189	96.1608	25.1025	47.7328	129.717	27.3163	18.8985	336.258	65.6215	0	0	0	0
AT1G04080	8.90509	66.6811	265.198	45.3618	58.4003	67.1874	50.8014	14.0428	97.3593	22.2374	104.502	130.493	228.784	314.408	224.081	394.16	707.96	522.578	560.014	578.995	289.697	511.24	506.433	1094.43	1278.91	1061.72	1209.3	1653.57	505.858	763.205	1578.01	659.83	0	0	0	0
AT1G04090	0	0	0	0	0	0	0	0	0	0	0	13.7243	0	0	0	0	0	78.3203	0	8.07077	0	12.8676	0	0	8.71363	0	102.156	0	0	0	280.411	0	0	0	23.5671	0
AT1G04100	43.9968	0	10.0569	0	0	0	0	0	11.8614	22.2374	0	30.6122	23.7427	0	14.9941	0	20.6109	56.3472	199.753	8.07077	0	29.7557	9.90707	36.3705	33.8016	0	0	37.8177	0	69.0577	33.9597	13.0491	0	139.009	52.0285	13.6551
AT1G04110	19.7938	0	10.0569	0	0	11.0398	0	0	11.8614	0	0	0	0	0	33.8435	0	8.82605	0	0	45.2983	40.3043	68.8088	9.90707	9.53358	33.8016	25.1025	0	0	109.957	18.8985	0	0	0	0	0	0
AT1G04120	0	28.5042	51.6438	20.8713	31.6379	82.44	111.828	14.0428	11.8614	22.2374	21.8857	68.2811	38.7846	18.4649	54.4869	42.0867	165.952	522.578	199.753	399.361	229.674	233.876	259.865	157.765	485.5	298.192	663.707	614.435	442.615	685.55	511.895	427.978	0	47.4452	82.6857	110.741
AT1G04130	19.7938	17.3382	10.0569	45.3618	8.4662	67.1874	0	14.0428	43.1222	22.2374	75.5484	88.402	38.7846	67.6715	0	93.3706	262.476	101.11	85.9487	335.612	116.349	313.08	91.0387	237.741	531.989	194.381	404.11	129.717	109.957	252.346	634.562	168.802	0	0	0	30.6866
AT1G04140	8.90509	28.5042	10.0569	0	8.4662	24.0299	0	0	11.8614	22.2374	0	13.7243	10.2609	67.6715	14.9941	18.9706	147.684	78.3203	52.4801	215.321	116.349	90.1259	129.984	177.197	266.691	101.51	102.156	129.717	264.735	319.737	280.411	213.263	58.701	76.3444	0	68.9611
AT1G04150	0	0	0	0	0	0	0	0	0	0	0	0	0	0	0	0	0	0	0	8.07077	0	0	0	0	0	0	0	0	0	18.8985	0	0	0	0	0	0
AT1G04160	8.90509	0	0	0	8.4662	0	0	0	0	0	0	0	0	0	0	18.9706	20.6109	35.4261	0	31.6676	0	12.8676	23.3665	9.53358	48.2063	101.51	0	0	27.3163	42.806	173.909	29.2627	0	47.4452	52.0285	13.6551
AT1G04170	248.971	94.8835	51.6438	155.256	31.6379	113.85	14.5462	107.555	219.813	196.223	260.789	130.493	89.7439	18.4649	76.389	237.181	636.461	355.547	609.051	510.117	748.973	818.823	1012.47	1400.83	1362.47	991.168	1420.44	2173.35	1217.91	534.309	1649.76	1100.91	58.701	241.274	253.578	110.741
AT1G04171	0	0	0	0	0	0	0	0	0	0	0	0	0	0	0	0	0	0	0	0	0	0	0	0	0	0	0	0	0	0	0	0	0	0	0	0
AT1G04180	0	0	0	0	0	0	0	0	0	0	0	0	0	0	0	0	0	0	0	0	0	0	0	0	0	0	0	0	0	0	0	0	0	0	0	0
AT1G04190	31.5826	28.5042	67.2035	20.8713	19.4495	0	0	14.0428	60.463	22.2374	47.8235	13.7243	38.7846	0	14.9941	120.675	543.388	173.151	121.969	399.361	64.4299	424.284	379.251	322.942	929.22	298.192	1139.61	1089.88	158.342	389.376	1023.17	354.149	0	0	0	0
AT1G04200	0	17.3382	10.0569	20.8713	8.4662	24.0299	70.4852	14.0428	26.7802	0	0	0	0	0	0	0	8.82605	35.4261	85.9487	8.07077	18.0744	29.7557	91.0387	84.6507	63.487	0	47.7328	37.8177	210.107	69.0577	0	46.9331	82.6101	47.4452	82.6857	13.6551
AT1G04210	0	17.3382	0	71.4342	0	0	0	0	11.8614	119.881	0	0	0	0	14.9941	0	48.1313	124.573	0	59.7958	89.8753	159.118	55.1114	22.189	308.41	60.6123	218.631	557.287	65.7672	69.0577	33.9597	190.849	58.701	47.4452	0	30.6866
AT1G04220	0	0	0	0	0	0	0	0	0	0	0	0	0	0	0	0	0	0	22.5809	0	0	0	0	0	0	0	0	0	0	0	0	0	0	0	0	0
AT1G04230	0	7.41157	22.7899	0	0	0	50.8014	0	0	0	0	0	0	0	0	18.9706	79.0474	78.3203	22.5809	31.6676	116.349	112.361	38.5992	51.6439	287.407	0	159.428	389.862	0	96.9577	76.8499	168.802	0	0	0	0
AT1G04240	0	0	0	0	0	0	0	0	0	0	0	0	0	0	0	0	0	0	0	0	0	0	0	0	0	25.1025	0	0	27.3163	0	33.9597	0	0	0	0	0
AT1G04250	0	0	0	0	0	0	0	0	0	0	0	0	0	0	0	0	0	0	0	0	0	0	0	0	8.71363	60.6123	0	0	0	0	0	0	0	0	0	0
AT1G04260	0	0	0	0	0	0	0	0	0	0	0	0	23.7427	0	0	0	95.4556	198.141	160.013	59.7958	320.38	135.388	91.0387	138.753	351.229	298.192	341.201	335.62	210.107	460.973	76.8499	282.451	82.6101	206.289	182.543	89.4976
AT1G04270	346.835	221.965	265.198	155.256	183.806	372.374	70.4852	48.9309	520.666	84.5117	260.789	389.327	186.902	599.935	250.622	662.725	2900.88	1540.38	1078.95	3545.74	4158.48	4208.38	5384.25	6336.56	10172.5	3359.37	2290.63	10450.7	2122.67	5304.2	7898.25	6368.86	428.635	1272.06	847.456	425.695
AT1G04280	0	0	0	0	0	0	0	0	0	22.2374	0	0	0	41.9014	0	0	95.4556	16.024	85.9487	141.662	0	0	0	0	33.8016	0	0	0	158.342	0	33.9597	46.9331	0	0	0	0
AT1G04290	0	0	0	20.8713	0	0	0	0	11.8614	119.881	0	0	0	0	0	0	0	16.024	0	0	0	0	0	0	33.8016	0	0	0	0	0	0	0	0	0	0	0
AT1G04295	8.90509	17.3382	10.0569	20.8713	87.4502	0	14.5462	67.8492	116.69	51.6319	196.428	48.9439	0	18.4649	0	42.0867	1084.16	637.998	609.051	1262.46	1142.06	1354.49	1477.61	2141.62	2749.8	1505.18	1996.57	1653.57	774.928	1168.36	634.562	987.751	0	0	0	13.6551
AT1G04300	8.90509	109.625	36.7761	126.581	31.6379	11.0398	0	87.4298	11.8614	22.2374	47.8235	68.2811	23.7427	95.0844	14.9941	67.078	129.822	173.151	52.4801	159.5	320.38	112.361	150.387	197.021	417.338	410.491	404.11	557.287	264.735	285.738	760.942	403.15	0	76.3444	23.5671	110.741
AT1G04310	0	0	0	0	31.6379	0	0	14.0428	0	0	21.8857	0	0	41.9014	0	0	48.1313	56.3472	0	19.1205	0	12.8676	55.1114	9.53358	131.122	0	0	37.8177	158.342	252.346	76.8499	105.247	15.9213	0	0	0
AT1G04320	0	0	0	0	0	0	0	0	0	0	0	0	0	0	0	0	0	0	0	0	0	0	0	0	0	0	0	0	0	0	0	0	0	0	0	0
AT1G04330	0	7.41157	0	0	0	0	0	0	0	0	0	0	0	0	0	0	20.6109	148.611	0	0	89.8753	12.8676	9.90707	9.53358	20.4952	25.1025	0	37.8177	381.228	319.737	226.205	13.0491	0	0	0	0
AT1G04340	43.9968	0	10.0569	0	0	11.0398	14.5462	0	11.8614	22.2374	21.8857	30.6122	10.2609	41.9014	0	0	543.388	275.407	371.886	399.361	646.001	511.24	559.184	676.006	1114.9	194.381	1778.51	730.443	210.107	1252.33	890.592	794.179	15.9213	0	0	0
AT1G04350	0	0	0	0	0	0	0	0	0	0	0	0	0	0	0	0	303.164	124.573	371.886	215.321	116.349	159.118	110.179	435.378	308.41	853.282	467.906	129.717	381.228	497.435	123.913	282.451	0	0	0	0
AT1G04360	0	0	0	0	0	0	0	0	0	0	0	0	0	0	0	0	0	0	0	0	0	0	0	0	0	0	0	0	0	0	33.9597	0	0	0	0	0
AT1G04370	0	0	0	0	0	0	0	0	0	0	0	0	0	0	0	0	0	0	0	0	0	0	0	0	0	0	0	0	0	0	0	0	0	0	0	0
AT1G04380	19.7938	155.99	0	20.8713	44.6815	113.85	14.5462	14.0428	116.69	51.6319	134.404	68.2811	127.122	453.665	224.081	148.815	222.911	0	199.753	45.2983	0	0	0	9.53358	8.71363	0	0	0	65.7672	18.8985	336.258	13.0491	0	0	52.0285	0
AT1G04390	0	0	0	0	0	0	0	0	0	0	0	0	0	0	0	0	8.82605	56.3472	0	90.8873	0	0	0	0	8.71363	0	102.156	37.8177	65.7672	42.806	33.9597	0	0	0	0	0
AT1G04400	0	7.41157	0	20.8713	8.4662	11.0398	0	0	43.1222	0	75.5484	0	0	18.4649	0	0	8.82605	16.024	22.5809	19.1205	0	0	9.90707	22.189	20.4952	25.1025	47.7328	37.8177	0	126.151	0	29.2627	15.9213	0	23.5671	13.6551
AT1G04410	31.5826	256.45	188.85	184.512	218.24	213.33	133.277	128.144	400.591	409.883	104.502	315.262	186.902	215.77	224.081	361.97	5280.44	3297.43	3423.63	8914.06	6183.8	4293.36	6218.84	5781.47	12431.4	10715.1	5299.4	10685.5	8312.19	7632.03	5154.04	6809.61	36.2665	624.713	441.587	68.9611
AT1G04420	8.90509	28.5042	0	0	8.4662	0	0	0	11.8614	0	0	13.7243	0	0	0	0	453.149	249.301	52.4801	377.871	351.467	259.829	237.086	651.123	955.348	410.491	597.776	1089.88	991.167	424.945	511.895	555.049	0	0	0	0
AT1G04425	0	0	0	0	0	0	0	0	0	0	0	0	0	0	0	0	0	0	0	0	0	0	0	0	0	0	0	0	0	0	0	0	0	0	23.5671	0
AT1G04430	0	0	0	0	31.6379	0	0	0	0	0	0	0	0	0	0	0	0	0	0	0	0	0	0	0	0	0	0	0	0	0	0	0	0	0	0	0
AT1G04440	0	7.41157	0	0	8.4662	11.0398	14.5462	0	0	0	0	30.6122	0	41.9014	0	0	63.2418	78.3203	22.5809	31.6676	171.725	48.5892	72.6452	36.3705	79.5042	194.381	159.428	730.443	109.957	354.296	173.909	190.849	0	0	0	0
AT1G04445	0	17.3382	10.0569	71.4342	0	0	0	0	0	0	21.8857	0	10.2609	0	0	0	20.6109	301.831	160.013	159.5	116.349	183.478	55.1114	237.741	187	298.192	47.7328	179.132	65.7672	724.219	76.8499	105.247	0	0	0	0
AT1G04450	70.2004	0	22.7899	0	0	0	14.5462	14.0428	0	22.2374	0	0	0	0	14.9941	0	0	35.4261	0	31.6676	0	0	0	0	0	0	0	0	0	18.8985	33.9597	0	0	0	0	0
AT1G04470	0	0	0	0	0	0	0	0	0	0	0	0	0	0	0	0	0	35.4261	52.4801	8.07077	18.0744	12.8676	0	0	0	0	0	0	0	126.151	33.9597	29.2627	0	0	0	0
AT1G04480	97.7941	66.6811	117.029	98.5899	44.6815	82.44	0	107.555	78.5866	196.223	104.502	48.9439	89.7439	215.77	197.999	148.815	955.573	328.55	464.244	1155.05	1631.56	850.875	865.441	726.264	2910.73	921.674	1070.31	3529.29	1217.91	1422.83	4476.9	1158.12	15.9213	241.274	290.104	177.834
AT1G04490	0	7.41157	0	0	0	0	0	0	0	0	0	30.6122	0	0	0	0	0	0	160.013	19.1205	0	12.8676	0	0	0	0	0	0	0	69.0577	0	0	0	0	23.5671	0
AT1G04500	0	0	0	0	0	0	0	14.0428	0	0	0	0	0	0	0	0	0	0	0	0	0	0	9.90707	0	0	0	0	0	27.3163	0	0	0	0	0	0	0
AT1G04501	0	0	0	0	0	0	0	0	0	0	0	0	0	0	0	0	0	0	0	0	0	0	0	0	0	0	0	0	0	0	0	0	0	0	0	0
AT1G04510	8.90509	17.3382	10.0569	0	72.6822	11.0398	70.4852	14.0428	60.463	0	21.8857	88.402	23.7427	41.9014	76.389	67.078	222.911	124.573	121.969	314.86	229.674	208.412	192.795	138.753	462.563	146.354	218.631	614.435	0	460.973	634.562	282.451	0	0	0	0
AT1G04520	0	0	0	0	8.4662	0	0	14.0428	0	0	0	0	0	0	54.4869	18.9706	0	0	0	0	0	0	0	0	0	25.1025	0	0	0	0	0	0	0	0	0	0
AT1G04530	0	0	0	0	0	0	0	0	11.8614	0	21.8857	0	0	0	14.9941	0	48.1313	0	85.9487	45.2983	18.0744	12.8676	23.3665	102.146	20.4952	25.1025	218.631	0	27.3163	69.0577	33.9597	29.2627	0	0	52.0285	13.6551
AT1G04540	0	0	0	20.8713	0	0	0	0	0	0	0	0	0	0	0	0	20.6109	16.024	0	8.07077	0	0	23.3665	22.189	20.4952	25.1025	47.7328	0	65.7672	0	0	13.0491	0	0	0	0
AT1G04550	0	7.41157	22.7899	0	0	24.0299	0	0	11.8614	0	0	0	0	0	0	0	63.2418	16.024	0	45.2983	116.349	112.361	23.3665	51.6439	131.122	25.1025	159.428	82.3064	0	96.9577	123.913	29.2627	15.9213	0	0	13.6551
AT1G04555	233.101	140.205	188.85	45.3618	44.6815	213.33	293.38	569.142	97.3593	321.18	104.502	130.493	89.7439	153.563	76.389	177.667	1322.68	1061.37	2507.58	2031.26	1365.04	1674.18	1413.7	1602.48	4961.11	2736.43	2143.15	2842.46	2297.74	4066.61	4143.93	3185.22	558.71	1547.47	1824.51	725.816
AT1G04560	0	0	0	0	0	0	0	0	0	0	0	0	0	0	0	0	0	0	0	0	0	0	0	0	0	0	0	0	0	0	0	0	0	0	0	0
AT1G04570	70.2004	7.41157	22.7899	0	31.6379	0	0	0	26.7802	22.2374	21.8857	13.7243	23.7427	0	0	42.0867	63.2418	16.024	121.969	177.739	40.3043	233.876	354.698	51.6439	187	245.106	102.156	82.3064	65.7672	126.151	452.136	46.9331	0	0	0	0
AT1G04580	0	0	0	20.8713	0	0	0	0	0	0	0	0	0	0	0	18.9706	8.82605	0	22.5809	8.07077	64.4299	0	0	0	0	60.6123	0	0	0	18.8985	0	0	0	21.0394	0	0
AT1G04590	31.5826	28.5042	10.0569	0	0	0	0	0	11.8614	0	75.5484	0	0	67.6715	33.8435	18.9706	387.536	198.141	199.753	335.612	512.154	112.361	237.086	138.753	826.119	194.381	218.631	179.132	109.957	285.738	336.258	529.268	0	0	0	0
AT1G04600	0	0	0	20.8713	0	24.0299	0	14.0428	0	22.2374	21.8857	30.6122	23.7427	0	0	18.9706	0	0	0	0	18.0744	48.5892	9.90707	9.53358	20.4952	0	102.156	179.132	0	0	0	29.2627	0	76.3444	23.5671	13.6551
AT1G04610	0	0	0	0	0	0	14.5462	0	0	0	0	0	0	0	0	0	0	0	0	0	0	0	9.90707	0	0	0	0	0	0	0	0	0	0	0	0	0
AT1G04620	0	7.41157	0	0	0	0	0	0	0	0	0	0	0	0	0	0	184.594	78.3203	121.969	45.2983	143.673	68.8088	23.3665	84.6507	308.41	60.6123	47.7328	389.862	65.7672	126.151	173.909	190.849	0	0	23.5671	0
AT1G04625	0	0	0	0	0	0	0	0	0	0	0	0	0	0	0	0	0	0	0	0	0	0	0	0	0	0	0	0	0	0	0	0	0	0	0	0
AT1G04630	0	7.41157	0	45.3618	31.6379	0	70.4852	30.8673	43.1222	0	0	0	0	0	54.4869	120.675	707.96	275.407	22.5809	555.846	382.932	570.699	480.442	676.006	981.612	410.491	467.906	1462.9	705.446	724.219	452.136	478.242	107.679	139.009	23.5671	13.6551
AT1G04635	0	7.41157	0	45.3618	0	0	0	0	26.7802	0	47.8235	0	0	0	0	42.0867	48.1313	35.4261	85.9487	19.1205	89.8753	12.8676	9.90707	67.7842	48.2063	60.6123	102.156	37.8177	109.957	156.419	33.9597	125.954	15.9213	0	0	0
AT1G04640	0	0	0	0	8.4662	11.0398	0	14.0428	0	51.6319	0	0	10.2609	0	0	0	63.2418	16.024	0	45.2983	40.3043	0	9.90707	22.189	96.1608	0	47.7328	82.3064	0	96.9577	76.8499	46.9331	0	0	0	0
AT1G04645	112.01	274.026	152.289	184.512	150.419	67.1874	50.8014	30.8673	285.701	365.054	429.225	465.369	207.659	153.563	1008.73	593.948	8596.21	522.578	3694.22	274.164	1670.15	1746.76	480.442	1544.37	1278.91	17880	932.906	389.862	2839.66	9325.54	452.136	259.087	4323.09	12409.1	11883.4	4097.23
AT1G04650	0	0	0	0	0	0	0	0	0	0	47.8235	0	0	0	0	18.9706	8.82605	78.3203	0	19.1205	64.4299	29.7557	9.90707	67.7842	79.5042	60.6123	0	129.717	65.7672	69.0577	0	85.1053	0	21.0394	0	13.6551
AT1G04660	0	0	0	0	0	0	0	0	0	0	0	0	0	0	0	0	0	0	0	0	0	0	0	0	0	0	0	0	0	0	0	0	0	0	0	0
AT1G04670	0	0	0	0	0	0	0	0	0	0	0	0	0	0	0	0	0	0	0	0	0	0	0	0	0	0	0	0	0	0	0	0	0	0	0	0
AT1G04680	0	0	0	0	0	0	0	0	0	0	0	0	0	0	0	0	0	0	0	0	0	0	0	0	0	0	0	0	0	0	0	0	0	0	0	0
AT1G04684	0	0	0	0	0	0	0	0	0	0	0	0	0	0	0	0	0	0	0	0	0	0	0	0	0	0	0	0	0	0	0	0	0	0	0	0
AT1G04690	0	0	0	0	0	0	0	14.0428	0	0	0	0	0	0	0	0	0	0	0	0	0	0	0	0	0	0	0	0	0	0	0	0	0	0	0	0
AT1G04700	0	0	0	0	0	0	0	0	0	0	0	0	0	0	0	0	8.82605	0	0	0	40.3043	68.8088	9.90707	9.53358	63.487	25.1025	47.7328	37.8177	65.7672	42.806	33.9597	105.247	0	21.0394	52.0285	0
AT1G04710	19.7938	17.3382	0	0	8.4662	98.0077	0	67.8492	26.7802	0	21.8857	0	0	41.9014	14.9941	42.0867	732.096	608.874	22.5809	819.907	578.551	755.371	751.153	1149.12	2124.47	991.168	1070.31	968.367	442.615	1126.71	890.592	1044.11	0	0	0	13.6551
AT1G04720	0	0	0	0	0	0	0	0	0	0	0	0	0	0	0	0	0	0	0	0	0	0	0	0	0	0	0	0	0	0	0	0	0	0	0	0
AT1G04730	0	0	0	0	0	0	0	0	0	0	0	13.7243	0	0	0	18.9706	48.1313	56.3472	0	90.8873	18.0744	12.8676	55.1114	22.189	33.8016	0	102.156	0	109.957	187.61	173.909	29.2627	0	0	0	0
AT1G04750	43.9968	28.5042	99.966	71.4342	31.6379	11.0398	14.5462	14.0428	78.5866	51.6319	21.8857	13.7243	54.9384	41.9014	76.389	148.815	203.588	148.611	121.969	294.374	259.45	112.361	237.086	258.596	485.5	146.354	159.428	614.435	0	126.151	1090.47	453.011	188.174	206.289	82.6857	89.4976
AT1G04760	0	0	0	0	0	0	0	0	0	0	0	0	0	0	0	0	0	16.024	0	0	0	48.5892	55.1114	0	33.8016	0	0	0	0	0	0	46.9331	0	21.0394	0	0
AT1G04770	0	0	0	0	0	0	0	0	116.69	0	0	0	0	0	0	0	0	0	0	0	0	0	9.90707	22.189	0	0	0	0	27.3163	0	0	0	0	0	0	0
AT1G04778	0	0	0	0	0	0	0	0	0	0	0	0	0	0	0	0	0	0	0	0	0	0	0	0	0	0	0	0	0	0	0	0	0	0	0	0
AT1G04780	43.9968	7.41157	22.7899	20.8713	8.4662	11.0398	0	0	43.1222	0	0	0	10.2609	95.0844	33.8435	0	20.6109	56.3472	85.9487	124.256	40.3043	90.1259	23.3665	36.3705	96.1608	194.381	102.156	37.8177	65.7672	96.9577	33.9597	147.156	0	0	0	0
AT1G04790	0	17.3382	10.0569	0	0	0	50.8014	0	26.7802	84.5117	21.8857	13.7243	10.2609	41.9014	0	18.9706	0	35.4261	22.5809	19.1205	18.0744	12.8676	23.3665	51.6439	149.327	146.354	102.156	82.3064	27.3163	96.9577	33.9597	147.156	0	21.0394	0	13.6551
AT1G04800	0	0	0	0	0	0	0	0	0	0	0	0	0	0	0	0	0	0	0	0	0	0	0	0	0	0	0	0	0	18.8985	0	13.0491	0	0	0	0
AT1G04810	8.90509	28.5042	36.7761	0	8.4662	24.0299	14.5462	0	11.8614	22.2374	47.8235	13.7243	23.7427	95.0844	54.4869	0	129.822	78.3203	121.969	254.243	289.697	313.08	237.086	367.19	929.22	101.51	159.428	1151.2	158.342	389.376	393.55	427.978	0	0	0	0
AT1G04820	112.01	140.205	226.531	20.8713	58.4003	98.0077	0	170.496	219.813	321.18	0	174.546	186.902	67.6715	76.389	207.145	33.8499	78.3203	22.5809	159.5	259.45	367.953	404.113	120.199	851.677	245.106	218.631	1089.88	65.7672	187.61	393.55	713.145	428.635	875.498	327.215	177.834
AT1G04830	0	7.41157	0	0	19.4495	11.0398	32.0202	0	0	0	0	13.7243	0	0	14.9941	0	8.82605	78.3203	121.969	45.2983	40.3043	48.5892	9.90707	67.7842	113.385	60.6123	0	82.3064	27.3163	18.8985	76.8499	29.2627	0	0	0	49.2781
AT1G04840	0	7.41157	22.7899	0	8.4662	0	0	0	0	0	0	0	0	0	0	0	0	0	22.5809	8.07077	0	0	0	0	0	0	0	0	0	0	0	0	0	0	0	0
AT1G04850	297.369	641.041	449.073	155.256	345.56	196.307	222.949	304.642	721.473	695.689	260.789	517.039	362.159	280.904	688.311	1019.54	1909.54	667.291	417.61	1155.05	1825.68	786.986	1574.48	1315.94	3436.87	2142.56	1491.47	3252.64	1065.65	1773.11	2698.82	1934.43	15.9213	0	0	13.6551
AT1G04860	0	40.5599	0	20.8713	0	11.0398	0	30.8673	43.1222	22.2374	0	13.7243	23.7427	41.9014	54.4869	18.9706	33.8499	16.024	52.4801	107.316	18.0744	48.5892	72.6452	102.146	287.407	101.51	218.631	230.091	27.3163	126.151	76.8499	147.156	0	0	0	0
AT1G04870	0	0	0	0	0	0	0	14.0428	0	0	0	0	0	0	0	0	262.476	124.573	199.753	177.739	289.697	68.8088	150.387	237.741	417.338	146.354	159.428	389.862	264.735	219.614	393.55	236.017	0	0	0	0
AT1G04880	0	0	0	0	0	0	0	0	0	0	0	0	0	0	0	0	0	0	0	0	0	0	0	0	0	0	0	0	27.3163	0	0	0	0	0	0	0
AT1G04890	0	0	10.0569	0	0	0	0	0	0	0	0	0	0	0	0	0	20.6109	0	22.5809	0	0	0	23.3665	0	0	0	0	0	0	0	33.9597	0	0	0	0	0
AT1G04900	0	17.3382	0	20.8713	8.4662	24.0299	0	14.0428	0	0	21.8857	0	10.2609	18.4649	0	93.3706	112.398	101.11	85.9487	314.86	229.674	68.8088	214.721	138.753	206.413	60.6123	404.11	389.862	158.342	285.738	511.895	306.093	0	0	0	0
AT1G04910	0	0	0	0	19.4495	0	0	0	0	22.2374	0	0	0	18.4649	14.9941	18.9706	48.1313	35.4261	0	177.739	40.3043	0	38.5992	51.6439	96.1608	0	102.156	179.132	158.342	96.9577	123.913	29.2627	0	21.0394	0	0
AT1G04920	0	0	0	0	0	0	0	0	0	0	0	0	0	0	0	0	0	0	0	0	0	12.8676	23.3665	0	8.71363	0	0	0	0	18.8985	0	0	0	0	0	0
AT1G04930	0	0	0	0	0	0	0	0	0	22.2374	0	0	0	0	0	0	0	0	0	19.1205	18.0744	0	9.90707	0	0	0	0	82.3064	0	18.8985	123.913	0	0	0	0	0
AT1G04940	0	0	0	0	0	0	0	0	0	0	0	0	0	0	0	0	0	0	0	0	0	0	0	0	0	0	0	0	0	0	0	0	0	0	0	0
AT1G04945	8.90509	17.3382	0	0	0	0	0	30.8673	0	51.6319	0	0	10.2609	67.6715	33.8435	18.9706	1569.36	551.157	371.886	602.326	446.908	755.371	953.127	1287.85	2094.03	1897.97	2216.78	1846.67	1374.31	609.214	760.942	1015.88	0	0	0	0
AT1G04950	0	17.3382	51.6438	0	0	0	0	0	0	0	0	0	38.7846	0	14.9941	67.078	222.911	101.11	85.9487	45.2983	143.673	90.1259	9.90707	157.765	131.122	146.354	102.156	0	109.957	156.419	33.9597	168.802	0	0	23.5671	0
AT1G04960	8.90509	7.41157	0	0	0	0	0	0	0	157.226	0	0	0	0	0	0	20.6109	16.024	22.5809	45.2983	64.4299	159.118	23.3665	36.3705	113.385	25.1025	0	129.717	109.957	96.9577	0	147.156	15.9213	0	0	13.6551
AT1G04970	0	28.5042	0	45.3618	0	52.305	0	14.0428	11.8614	196.223	21.8857	48.9439	0	0	14.9941	67.078	147.684	148.611	85.9487	90.8873	18.0744	0	72.6452	51.6439	33.8016	194.381	218.631	335.62	0	571.574	33.9597	65.6215	15.9213	47.4452	23.5671	30.6866
AT1G04980	0	7.41157	10.0569	20.8713	31.6379	24.0299	70.4852	192.179	116.69	0	47.8235	88.402	23.7427	18.4649	0	0	323.898	382.805	85.9487	770.44	1142.06	1459.74	1413.7	577.509	1590.02	655.251	1209.3	1274.9	1295.61	1552.8	572.731	1129.46	693.79	1226.96	599.967	322.977
AT1G04985	0	0	0	0	0	0	0	30.8673	0	0	0	0	0	0	0	0	262.476	301.831	240.96	215.321	116.349	183.478	150.387	279.757	775.452	101.51	218.631	672.166	210.107	389.376	452.136	529.268	0	0	0	30.6866
AT1G04990	8.90509	0	0	0	0	0	0	0	0	0	0	0	0	0	0	0	184.594	16.024	85.9487	31.6676	18.0744	29.7557	9.90707	120.199	79.5042	101.51	47.7328	230.091	158.342	156.419	33.9597	65.6215	0	0	0	0
AT1G05000	0	0	0	0	0	0	0	0	0	0	0	0	0	0	0	0	0	0	0	0	0	0	0	0	0	0	0	0	27.3163	0	0	0	0	0	0	0
AT1G05010	0	7.41157	0	0	0	11.0398	0	0	0	0	0	0	0	0	0	0	184.594	198.141	22.5809	8.07077	0	0	0	0	20.4952	0	0	0	65.7672	252.346	0	0	0	0	0	0
AT1G05020	8.90509	7.41157	0	0	0	11.0398	0	0	0	0	0	0	0	41.9014	0	0	79.0474	16.024	22.5809	8.07077	0	68.8088	23.3665	9.53358	63.487	0	47.7328	0	0	285.738	33.9597	0	15.9213	0	0	0
AT1G05030	0	0	0	0	0	0	50.8014	0	0	22.2374	0	0	0	0	0	0	8.82605	0	22.5809	31.6676	40.3043	29.7557	0	9.53358	20.4952	25.1025	0	82.3064	0	69.0577	0	46.9331	0	0	0	0
AT1G05040	0	0	0	0	0	0	0	0	0	0	0	0	0	0	0	0	33.8499	16.024	0	0	18.0744	29.7557	9.90707	0	8.71363	0	0	0	0	126.151	33.9597	0	0	0	0	0
AT1G05055	8.90509	0	0	0	0	11.0398	0	0	0	0	0	13.7243	0	0	0	18.9706	129.822	173.151	160.013	107.316	143.673	68.8088	55.1114	51.6439	187	60.6123	341.201	335.62	210.107	285.738	173.909	105.247	15.9213	76.3444	0	13.6551
AT1G05060	0	0	0	0	0	0	0	0	0	0	0	0	0	0	0	0	112.398	35.4261	85.9487	19.1205	64.4299	29.7557	38.5992	51.6439	79.5042	25.1025	102.156	0	109.957	69.0577	33.9597	65.6215	15.9213	0	0	0
AT1G05065	0	0	0	0	0	0	0	0	0	0	0	0	0	0	0	0	8.82605	0	0	0	0	12.8676	9.90707	102.146	0	0	0	0	0	0	0	0	0	0	0	0
AT1G05070	0	0	0	0	0	0	0	14.0428	0	0	0	0	0	0	14.9941	0	366.093	275.407	417.61	90.8873	64.4299	183.478	379.251	389.687	750.349	410.491	279.313	672.166	210.107	285.738	280.411	329.997	0	0	0	0
AT1G05080	0	0	0	0	8.4662	0	14.5462	0	0	0	0	0	0	0	0	18.9706	0	0	0	0	0	29.7557	23.3665	22.189	48.2063	101.51	0	0	109.957	0	0	46.9331	0	0	0	0
AT1G05085	0	0	0	0	0	0	0	0	0	0	0	0	0	0	0	0	0	0	0	0	0	0	0	0	0	0	0	0	0	0	0	0	0	0	0	0
AT1G05090	0	0	10.0569	0	0	0	0	0	0	0	0	0	0	0	0	0	8.82605	0	0	0	0	0	0	0	0	0	0	0	27.3163	0	33.9597	0	0	0	0	0
AT1G05100	0	0	0	0	0	0	0	0	0	0	0	0	0	0	0	0	8.82605	16.024	0	31.6676	18.0744	12.8676	0	0	0	25.1025	0	0	0	0	33.9597	0	0	0	0	0
AT1G05120	70.2004	7.41157	10.0569	0	0	11.0398	14.5462	30.8673	0	119.881	0	0	10.2609	123.788	0	67.078	20.6109	56.3472	0	90.8873	89.8753	0	38.5992	9.53358	149.327	60.6123	47.7328	179.132	109.957	126.151	76.8499	147.156	0	0	52.0285	0
AT1G05136	0	0	0	0	0	0	0	0	0	0	0	0	0	0	0	0	0	0	0	0	0	0	0	0	0	0	0	0	0	18.8985	0	0	0	0	0	0
AT1G05140	0	7.41157	10.0569	0	0	0	0	0	0	0	0	0	0	0	0	0	20.6109	16.024	22.5809	31.6676	116.349	12.8676	0	22.189	63.487	25.1025	102.156	37.8177	0	42.806	0	65.6215	0	0	0	0
AT1G05150	0	0	0	0	0	11.0398	14.5462	0	0	0	0	13.7243	0	0	0	0	48.1313	78.3203	0	59.7958	143.673	48.5892	91.0387	22.189	167.963	146.354	404.11	282.317	109.957	96.9577	123.913	65.6215	58.701	76.3444	23.5671	13.6551
AT1G05160	0	0	0	0	0	0	0	0	0	0	21.8857	13.7243	0	0	0	0	79.0474	275.407	371.886	487.547	229.674	600.844	695.21	237.741	1061.2	720.012	404.11	389.862	210.107	389.376	173.909	453.011	0	0	0	0
AT1G05170	0	0	0	0	0	0	0	0	0	157.226	21.8857	0	0	0	0	18.9706	8.82605	0	0	0	0	0	9.90707	0	0	0	0	0	0	42.806	0	0	15.9213	0	0	0
AT1G05180	43.9968	7.41157	0	20.8713	0	11.0398	0	14.0428	26.7802	22.2374	0	13.7243	10.2609	0	33.8435	18.9706	48.1313	16.024	0	215.321	479.38	259.829	192.795	157.765	627.28	0	102.156	335.62	27.3163	685.55	393.55	478.242	0	0	0	0
AT1G05190	0	0	0	0	0	0	0	0	0	0	0	0	0	0	0	0	475.426	438.052	709.234	1235.43	1327.51	570.699	559.184	553.331	1677.02	1353.74	597.776	968.367	845.752	1596.5	452.136	1449.99	0	0	0	0
AT1G05200	0	0	0	20.8713	0	0	0	0	0	0	0	0	0	0	14.9941	0	8.82605	0	22.5809	0	18.0744	0	0	0	0	25.1025	0	0	0	0	0	0	0	0	0	0
AT1G05205	0	0	0	0	0	0	0	0	0	0	47.8235	0	0	0	0	0	20.6109	16.024	0	19.1205	89.8753	0	23.3665	9.53358	48.2063	25.1025	0	82.3064	27.3163	69.0577	123.913	46.9331	0	0	0	0
AT1G05210	43.9968	66.6811	22.7899	45.3618	0	129.937	70.4852	170.496	60.463	84.5117	47.8235	30.6122	108.152	0	76.389	67.078	830.075	438.052	327.143	1738.31	1178.85	1148.26	953.127	389.687	1913.17	786.043	1139.61	1462.9	637.381	1252.33	1226.95	1302.89	160.578	426.459	182.543	68.9611
AT1G05220	0	0	0	0	8.4662	0	0	0	11.8614	0	0	30.6122	0	41.9014	0	0	0	0	0	8.07077	0	12.8676	23.3665	0	8.71363	0	0	0	0	18.8985	33.9597	0	0	0	23.5671	0
AT1G05230	0	0	0	0	0	0	0	0	0	0	0	0	0	18.4649	0	0	8.82605	0	0	0	0	0	23.3665	9.53358	20.4952	25.1025	0	0	0	0	0	0	188.174	961.694	889.682	399.64
AT1G05240	0	0	0	0	0	0	0	0	0	0	0	0	0	0	0	0	0	0	0	0	0	0	0	0	0	0	0	0	0	0	0	0	0	0	0	0
AT1G05250	0	0	0	0	0	0	0	0	0	0	0	0	0	0	0	0	0	0	0	0	0	0	0	0	0	0	0	0	0	0	0	0	0	0	0	0
AT1G05260	0	0	0	0	0	0	0	0	0	0	0	0	0	0	0	0	0	0	0	0	0	0	0	0	0	0	0	0	0	0	0	0	0	0	0	0
AT1G05270	0	0	0	0	19.4495	67.1874	0	0	26.7802	84.5117	0	48.9439	10.2609	95.0844	33.8435	18.9706	0	0	0	0	0	0	0	0	0	25.1025	0	0	0	0	0	0	58.701	47.4452	23.5671	68.9611
AT1G05280	0	0	0	0	8.4662	0	0	0	0	0	0	0	0	18.4649	0	0	0	0	0	0	0	0	0	0	0	0	0	0	0	0	0	0	0	0	0	0
AT1G05290	0	0	0	0	0	0	0	0	0	0	0	0	0	0	0	0	0	0	0	0	18.0744	0	0	0	8.71363	0	0	82.3064	0	0	33.9597	0	0	0	0	0
AT1G05291	0	0	0	0	0	0	0	0	0	0	0	0	0	0	0	0	0	0	0	8.07077	0	29.7557	0	0	8.71363	25.1025	159.428	0	0	0	33.9597	0	0	0	0	0
AT1G05300	0	0	0	0	0	0	0	0	0	0	0	0	0	0	0	0	0	16.024	0	8.07077	18.0744	0	0	9.53358	0	25.1025	0	0	0	42.806	0	0	0	0	0	0
AT1G05310	0	0	0	0	0	0	0	0	0	0	0	0	0	0	0	0	0	0	0	0	0	12.8676	23.3665	0	0	60.6123	0	0	0	0	0	13.0491	0	0	0	0
AT1G05320	31.5826	66.6811	0	20.8713	87.4502	37.8745	70.4852	128.144	219.813	119.881	21.8857	109.17	127.122	67.6715	76.389	298.723	8.82605	0	22.5809	45.2983	18.0744	0	9.90707	0	20.4952	146.354	0	0	0	0	393.55	13.0491	0	0	0	0
AT1G05330	0	0	0	0	0	0	0	0	0	0	0	0	0	0	0	0	0	0	0	0	0	12.8676	9.90707	0	8.71363	0	0	0	0	0	0	0	0	0	0	0
AT1G05340	0	0	0	0	0	0	0	0	0	0	0	0	0	0	0	0	0	16.024	52.4801	555.846	0	48.5892	9.90707	84.6507	20.4952	0	0	0	0	0	173.909	0	15.9213	0	0	0
AT1G05350	0	0	0	0	0	0	0	0	0	0	0	30.6122	0	0	0	0	409.198	249.301	240.96	335.612	479.38	452.956	506.433	701.054	1334.51	529.833	797.291	1399.93	264.735	1126.71	572.731	529.268	188.174	350.561	364.86	89.4976
AT1G05360	0	0	51.6438	0	31.6379	24.0299	0	0	11.8614	51.6319	0	0	0	41.9014	0	0	262.476	124.573	160.013	274.164	143.673	48.5892	171.338	138.753	508.644	60.6123	341.201	129.717	27.3163	389.376	511.895	529.268	36.2665	313.475	182.543	177.834
AT1G05370	0	0	0	0	0	0	0	0	0	0	0	0	0	0	14.9941	18.9706	8.82605	16.024	22.5809	19.1205	0	29.7557	23.3665	0	48.2063	60.6123	47.7328	0	210.107	252.346	33.9597	13.0491	0	0	0	0
AT1G05380	8.90509	53.3235	0	20.8713	0	11.0398	0	0	11.8614	84.5117	0	30.6122	0	0	0	42.0867	48.1313	148.611	160.013	107.316	116.349	159.118	72.6452	197.021	266.691	194.381	532.488	848.496	264.735	460.973	336.258	168.802	0	21.0394	0	0
AT1G05385	0	28.5042	0	45.3618	0	11.0398	0	14.0428	0	0	0	0	10.2609	0	14.9941	0	612.943	275.407	160.013	399.361	446.908	340.324	91.0387	601.871	700.622	1817.88	730.227	389.862	705.446	881.955	393.55	403.15	0	0	0	0
AT1G05390	0	0	0	0	0	0	0	0	0	0	0	0	0	0	0	0	0	0	0	0	0	0	0	0	0	0	0	0	0	0	0	0	0	0	0	0
AT1G05400	0	7.41157	0	0	0	0	0	14.0428	0	0	0	0	0	18.4649	0	0	0	35.4261	0	0	0	12.8676	9.90707	0	20.4952	101.51	47.7328	37.8177	65.7672	126.151	76.8499	0	0	0	0	0
AT1G05410	0	40.5599	0	71.4342	8.4662	11.0398	0	87.4298	26.7802	0	21.8857	13.7243	54.9384	0	122.984	0	147.684	56.3472	199.753	159.5	64.4299	68.8088	171.338	157.765	226.178	60.6123	341.201	614.435	65.7672	96.9577	336.258	147.156	0	21.0394	52.0285	0
AT1G05420	0	0	0	0	0	0	0	0	0	0	0	0	0	0	0	0	0	0	0	0	0	0	9.90707	0	0	0	0	0	0	0	0	0	0	0	0	0
AT1G05430	0	0	0	0	0	11.0398	0	0	11.8614	0	21.8857	13.7243	0	0	14.9941	42.0867	184.594	173.151	52.4801	159.5	259.45	340.324	237.086	481.949	308.41	101.51	341.201	282.317	158.342	156.419	336.258	282.451	15.9213	47.4452	52.0285	30.6866
AT1G05440	0	0	0	0	0	0	0	0	0	0	0	0	0	0	0	0	0	0	0	0	0	0	0	0	0	0	0	0	0	0	0	0	0	0	0	0
AT1G05450	0	0	0	0	0	0	0	0	0	0	0	0	0	0	0	0	0	0	0	0	0	0	0	0	0	0	0	0	0	0	0	0	0	0	0	0
AT1G05460	0	17.3382	22.7899	20.8713	19.4495	11.0398	32.0202	149.139	60.463	84.5117	47.8235	30.6122	0	0	99.2773	148.815	79.0474	0	160.013	31.6676	64.4299	48.5892	23.3665	36.3705	131.122	194.381	279.313	282.317	0	219.614	123.913	105.247	0	0	23.5671	0
AT1G05470	0	0	0	0	0	0	0	0	0	0	0	0	0	0	0	0	0	0	22.5809	0	0	12.8676	0	9.53358	8.71363	0	0	0	0	0	0	0	0	0	0	0
AT1G05490	0	0	0	0	0	0	0	0	0	0	0	0	0	0	0	0	0	0	22.5809	0	0	0	0	9.53358	0	0	0	0	0	18.8985	76.8499	0	0	0	0	0
AT1G05500	0	7.41157	0	20.8713	8.4662	11.0398	0	14.0428	0	22.2374	0	13.7243	10.2609	18.4649	0	0	79.0474	173.151	22.5809	141.662	40.3043	68.8088	214.721	138.753	131.122	60.6123	218.631	37.8177	27.3163	126.151	33.9597	213.263	0	0	0	0
AT1G05510	0	0	0	0	0	0	0	0	0	0	0	0	0	0	0	0	0	0	52.4801	0	0	0	0	0	0	0	0	0	0	0	0	0	0	0	0	0
AT1G05520	8.90509	17.3382	0	0	8.4662	24.0299	0	14.0428	26.7802	0	0	13.7243	10.2609	0	76.389	42.0867	63.2418	16.024	22.5809	90.8873	143.673	29.7557	110.179	67.7842	113.385	25.1025	47.7328	230.091	27.3163	187.61	76.8499	85.1053	36.2665	465.196	52.0285	132.591
AT1G05530	0	0	0	0	0	0	0	0	0	0	0	0	0	0	0	0	0	0	0	0	0	0	0	0	0	0	0	0	0	0	0	0	0	0	0	0
AT1G05540	0	7.41157	0	0	0	0	0	0	0	0	0	0	0	0	0	0	20.6109	0	22.5809	0	18.0744	48.5892	38.5992	22.189	20.4952	0	0	82.3064	27.3163	42.806	0	0	0	0	0	0
AT1G05550	19.7938	0	0	0	0	0	0	14.0428	0	0	0	0	0	0	0	0	0	0	0	0	18.0744	0	0	0	0	0	0	0	0	0	0	0	0	0	23.5671	0
AT1G05560	0	0	0	0	0	0	0	0	0	0	0	0	0	0	0	0	0	0	0	0	0	0	0	0	0	0	0	0	0	0	0	0	0	0	0	0
AT1G05562	0	0	0	0	0	0	0	0	0	0	0	0	0	0	0	0	0	0	0	0	0	0	0	0	0	0	0	0	27.3163	0	33.9597	0	0	0	0	0
AT1G05570	0	7.41157	10.0569	0	31.6379	24.0299	0	0	43.1222	119.881	104.502	88.402	54.9384	41.9014	54.4869	177.667	0	16.024	22.5809	8.07077	0	12.8676	23.3665	36.3705	8.71363	101.51	47.7328	0	27.3163	0	173.909	0	0	0	23.5671	0
AT1G05575	0	28.5042	0	0	0	0	0	0	0	0	0	0	0	0	0	0	95.4556	16.024	0	19.1205	0	12.8676	72.6452	120.199	33.8016	101.51	0	0	0	922.103	0	13.0491	0	0	23.5671	0
AT1G05577	0	0	0	0	0	0	0	0	0	0	0	0	0	0	0	0	0	0	22.5809	0	0	29.7557	0	0	8.71363	0	0	0	0	0	0	0	0	0	0	0
AT1G05580	0	0	0	0	0	0	0	0	0	0	0	0	0	0	0	0	0	0	0	0	0	0	0	0	0	25.1025	0	0	0	0	0	0	0	0	0	0
AT1G05590	0	0	0	0	0	0	0	0	0	0	0	0	0	0	0	0	63.2418	0	0	19.1205	0	48.5892	55.1114	51.6439	63.487	0	102.156	82.3064	27.3163	187.61	33.9597	13.0491	0	0	52.0285	0
AT1G05600	0	0	0	20.8713	0	11.0398	0	0	0	0	0	13.7243	0	0	0	0	63.2418	0	0	8.07077	18.0744	29.7557	23.3665	22.189	48.2063	25.1025	47.7328	82.3064	109.957	96.9577	33.9597	13.0491	0	0	0	0
AT1G05610	0	0	0	0	0	0	0	0	0	0	0	13.7243	0	0	0	0	8.82605	0	0	0	0	0	0	0	0	0	0	0	0	0	0	0	0	0	0	0
AT1G05615	0	0	0	0	0	0	0	0	0	0	0	0	0	0	0	0	0	0	0	0	0	0	0	0	0	0	0	0	0	0	0	0	0	0	0	0
AT1G05620	0	0	0	0	0	37.8745	0	0	0	0	0	0	0	0	0	0	497.895	101.11	160.013	8.07077	18.0744	48.5892	91.0387	102.146	20.4952	146.354	102.156	37.8177	27.3163	18.8985	0	0	0	21.0394	0	0
AT1G05630	0	17.3382	0	0	0	0	0	0	0	0	0	0	0	0	0	0	0	0	0	75.0238	40.3043	68.8088	110.179	36.3705	63.487	60.6123	0	0	65.7672	460.973	123.913	0	0	47.4452	23.5671	0
AT1G05640	0	0	0	0	0	0	0	0	0	0	0	0	0	18.4649	0	0	0	0	0	0	0	0	0	0	0	0	0	0	0	0	0	0	0	0	0	0
AT1G05650	0	0	0	0	0	0	0	0	0	0	0	0	0	0	0	0	0	0	0	0	0	0	0	0	0	0	0	0	0	0	0	0	0	0	0	0
AT1G05660	0	0	0	0	0	0	0	0	0	0	0	0	0	0	0	0	0	0	0	0	0	0	0	0	0	0	0	0	27.3163	0	0	0	0	0	0	13.6551
AT1G05670	8.90509	0	0	20.8713	0	0	0	0	0	0	0	0	0	0	0	0	8.82605	16.024	0	8.07077	0	29.7557	9.90707	0	33.8016	0	0	0	109.957	69.0577	0	0	0	0	0	0
AT1G05675	0	0	0	0	0	0	0	14.0428	0	0	0	0	0	0	0	0	0	0	22.5809	0	0	0	0	0	0	0	0	0	0	0	0	0	0	0	0	0
AT1G05680	0	0	0	0	0	0	0	0	0	0	0	0	0	0	0	0	0	0	0	0	0	0	0	0	0	0	0	0	0	0	0	0	0	0	0	0
AT1G05690	0	0	0	0	0	11.0398	0	0	0	0	0	0	0	0	0	0	8.82605	16.024	0	8.07077	0	0	0	9.53358	0	25.1025	0	0	0	0	0	0	0	0	23.5671	0
AT1G05700	0	0	0	0	0	0	0	0	0	0	0	0	0	0	0	0	0	0	0	0	0	0	0	0	0	0	0	0	0	0	0	0	0	0	0	0
AT1G05710	0	0	0	0	0	0	0	0	0	0	0	0	0	0	0	0	0	0	0	0	0	0	0	0	8.71363	0	0	0	0	0	0	0	0	0	0	0
AT1G05720	31.5826	17.3382	10.0569	0	0	0	0	0	0	0	0	13.7243	0	18.4649	14.9941	0	8.82605	0	0	19.1205	0	0	0	0	131.122	25.1025	0	37.8177	0	42.806	336.258	46.9331	0	0	0	0
AT1G05730	126.47	53.3235	117.029	20.8713	58.4003	52.305	111.828	67.8492	97.3593	119.881	134.404	109.17	166.539	123.788	99.2773	237.181	1058.21	148.611	240.96	314.86	259.45	511.24	429.273	751.633	1390.55	1429.03	1001.4	968.367	158.342	647.21	1365.76	529.268	0	47.4452	0	13.6551
AT1G05740	0	0	0	0	0	0	0	0	0	0	0	0	0	0	0	0	0	0	0	0	0	0	0	0	0	0	0	0	0	0	0	0	0	0	0	0
AT1G05750	0	0	0	0	0	0	0	0	0	0	21.8857	0	0	0	0	0	0	16.024	0	0	0	12.8676	0	9.53358	20.4952	25.1025	0	37.8177	0	0	33.9597	13.0491	0	0	0	0
AT1G05760	0	0	0	0	0	0	0	0	0	0	0	0	0	0	33.8435	0	0	0	0	0	0	0	0	0	0	0	0	0	0	18.8985	0	13.0491	0	0	0	0
AT1G05770	0	0	0	0	0	0	0	0	0	0	0	0	0	0	0	0	0	0	0	0	0	0	0	22.189	0	0	0	0	0	0	0	0	0	0	0	0
AT1G05780	0	0	0	0	0	0	0	0	11.8614	0	21.8857	0	0	0	0	0	20.6109	78.3203	85.9487	75.0238	40.3043	159.118	129.984	102.146	167.963	101.51	47.7328	179.132	0	96.9577	0	85.1053	36.2665	76.3444	217.698	89.4976
AT1G05785	19.7938	17.3382	0	0	8.4662	37.8745	32.0202	30.8673	26.7802	84.5117	75.5484	48.9439	23.7427	153.563	76.389	67.078	95.4556	0	121.969	31.6676	18.0744	0	91.0387	217.209	8.71363	146.354	47.7328	0	0	156.419	280.411	29.2627	36.2665	76.3444	52.0285	13.6551
AT1G05790	0	0	0	0	0	24.0299	0	14.0428	0	0	0	13.7243	38.7846	0	0	0	20.6109	16.024	0	8.07077	0	68.8088	9.90707	36.3705	33.8016	0	0	0	0	18.8985	0	0	15.9213	76.3444	82.6857	49.2781
AT1G05800	0	0	0	0	0	0	0	0	0	0	0	0	0	0	0	0	0	0	0	0	0	0	0	0	0	0	0	0	0	0	0	0	0	0	0	0
AT1G05805	0	0	0	0	0	0	0	0	0	0	0	0	0	18.4649	0	0	8.82605	0	0	0	0	0	0	0	0	0	0	0	0	0	0	0	0	0	23.5671	0
AT1G05810	0	7.41157	0	71.4342	8.4662	0	14.5462	0	0	22.2374	75.5484	0	10.2609	18.4649	0	42.0867	0	0	0	0	0	0	0	0	0	60.6123	0	0	0	0	0	0	0	0	0	0
AT1G05820	0	0	10.0569	0	0	0	0	0	0	0	0	0	0	0	0	0	0	0	0	0	0	0	0	0	0	0	0	37.8177	0	18.8985	123.913	0	0	0	0	0
AT1G05830	8.90509	17.3382	0	0	0	0	0	30.8673	60.463	0	0	30.6122	38.7846	18.4649	0	67.078	20.6109	56.3472	52.4801	8.07077	89.8753	0	38.5992	22.189	48.2063	146.354	341.201	129.717	65.7672	69.0577	76.8499	65.6215	0	0	52.0285	0
AT1G05835	0	0	0	0	0	0	0	0	0	0	0	0	0	0	0	0	20.6109	16.024	0	0	0	0	0	0	0	0	0	0	0	0	0	0	0	0	0	0
AT1G05840	0	17.3382	0	20.8713	8.4662	11.0398	14.5462	14.0428	0	51.6319	47.8235	0	23.7427	0	14.9941	0	184.594	198.141	160.013	107.316	89.8753	48.5892	110.179	197.021	395.063	298.192	341.201	82.3064	381.228	219.614	123.913	190.849	107.679	21.0394	52.0285	30.6866
AT1G05850	8.90509	7.41157	22.7899	0	8.4662	11.0398	0	0	0	0	21.8857	0	0	0	0	42.0867	48.1313	0	0	8.07077	0	12.8676	0	51.6439	8.71363	60.6123	0	0	0	0	0	0	36.2665	47.4452	0	30.6866
AT1G05860	0	0	0	20.8713	0	0	0	0	26.7802	0	21.8857	0	23.7427	0	0	0	0	0	0	0	0	0	0	0	0	0	0	37.8177	0	0	0	0	0	21.0394	0	13.6551
AT1G05870	0	7.41157	0	0	0	0	0	0	11.8614	22.2374	0	0	0	0	0	0	8.82605	0	0	0	0	0	0	0	0	0	0	0	0	0	76.8499	0	0	0	0	13.6551
AT1G05880	0	0	0	0	0	0	0	0	0	0	0	0	0	0	0	0	0	0	0	0	0	0	0	0	0	0	0	0	0	0	0	0	0	0	0	0
AT1G05890	97.7941	28.5042	10.0569	45.3618	31.6379	98.0077	70.4852	128.144	26.7802	22.2374	75.5484	13.7243	71.973	41.9014	54.4869	0	147.684	35.4261	52.4801	90.8873	89.8753	90.1259	171.338	51.6439	266.691	194.381	47.7328	335.62	158.342	252.346	634.562	306.093	15.9213	76.3444	148.217	49.2781
AT1G05894	0	0	0	0	0	0	0	0	0	0	0	0	0	0	0	0	0	0	0	0	18.0744	0	0	0	0	0	0	0	0	18.8985	76.8499	0	0	0	0	0
AT1G05900	8.90509	0	10.0569	0	0	0	32.0202	107.555	60.463	0	0	0	0	18.4649	0	42.0867	79.0474	78.3203	52.4801	45.2983	0	29.7557	55.1114	0	48.2063	60.6123	0	0	65.7672	42.806	76.8499	65.6215	0	0	0	0
AT1G05910	19.7938	28.5042	67.2035	20.8713	31.6379	37.8745	14.5462	30.8673	97.3593	0	47.8235	68.2811	108.152	18.4649	33.8435	177.667	203.588	637.998	52.4801	294.374	171.725	661.917	214.721	481.949	851.677	410.491	467.906	848.496	321.865	354.296	634.562	306.093	0	0	0	0
AT1G05920	0	0	0	0	0	0	0	0	0	0	0	0	0	0	0	0	0	16.024	0	0	0	0	0	0	0	0	0	0	0	0	0	0	0	0	0	0
AT1G05925	0	0	0	0	0	0	0	0	0	0	0	0	0	0	0	0	0	0	0	0	0	0	0	0	0	0	0	0	27.3163	0	0	0	0	0	0	0
AT1G05930	0	0	0	0	0	0	0	0	0	0	0	0	0	0	0	0	0	0	0	0	0	0	0	0	0	0	0	0	0	0	0	0	0	0	0	0
AT1G05940	0	0	10.0569	20.8713	8.4662	11.0398	0	0	26.7802	22.2374	0	13.7243	10.2609	0	0	177.667	262.476	101.11	121.969	90.8873	171.725	68.8088	283.035	344.939	603.181	146.354	341.201	37.8177	109.957	319.737	76.8499	306.093	0	21.0394	23.5671	49.2781
AT1G05950	0	28.5042	0	155.256	102.647	0	14.5462	0	0	0	0	109.17	0	0	0	148.815	79.0474	16.024	0	75.0238	89.8753	0	23.3665	9.53358	20.4952	60.6123	0	0	109.957	18.8985	226.205	46.9331	0	0	0	0
AT1G05960	0	0	0	20.8713	19.4495	0	0	0	0	51.6319	0	13.7243	38.7846	0	33.8435	0	79.0474	101.11	52.4801	177.739	116.349	12.8676	55.1114	84.6507	167.963	298.192	218.631	389.862	321.865	96.9577	226.205	213.263	0	0	0	0
AT1G05970	56.8978	0	0	0	0	0	0	0	0	0	0	0	0	0	0	18.9706	48.1313	101.11	85.9487	124.256	40.3043	68.8088	72.6452	102.146	79.5042	353.385	159.428	37.8177	158.342	96.9577	33.9597	65.6215	0	0	23.5671	13.6551
AT1G05980	0	7.41157	0	0	0	0	32.0202	0	0	0	21.8857	13.7243	10.2609	0	0	0	8.82605	16.024	22.5809	8.07077	0	0	23.3665	51.6439	48.2063	25.1025	0	0	0	18.8985	0	65.6215	0	0	0	0
AT1G05990	0	0	0	0	0	0	0	0	0	0	0	0	0	0	0	0	0	0	0	0	0	0	0	0	0	0	0	0	0	0	0	0	0	0	0	0
AT1G06000	0	0	0	0	0	0	0	0	0	0	0	0	0	0	0	0	0	0	0	0	0	0	0	0	0	0	0	0	0	0	0	0	0	0	0	0
AT1G06002	0	0	0	0	0	0	0	0	0	0	0	0	0	0	0	0	0	0	0	0	0	0	0	0	0	0	0	0	0	0	0	0	0	0	0	0
AT1G06010	8.90509	7.41157	0	20.8713	8.4662	0	0	0	0	0	21.8857	13.7243	10.2609	0	14.9941	18.9706	203.588	124.573	199.753	8.07077	414.753	159.118	110.179	258.596	579.263	146.354	341.201	129.717	65.7672	126.151	452.136	478.242	0	21.0394	52.0285	49.2781
AT1G06020	0	0	0	0	0	0	0	0	0	0	0	0	0	0	0	0	1737.93	907.12	760.311	1344.22	1708.85	1250.64	2352.83	2770.69	4499.94	921.674	1139.61	2842.46	1534.57	1997.67	3652.04	2532.82	0	0	0	0
AT1G06030	0	0	0	0	0	0	0	0	0	0	0	0	0	0	0	0	344.878	696.747	417.61	673.378	1068.98	511.24	1012.47	1013.32	1853.58	194.381	1070.31	1274.9	570.819	922.103	634.562	1244.7	0	0	0	0
AT1G06040	0	0	0	0	0	0	0	0	0	51.6319	0	13.7243	0	0	0	0	203.588	173.151	0	8.07077	0	48.5892	91.0387	120.199	79.5042	298.192	404.11	129.717	109.957	763.205	173.909	46.9331	0	0	23.5671	0
AT1G06050	0	0	0	0	19.4495	11.0398	0	0	43.1222	84.5117	0	13.7243	108.152	41.9014	33.8435	18.9706	8.82605	56.3472	121.969	8.07077	64.4299	48.5892	38.5992	22.189	33.8016	0	102.156	129.717	0	18.8985	0	13.0491	0	21.0394	0	30.6866
AT1G06060	0	0	0	0	8.4662	24.0299	0	0	11.8614	0	21.8857	13.7243	10.2609	0	0	93.3706	95.4556	56.3472	52.4801	45.2983	64.4299	135.388	72.6452	67.7842	187	101.51	279.313	230.091	264.735	319.737	123.913	85.1053	15.9213	47.4452	0	13.6551
AT1G06070	19.7938	0	0	0	19.4495	11.0398	14.5462	0	11.8614	0	165.085	30.6122	0	0	76.389	42.0867	0	0	0	0	0	0	0	0	8.71363	25.1025	0	0	0	0	0	0	0	47.4452	0	13.6551
AT1G06080	0	0	0	71.4342	0	0	0	0	0	0	0	0	0	0	33.8435	0	0	0	0	0	0	0	0	0	0	0	0	0	0	0	0	0	0	0	0	0
AT1G06090	0	0	0	0	0	0	0	0	0	0	0	0	0	0	0	0	0	0	0	0	0	0	0	0	0	0	0	0	0	0	0	0	0	0	0	0
AT1G06100	0	0	0	0	0	0	0	0	0	0	0	0	0	0	0	0	0	0	0	0	0	0	0	0	0	0	0	0	0	0	0	0	0	0	0	0
AT1G06110	0	17.3382	0	0	8.4662	11.0398	0	14.0428	11.8614	0	0	0	0	0	0	18.9706	262.476	78.3203	85.9487	59.7958	259.45	68.8088	23.3665	138.753	603.181	60.6123	279.313	230.091	158.342	219.614	76.8499	581.001	0	21.0394	23.5671	0
AT1G06120	0	0	0	0	0	0	0	0	0	0	0	0	0	0	14.9941	0	0	0	0	0	0	0	0	0	0	0	102.156	0	0	0	0	0	0	0	0	0
AT1G06130	0	7.41157	36.7761	0	8.4662	0	0	0	11.8614	0	0	0	38.7846	0	0	0	165.952	16.024	0	107.316	89.8753	112.361	150.387	36.3705	266.691	245.106	47.7328	230.091	321.865	187.61	393.55	105.247	0	0	0	0
AT1G06135	0	0	0	0	0	0	0	0	0	0	0	0	0	0	0	0	0	0	0	0	0	0	0	0	0	0	0	0	0	18.8985	0	0	0	0	0	0
AT1G06137	0	0	0	0	0	0	0	0	0	0	0	0	0	0	0	0	0	0	0	0	0	0	0	0	0	0	0	0	0	42.806	0	0	0	0	0	0
AT1G06140	0	0	0	20.8713	0	0	0	0	0	0	0	0	10.2609	0	0	18.9706	0	0	85.9487	8.07077	0	0	9.90707	0	63.487	25.1025	0	37.8177	0	69.0577	0	46.9331	0	0	0	0
AT1G06148	0	0	0	0	0	0	0	14.0428	11.8614	0	0	0	0	0	0	0	0	0	22.5809	0	0	0	0	0	0	0	0	0	0	0	76.8499	0	0	0	0	0
AT1G06149	0	0	0	0	0	0	0	0	0	0	0	0	0	0	0	0	0	0	0	0	0	0	0	0	0	0	0	0	0	0	0	0	0	0	0	0
AT1G06150	0	0	0	45.3618	0	0	0	0	0	84.5117	21.8857	13.7243	0	0	0	0	129.822	56.3472	85.9487	31.6676	40.3043	68.8088	23.3665	51.6439	113.385	101.51	102.156	672.166	109.957	69.0577	123.913	65.6215	0	0	23.5671	0
AT1G06160	0	0	0	0	0	0	0	0	0	0	0	0	0	0	0	0	0	0	0	0	0	0	0	0	0	0	0	0	0	0	0	0	0	0	0	0
AT1G06170	0	0	0	0	0	0	0	0	0	0	0	0	0	0	0	0	0	0	0	8.07077	0	0	0	0	0	0	47.7328	0	0	0	0	0	0	0	0	0
AT1G06180	0	0	0	0	0	0	0	0	0	0	0	0	0	0	0	0	0	0	0	0	0	0	0	0	0	0	0	0	0	0	0	0	0	0	0	0
AT1G06190	0	40.5599	36.7761	0	8.4662	67.1874	32.0202	14.0428	78.5866	22.2374	0	109.17	0	41.9014	76.389	18.9706	981.052	522.578	240.96	721.588	646.001	367.953	354.698	751.633	1561.22	1133.29	1209.3	1274.9	917.851	1085.3	956.533	1015.88	0	0	0	0
AT1G06200	8.90509	28.5042	83.3377	0	19.4495	24.0299	0	0	97.3593	0	47.8235	30.6122	71.973	41.9014	122.984	42.0867	303.164	249.301	709.234	294.374	382.932	692.83	640.121	505.545	1196.37	655.251	467.906	730.443	381.228	685.55	452.136	633.397	0	47.4452	52.0285	49.2781
AT1G06210	31.5826	0	36.7761	20.8713	19.4495	52.305	50.8014	0	11.8614	0	75.5484	30.6122	0	18.4649	14.9941	0	262.476	101.11	283.467	215.321	143.673	183.478	91.0387	367.19	439.84	245.106	597.776	557.287	109.957	126.151	393.55	306.093	0	0	0	0
AT1G06220	8.90509	28.5042	67.2035	0	31.6379	52.305	177.419	30.8673	219.813	119.881	75.5484	68.2811	89.7439	41.9014	76.389	67.078	323.898	438.052	85.9487	294.374	680.094	452.956	283.035	505.545	775.452	655.251	404.11	789.229	505.858	609.214	226.205	581.001	0	0	0	13.6551
AT1G06225	0	0	0	0	0	0	0	0	0	0	0	0	0	0	0	0	0	0	0	0	0	0	0	0	0	0	0	0	0	0	0	0	0	0	0	0
AT1G06230	70.2004	7.41157	51.6438	0	19.4495	11.0398	0	0	26.7802	84.5117	0	13.7243	23.7427	0	76.389	67.078	20.6109	56.3472	0	59.7958	0	29.7557	72.6452	22.189	96.1608	60.6123	159.428	37.8177	27.3163	69.0577	76.8499	125.954	0	0	0	13.6551
AT1G06240	0	0	0	0	0	0	0	0	0	51.6319	21.8857	0	0	0	0	0	79.0474	56.3472	121.969	75.0238	40.3043	135.388	55.1114	84.6507	226.178	146.354	47.7328	37.8177	109.957	252.346	123.913	46.9331	0	21.0394	0	0
AT1G06250	0	0	0	0	0	0	0	0	0	0	0	0	0	0	0	0	0	0	0	0	0	0	9.90707	9.53358	0	0	0	0	0	0	0	0	0	0	0	0
AT1G06260	0	0	0	0	0	0	0	0	0	0	0	0	0	0	0	0	0	0	0	0	0	0	0	0	0	0	0	0	0	0	0	0	0	0	0	0
AT1G06265	0	0	0	0	0	0	0	0	0	0	0	0	0	0	14.9941	0	20.6109	56.3472	52.4801	90.8873	18.0744	68.8088	9.90707	51.6439	63.487	410.491	0	82.3064	637.381	126.151	76.8499	46.9331	0	0	0	0
AT1G06270	0	0	0	0	0	11.0398	14.5462	0	43.1222	0	0	13.7243	0	0	33.8435	0	20.6109	16.024	22.5809	0	0	0	9.90707	0	33.8016	0	0	179.132	65.7672	42.806	33.9597	13.0491	0	0	0	0
AT1G06280	0	0	0	0	0	0	0	0	0	0	0	0	0	0	0	0	0	0	0	0	0	0	0	0	0	0	0	0	0	0	0	0	0	0	0	0
AT1G06290	31.5826	7.41157	22.7899	45.3618	19.4495	24.0299	14.5462	14.0428	43.1222	84.5117	47.8235	88.402	10.2609	41.9014	172.419	177.667	184.594	124.573	160.013	141.662	89.8753	259.829	150.387	279.757	651.556	194.381	404.11	179.132	158.342	187.61	76.8499	236.017	0	0	0	0
AT1G06310	0	0	0	0	0	0	0	14.0428	0	0	0	0	0	0	0	0	0	0	22.5809	0	0	0	0	0	0	0	0	0	65.7672	0	0	13.0491	0	0	0	0
AT1G06320	0	0	0	0	0	0	0	0	0	0	21.8857	0	0	0	0	0	33.8499	16.024	0	8.07077	40.3043	12.8676	38.5992	22.189	8.71363	0	102.156	0	0	285.738	173.909	13.0491	0	0	0	0
AT1G06330	0	0	0	0	0	0	0	0	0	0	0	0	0	0	0	0	0	0	0	0	0	0	0	0	0	0	0	0	0	0	0	0	0	0	0	0
AT1G06340	0	0	0	0	0	0	0	0	0	0	0	0	0	0	0	0	0	0	0	0	0	0	0	0	0	0	0	0	0	0	0	0	0	0	0	0
AT1G06350	0	0	0	0	0	0	0	0	0	0	0	0	0	0	0	0	0	0	0	0	0	0	0	0	0	0	0	0	0	0	0	0	0	0	0	0
AT1G06360	0	0	0	0	0	0	0	0	0	0	0	0	0	0	0	0	0	0	0	0	0	0	0	0	0	0	0	0	0	0	0	0	0	0	23.5671	13.6551
AT1G06380	8.90509	17.3382	51.6438	20.8713	0	0	0	0	43.1222	0	21.8857	48.9439	0	0	14.9941	18.9706	20.6109	35.4261	22.5809	0	40.3043	29.7557	23.3665	36.3705	8.71363	25.1025	0	37.8177	0	96.9577	33.9597	13.0491	0	0	0	0
AT1G06390	0	7.41157	0	0	19.4495	0	14.5462	0	0	0	0	13.7243	23.7427	0	0	0	0	0	0	0	0	0	0	0	0	0	0	0	0	0	0	0	0	0	0	0
AT1G06400	0	0	10.0569	0	0	11.0398	0	0	0	0	0	0	0	41.9014	0	0	33.8499	0	22.5809	31.6676	0	29.7557	0	157.765	20.4952	25.1025	0	0	27.3163	69.0577	0	29.2627	0	0	0	0
AT1G06410	8.90509	0	10.0569	0	0	0	0	0	43.1222	22.2374	0	0	0	41.9014	0	0	387.536	355.547	812.007	819.907	289.697	367.953	283.035	344.939	1794.36	1061.72	663.707	1151.2	1295.61	962.519	452.136	607.119	0	0	0	0
AT1G06420	0	28.5042	10.0569	20.8713	8.4662	37.8745	70.4852	0	198.452	51.6319	47.8235	109.17	23.7427	0	76.389	18.9706	0	0	0	0	0	0	0	0	0	25.1025	0	0	0	42.806	33.9597	0	0	0	0	0
AT1G06430	8.90509	0	10.0569	0	0	0	0	0	0	0	0	0	0	0	0	0	48.1313	35.4261	0	90.8873	116.349	29.7557	91.0387	84.6507	79.5042	60.6123	218.631	0	65.7672	69.0577	76.8499	190.849	0	21.0394	23.5671	0
AT1G06440	0	7.41157	10.0569	0	8.4662	0	0	0	0	0	21.8857	0	23.7427	18.4649	0	18.9706	48.1313	0	22.5809	8.07077	18.0744	29.7557	23.3665	9.53358	33.8016	60.6123	0	335.62	27.3163	18.8985	33.9597	46.9331	0	0	0	0
AT1G06450	19.7938	53.3235	36.7761	0	102.647	11.0398	0	0	97.3593	22.2374	134.404	130.493	10.2609	123.788	76.389	148.815	20.6109	35.4261	0	45.2983	40.3043	183.478	379.251	22.189	351.229	146.354	0	672.166	158.342	18.8985	173.909	213.263	15.9213	21.0394	0	30.6866
AT1G06460	0	0	10.0569	0	0	11.0398	0	0	26.7802	22.2374	0	0	10.2609	0	14.9941	0	33.8499	16.024	85.9487	294.374	64.4299	68.8088	55.1114	84.6507	266.691	101.51	0	37.8177	158.342	96.9577	123.913	329.997	0	0	0	0
AT1G06470	19.7938	7.41157	0	20.8713	8.4662	11.0398	0	48.9309	11.8614	0	21.8857	13.7243	23.7427	0	0	42.0867	112.398	78.3203	121.969	107.316	89.8753	90.1259	38.5992	51.6439	246.277	25.1025	218.631	230.091	27.3163	156.419	76.8499	105.247	0	0	0	13.6551
AT1G06475	0	0	0	0	0	0	0	0	0	0	0	0	0	0	0	0	95.4556	148.611	0	59.7958	0	29.7557	259.865	84.6507	187	194.381	0	0	158.342	319.737	76.8499	13.0491	0	0	23.5671	0
AT1G06480	0	0	0	20.8713	0	0	0	0	0	0	0	0	0	0	0	0	0	0	0	0	0	0	0	0	0	0	0	0	0	0	0	0	0	0	0	0
AT1G06490	0	0	0	0	0	0	0	0	26.7802	0	0	0	0	0	0	18.9706	0	16.024	22.5809	8.07077	18.0744	68.8088	129.984	22.189	63.487	60.6123	47.7328	0	65.7672	69.0577	123.913	65.6215	15.9213	0	0	0
AT1G06500	0	0	0	0	0	24.0299	0	0	11.8614	0	0	0	0	0	54.4869	0	282.686	35.4261	160.013	19.1205	229.674	48.5892	91.0387	217.209	329.687	146.354	218.631	500.771	158.342	252.346	33.9597	282.451	15.9213	0	0	13.6551
AT1G06510	0	0	0	0	0	0	0	0	0	0	0	0	0	0	0	0	8.82605	16.024	0	0	0	0	9.90707	9.53358	8.71363	0	0	0	0	42.806	0	0	0	0	0	0
AT1G06515	0	17.3382	0	0	8.4662	37.8745	0	14.0428	11.8614	0	0	13.7243	71.973	41.9014	14.9941	0	683.973	198.141	160.013	59.7958	89.8753	159.118	110.179	301.211	462.563	353.385	159.428	282.317	381.228	187.61	33.9597	147.156	15.9213	0	23.5671	30.6866
AT1G06520	0	0	10.0569	0	0	0	0	0	0	0	0	0	0	0	0	0	0	0	0	19.1205	0	0	9.90707	0	0	0	0	0	0	0	0	0	0	0	0	0
AT1G06530	0	0	22.7899	0	0	0	32.0202	0	11.8614	0	0	13.7243	0	0	14.9941	18.9706	303.164	56.3472	85.9487	465.18	512.154	755.371	751.153	577.509	1677.02	245.106	532.488	968.367	570.819	571.574	956.533	740.019	0	21.0394	0	0
AT1G06540	0	0	0	0	0	0	0	0	0	0	0	0	0	0	0	0	0	0	0	0	0	0	0	0	0	0	0	0	0	0	0	0	0	0	0	0
AT1G06550	0	17.3382	0	0	0	11.0398	0	258.925	26.7802	51.6319	47.8235	13.7243	38.7846	0	54.4869	0	147.684	78.3203	121.969	107.316	229.674	29.7557	55.1114	22.189	113.385	194.381	159.428	37.8177	65.7672	187.61	76.8499	85.1053	0	0	23.5671	0
AT1G06560	8.90509	28.5042	10.0569	20.8713	19.4495	11.0398	0	0	26.7802	0	21.8857	13.7243	10.2609	0	0	67.078	129.822	275.407	283.467	215.321	171.725	259.829	72.6452	197.021	266.691	410.491	341.201	444.94	158.342	389.376	76.8499	329.997	0	0	0	0
AT1G06570	0	0	0	45.3618	8.4662	0	14.5462	0	26.7802	0	21.8857	0	0	0	0	0	48.1313	148.611	22.5809	0	40.3043	68.8088	38.5992	36.3705	131.122	25.1025	0	0	65.7672	252.346	33.9597	29.2627	0	21.0394	0	0
AT1G06580	0	0	0	0	0	0	0	0	0	0	0	0	0	0	0	0	8.82605	0	0	0	18.0744	0	0	9.53358	0	60.6123	0	0	0	42.806	0	0	0	0	23.5671	0
AT1G06590	0	0	0	0	0	0	0	0	0	0	0	0	0	41.9014	0	0	20.6109	16.024	0	59.7958	18.0744	12.8676	0	0	20.4952	0	102.156	0	27.3163	69.0577	33.9597	105.247	0	0	0	0
AT1G06610	0	0	0	0	0	0	0	0	0	0	0	0	0	0	0	0	0	0	0	0	0	0	0	0	0	0	0	0	0	0	0	0	0	0	0	0
AT1G06620	0	0	0	0	0	0	0	0	0	0	0	0	0	0	0	0	0	16.024	0	31.6676	0	0	0	0	20.4952	25.1025	0	0	0	69.0577	0	13.0491	0	0	0	0
AT1G06630	8.90509	0	10.0569	0	0	0	14.5462	0	0	0	0	0	38.7846	18.4649	14.9941	0	95.4556	101.11	283.467	75.0238	259.45	112.361	110.179	138.753	226.178	353.385	159.428	37.8177	27.3163	219.614	393.55	213.263	0	0	52.0285	13.6551
AT1G06640	0	0	0	0	0	0	0	14.0428	0	0	0	0	0	0	0	0	8.82605	0	0	45.2983	18.0744	12.8676	0	36.3705	0	101.51	0	0	0	0	0	13.0491	0	0	0	0
AT1G06645	0	0	0	0	0	0	0	0	0	0	0	0	0	0	0	0	0	0	0	0	0	0	0	0	0	0	0	0	0	0	0	0	0	0	0	0
AT1G06650	0	0	0	0	0	0	0	0	0	0	0	0	0	0	0	0	95.4556	78.3203	52.4801	124.256	143.673	68.8088	72.6452	51.6439	187	101.51	47.7328	230.091	109.957	156.419	76.8499	190.849	0	0	0	0
AT1G06660	0	0	10.0569	0	0	0	0	0	0	0	0	0	0	0	0	0	0	0	0	0	0	0	0	0	0	0	0	0	0	18.8985	0	0	0	0	0	0
AT1G06670	126.47	66.6811	36.7761	71.4342	0	146.244	32.0202	14.0428	116.69	51.6319	75.5484	68.2811	71.973	67.6715	0	93.3706	147.684	275.407	160.013	254.243	446.908	90.1259	171.338	138.753	508.644	194.381	797.291	1151.2	845.752	354.296	336.258	403.15	15.9213	0	0	0
AT1G06680	0	0	0	0	0	0	0	0	0	0	0	0	10.2609	18.4649	0	0	2963.27	1314.06	1301.52	2424.8	1864.86	850.875	1287.55	2080.37	4082.04	3089.07	2364.69	1151.2	2209.83	2043.06	1023.17	2889.03	0	0	0	0
AT1G06690	8.90509	0	0	0	0	0	0	0	0	0	0	0	0	0	0	0	0	16.024	22.5809	59.7958	40.3043	90.1259	0	138.753	226.178	60.6123	159.428	0	65.7672	156.419	33.9597	125.954	0	0	0	0
AT1G06700	43.9968	0	10.0569	20.8713	19.4495	52.305	0	14.0428	26.7802	51.6319	21.8857	68.2811	89.7439	41.9014	54.4869	18.9706	453.149	438.052	52.4801	274.164	680.094	367.953	559.184	367.19	1503.91	298.192	730.227	1151.2	705.446	842.083	760.942	959.739	82.6101	0	23.5671	30.6866
AT1G06710	0	7.41157	22.7899	0	0	0	0	0	11.8614	0	0	0	0	0	0	18.9706	20.6109	0	0	19.1205	116.349	12.8676	9.90707	9.53358	63.487	60.6123	0	0	65.7672	42.806	33.9597	105.247	0	0	0	0
AT1G06720	43.9968	28.5042	51.6438	0	87.4502	24.0299	50.8014	87.4298	116.69	22.2374	21.8857	197.182	10.2609	41.9014	33.8435	177.667	344.878	223.536	327.143	254.243	382.932	135.388	404.113	258.596	531.989	245.106	597.776	1653.57	442.615	534.309	280.411	329.997	0	0	0	0
AT1G06730	0	0	0	0	0	0	0	0	0	0	0	13.7243	23.7427	0	0	0	95.4556	56.3472	0	59.7958	89.8753	29.7557	192.795	301.211	266.691	194.381	341.201	179.132	210.107	156.419	33.9597	125.954	0	0	0	0
AT1G06740	0	0	0	0	0	0	0	0	0	0	0	0	23.7427	18.4649	0	67.078	0	16.024	0	8.07077	0	29.7557	72.6452	9.53358	20.4952	60.6123	0	37.8177	27.3163	0	0	0	0	0	0	0
AT1G06750	8.90509	0	0	0	0	0	0	0	0	0	0	0	0	0	0	0	0	0	0	0	0	0	0	9.53358	0	0	0	179.132	0	18.8985	0	0	15.9213	0	0	0
AT1G06760	0	7.41157	0	0	0	0	0	48.9309	241.488	0	47.8235	0	23.7427	18.4649	33.8435	0	63.2418	16.024	160.013	75.0238	0	68.8088	129.984	22.189	48.2063	60.6123	0	0	65.7672	69.0577	336.258	0	15.9213	277.027	148.217	49.2781
AT1G06770	0	0	0	0	0	11.0398	0	0	0	0	0	0	0	18.4649	0	0	63.2418	0	0	0	0	0	0	0	0	0	0	0	0	0	0	0	0	0	0	30.6866
AT1G06780	0	0	0	0	8.4662	11.0398	14.5462	0	60.463	0	47.8235	13.7243	0	0	33.8435	18.9706	165.952	301.831	85.9487	90.8873	116.349	112.361	72.6452	51.6439	287.407	194.381	47.7328	444.94	27.3163	497.435	226.205	213.263	15.9213	0	82.6857	0
AT1G06790	8.90509	53.3235	10.0569	20.8713	19.4495	0	0	0	26.7802	0	47.8235	13.7243	0	0	0	18.9706	33.8499	16.024	85.9487	19.1205	89.8753	68.8088	38.5992	102.146	96.1608	245.106	159.428	129.717	27.3163	187.61	226.205	85.1053	0	0	0	0
AT1G06800	0	7.41157	0	0	0	0	0	0	0	0	0	0	0	0	0	0	20.6109	56.3472	52.4801	31.6676	64.4299	90.1259	91.0387	84.6507	167.963	0	47.7328	82.3064	65.7672	187.61	33.9597	46.9331	0	0	0	0
AT1G06810	0	0	0	0	0	0	0	0	0	0	0	0	0	0	0	0	48.1313	101.11	22.5809	8.07077	18.0744	0	9.90707	0	33.8016	25.1025	0	37.8177	210.107	18.8985	0	29.2627	0	0	23.5671	0
AT1G06820	0	0	10.0569	0	0	0	0	0	11.8614	0	0	0	0	0	14.9941	18.9706	63.2418	78.3203	199.753	59.7958	89.8753	183.478	129.984	157.765	308.41	194.381	404.11	557.287	158.342	219.614	33.9597	85.1053	0	172.162	23.5671	49.2781
AT1G06830	0	0	0	0	0	0	0	0	0	0	0	0	0	0	0	0	0	0	0	0	0	0	0	0	0	0	0	0	0	0	0	0	0	0	0	0
AT1G06840	0	0	0	0	0	0	0	0	0	0	0	0	0	0	0	0	8.82605	0	0	8.07077	0	0	0	0	8.71363	0	47.7328	0	0	0	0	0	0	0	0	0
AT1G06850	31.5826	17.3382	0	0	0	11.0398	0	0	11.8614	0	0	0	23.7427	0	14.9941	0	0	0	0	0	18.0744	0	9.90707	0	113.385	25.1025	0	0	0	96.9577	0	0	0	0	0	0
AT1G06860	0	0	0	0	0	0	0	14.0428	0	0	0	0	0	0	0	0	0	0	0	0	0	0	0	0	0	0	0	0	0	0	0	0	0	0	0	0
AT1G06870	0	0	0	0	0	0	0	0	0	0	0	0	0	0	0	0	79.0474	124.573	199.753	75.0238	89.8753	90.1259	91.0387	177.197	167.963	25.1025	102.156	282.317	65.7672	156.419	76.8499	147.156	0	47.4452	0	30.6866
AT1G06880	0	0	0	0	0	0	0	0	0	0	0	0	0	0	0	0	0	0	0	0	0	0	0	0	0	0	0	0	0	0	33.9597	0	0	0	0	0
AT1G06890	0	0	10.0569	0	0	0	14.5462	0	0	0	21.8857	0	0	0	0	18.9706	242.546	223.536	85.9487	196.353	64.4299	90.1259	192.795	120.199	508.644	298.192	279.313	129.717	0	219.614	123.913	125.954	0	0	0	0
AT1G06900	0	17.3382	22.7899	20.8713	0	0	0	30.8673	11.8614	51.6319	21.8857	30.6122	89.7439	67.6715	122.984	93.3706	203.588	223.536	240.96	254.243	259.45	183.478	259.865	67.7842	555.531	410.491	159.428	557.287	505.858	571.574	760.942	168.802	0	0	0	0
AT1G06910	31.5826	7.41157	0	71.4342	0	37.8745	0	0	78.5866	22.2374	21.8857	13.7243	10.2609	0	0	120.675	112.398	56.3472	52.4801	8.07077	116.349	29.7557	91.0387	67.7842	131.122	101.51	102.156	230.091	65.7672	96.9577	280.411	65.6215	0	0	0	13.6551
AT1G06920	0	0	0	0	0	0	0	0	0	0	0	0	0	0	0	0	0	0	0	0	0	0	0	0	0	0	0	0	0	0	0	0	0	0	0	0
AT1G06923	0	0	0	0	0	0	0	0	0	0	0	0	0	0	0	0	0	0	0	0	0	29.7557	9.90707	0	20.4952	0	0	0	0	0	0	0	0	0	0	0
AT1G06925	0	0	0	0	0	0	0	14.0428	11.8614	0	0	0	0	0	0	0	20.6109	78.3203	22.5809	0	40.3043	68.8088	23.3665	102.146	48.2063	60.6123	0	0	27.3163	0	0	85.1053	0	0	0	0
AT1G06930	0	0	0	0	0	0	0	0	0	0	0	0	0	0	0	0	0	0	0	0	0	0	0	0	0	0	0	0	0	0	0	0	0	0	0	0
AT1G06950	0	0	0	0	0	0	0	0	11.8614	0	0	0	0	0	14.9941	0	497.895	249.301	371.886	673.378	1068.98	570.699	379.251	651.123	981.612	991.168	467.906	1337.26	774.928	1126.71	280.411	821.46	0	0	0	0
AT1G06960	0	0	0	0	0	24.0299	0	14.0428	0	0	0	0	0	0	14.9941	18.9706	79.0474	56.3472	160.013	19.1205	18.0744	68.8088	110.179	84.6507	113.385	25.1025	0	282.317	65.7672	252.346	123.913	168.802	0	0	0	0
AT1G06970	0	0	0	0	0	0	0	0	0	0	0	0	0	0	0	0	0	0	0	0	0	0	0	0	0	0	0	0	0	0	0	0	0	0	0	0
AT1G06980	0	0	0	0	0	0	0	0	0	0	0	0	0	0	0	0	0	0	0	0	0	0	0	0	0	0	0	0	0	0	0	0	0	0	0	0
AT1G06990	0	0	0	0	0	0	0	0	0	0	0	0	0	0	0	0	0	0	0	0	0	0	0	0	0	0	0	0	0	0	0	0	0	0	0	0
AT1G07000	0	0	0	0	0	0	0	0	0	0	0	0	0	0	0	0	48.1313	35.4261	0	0	0	0	0	0	0	0	0	0	27.3163	18.8985	0	0	15.9213	21.0394	0	0
AT1G07010	0	17.3382	0	0	0	0	0	0	0	0	0	0	0	0	0	0	95.4556	124.573	121.969	31.6676	200.415	29.7557	23.3665	138.753	149.327	146.354	730.227	129.717	27.3163	219.614	76.8499	125.954	0	0	23.5671	0
AT1G07020	0	7.41157	0	0	0	0	0	14.0428	0	22.2374	0	0	10.2609	0	33.8435	18.9706	63.2418	78.3203	160.013	31.6676	18.0744	29.7557	72.6452	84.6507	187	245.106	279.313	82.3064	158.342	126.151	33.9597	85.1053	15.9213	0	23.5671	30.6866
AT1G07025	0	0	0	0	0	0	0	0	0	0	0	0	0	0	0	0	0	0	0	0	0	0	0	0	0	0	0	0	0	0	0	0	0	0	0	0
AT1G07030	0	0	0	0	44.6815	0	0	0	26.7802	0	0	0	10.2609	0	33.8435	0	262.476	249.301	85.9487	31.6676	89.8753	208.412	38.5992	258.596	246.277	146.354	102.156	129.717	65.7672	319.737	226.205	168.802	15.9213	47.4452	23.5671	13.6551
AT1G07040	0	7.41157	0	0	8.4662	0	0	0	0	0	0	13.7243	0	18.4649	33.8435	18.9706	387.536	78.3203	283.467	254.243	259.45	48.5892	110.179	279.757	206.413	194.381	404.11	282.317	109.957	609.214	123.913	236.017	0	0	0	0
AT1G07050	0	0	0	0	0	0	0	0	0	0	0	0	0	0	0	0	0	0	0	0	0	0	0	0	0	0	0	0	0	0	0	0	0	0	0	0
AT1G07051	0	0	0	0	0	0	0	0	0	0	0	0	0	0	0	0	0	0	0	0	0	0	0	0	0	0	0	0	0	0	0	0	0	0	0	0
AT1G07060	0	0	0	0	0	0	0	0	0	0	0	0	0	0	0	0	0	16.024	0	8.07077	0	0	0	0	0	0	0	0	0	0	0	0	0	0	0	0
AT1G07070	56.8978	80.5539	51.6438	98.5899	8.4662	37.8745	32.0202	14.0428	60.463	22.2374	47.8235	109.17	38.7846	0	33.8435	237.181	1189.1	466.017	160.013	895.215	853.907	1354.49	1225.34	1631.67	2063.67	1205.84	1279.34	2910.4	381.228	1210.23	2621.43	1129.46	0	0	0	68.9611
AT1G07080	0	0	0	0	0	0	0	0	0	22.2374	0	0	0	0	0	0	756.379	466.017	160.013	335.612	200.415	286.24	306.575	601.871	651.556	410.491	932.906	389.862	321.865	685.55	452.136	478.242	216.428	47.4452	114.862	68.9611
AT1G07090	0	0	0	0	0	0	0	0	0	0	0	0	0	0	14.9941	0	0	0	0	0	0	0	0	0	0	0	0	0	0	0	0	0	0	0	0	0
AT1G07100	0	0	0	0	0	0	0	0	0	0	0	0	0	0	0	0	0	0	0	0	0	0	0	0	0	0	0	0	0	0	0	0	0	0	0	0
AT1G07110	0	7.41157	10.0569	0	0	11.0398	0	0	0	0	21.8857	30.6122	23.7427	0	54.4869	93.3706	203.588	410.311	52.4801	141.662	259.45	286.24	171.338	197.021	725.405	101.51	404.11	789.229	158.342	724.219	280.411	659.83	0	21.0394	23.5671	0
AT1G07119	0	7.41157	0	0	0	11.0398	0	0	11.8614	0	0	13.7243	0	0	0	0	0	16.024	0	8.07077	0	29.7557	23.3665	51.6439	20.4952	0	0	0	0	18.8985	0	29.2627	0	0	0	0
AT1G07120	0	0	0	0	0	0	0	0	26.7802	0	0	0	0	0	14.9941	0	0	0	0	0	0	0	0	0	8.71363	0	0	37.8177	27.3163	0	0	0	0	0	0	0
AT1G07128	0	0	0	0	0	0	0	0	0	0	0	0	0	0	0	0	0	0	0	0	0	0	0	0	0	0	0	0	0	0	0	0	0	0	0	0
AT1G07130	8.90509	0	0	0	0	0	0	0	0	22.2374	0	0	0	0	0	0	63.2418	16.024	121.969	8.07077	40.3043	12.8676	9.90707	0	8.71363	101.51	0	0	27.3163	69.0577	33.9597	29.2627	0	0	23.5671	0
AT1G07135	0	0	0	0	0	0	0	0	0	0	260.789	0	0	184.26	0	0	0	0	0	0	0	0	0	0	0	60.6123	0	0	0	0	0	0	0	0	0	0
AT1G07140	70.2004	94.8835	207.56	71.4342	118.23	146.244	155.157	87.4298	285.701	409.883	75.5484	109.17	108.152	526.014	277.589	593.948	112.398	328.55	240.96	844.865	853.907	755.371	836.579	412.419	2155	655.251	532.488	1782.05	637.381	1379.9	2164.6	1186.88	0	0	0	0
AT1G07150	0	0	0	0	0	0	0	0	0	0	21.8857	0	0	0	0	0	63.2418	35.4261	52.4801	75.0238	0	12.8676	38.5992	0	63.487	245.106	0	0	109.957	18.8985	76.8499	0	0	0	0	0
AT1G07160	0	0	0	0	0	0	0	0	11.8614	0	0	0	0	0	0	0	8.82605	78.3203	0	8.07077	0	0	0	0	0	0	0	0	0	571.574	0	0	0	0	0	0
AT1G07170	0	53.3235	0	0	0	11.0398	32.0202	0	26.7802	51.6319	104.502	130.493	10.2609	0	99.2773	42.0867	222.911	124.573	85.9487	294.374	320.38	233.876	404.113	458.557	395.063	245.106	467.906	789.229	321.865	285.738	173.909	354.149	0	0	0	0
AT1G07175	0	0	0	0	0	0	0	0	0	0	0	0	0	0	0	0	0	0	0	0	0	0	0	0	0	0	0	37.8177	0	0	0	0	0	0	0	0
AT1G07180	8.90509	7.41157	0	0	0	0	0	0	0	0	0	0	0	0	0	0	0	0	0	8.07077	0	0	0	0	0	0	0	0	0	0	0	0	0	21.0394	23.5671	0
AT1G07190	0	0	0	0	0	0	0	0	0	0	0	0	0	0	0	0	0	0	0	0	0	0	0	0	0	0	0	0	0	0	33.9597	0	0	0	0	0
AT1G07200	0	0	0	0	0	0	0	0	0	0	0	0	0	0	0	0	8.82605	0	22.5809	8.07077	0	12.8676	0	0	20.4952	60.6123	0	0	0	18.8985	33.9597	29.2627	0	0	0	0
AT1G07210	0	53.3235	0	0	19.4495	37.8745	0	67.8492	78.5866	51.6319	21.8857	48.9439	10.2609	0	33.8435	42.0867	303.164	101.11	85.9487	377.871	446.908	259.829	306.575	258.596	1061.2	469.35	102.156	730.443	442.615	354.296	760.942	529.268	82.6101	47.4452	52.0285	0
AT1G07220	0	7.41157	0	0	0	0	0	0	0	0	0	0	10.2609	0	0	0	8.82605	0	0	0	0	29.7557	0	0	20.4952	0	0	0	0	18.8985	0	0	0	0	0	0
AT1G07230	0	0	0	0	0	0	0	0	0	0	0	0	0	0	14.9941	0	33.8499	16.024	0	31.6676	18.0744	12.8676	9.90707	51.6439	48.2063	0	0	37.8177	0	18.8985	0	0	0	0	23.5671	0
AT1G07240	0	0	0	0	0	0	0	0	0	0	0	0	0	0	0	0	8.82605	0	0	8.07077	0	0	0	0	0	0	47.7328	0	27.3163	18.8985	33.9597	13.0491	0	0	0	0
AT1G07250	0	0	0	0	0	0	0	0	0	0	0	0	0	0	0	0	48.1313	101.11	85.9487	31.6676	40.3043	68.8088	23.3665	9.53358	246.277	101.51	102.156	82.3064	65.7672	187.61	33.9597	65.6215	0	0	0	0
AT1G07260	0	7.41157	0	0	0	0	0	0	0	51.6319	0	0	0	0	0	0	63.2418	0	22.5809	45.2983	0	48.5892	9.90707	22.189	48.2063	101.51	0	0	27.3163	219.614	0	13.0491	0	0	0	0
AT1G07270	0	0	0	0	0	0	0	14.0428	0	51.6319	21.8857	0	0	0	0	0	8.82605	35.4261	22.5809	0	0	0	0	0	8.71363	25.1025	47.7328	0	0	0	0	0	0	0	0	0
AT1G07280	19.7938	40.5599	22.7899	0	0	24.0299	14.5462	30.8673	26.7802	51.6319	75.5484	30.6122	38.7846	18.4649	14.9941	0	8.82605	0	0	8.07077	0	0	0	0	8.71363	25.1025	0	0	65.7672	0	76.8499	0	0	0	0	13.6551
AT1G07290	0	0	0	0	0	0	0	0	0	0	0	0	0	0	0	0	0	0	0	8.07077	18.0744	12.8676	0	0	20.4952	0	0	37.8177	0	0	0	0	0	0	0	0
AT1G07300	0	0	0	0	0	0	0	0	0	0	0	0	0	0	0	0	0	0	0	0	0	0	0	0	0	0	0	0	0	0	0	0	0	0	0	13.6551
AT1G07310	8.90509	28.5042	0	45.3618	0	11.0398	0	14.0428	26.7802	22.2374	0	30.6122	0	0	99.2773	93.3706	112.398	124.573	0	19.1205	116.349	208.412	110.179	177.197	187	194.381	159.428	389.862	27.3163	96.9577	33.9597	85.1053	0	21.0394	0	49.2781
AT1G07320	0	7.41157	67.2035	0	8.4662	0	0	0	0	0	0	13.7243	0	18.4649	0	0	566.402	249.301	52.4801	555.846	1252.88	286.24	640.121	959.887	1590.02	991.168	532.488	1337.26	109.957	1337.17	393.55	713.145	0	0	0	0
AT1G07330	0	0	0	0	0	11.0398	0	0	0	0	21.8857	0	0	41.9014	0	0	8.82605	0	0	0	0	48.5892	9.90707	0	20.4952	0	0	0	0	42.806	33.9597	13.0491	0	0	0	0
AT1G07340	0	0	0	0	0	0	0	0	0	0	0	0	0	0	0	0	8.82605	0	0	0	0	0	0	0	0	0	0	0	0	0	0	0	0	0	0	0
AT1G07350	19.7938	0	36.7761	20.8713	8.4662	37.8745	32.0202	0	43.1222	0	196.428	0	10.2609	0	99.2773	0	33.8499	35.4261	0	19.1205	40.3043	29.7557	23.3665	22.189	96.1608	101.51	159.428	37.8177	109.957	156.419	76.8499	29.2627	0	0	0	13.6551
AT1G07360	0	7.41157	10.0569	45.3618	58.4003	24.0299	0	14.0428	26.7802	278.346	196.428	30.6122	71.973	95.0844	76.389	93.3706	282.686	410.311	199.753	124.256	143.673	208.412	192.795	258.596	508.644	353.385	467.906	557.287	264.735	219.614	336.258	329.997	0	0	0	0
AT1G07370	0	28.5042	0	0	0	0	0	14.0428	11.8614	0	0	13.7243	0	0	0	0	184.594	56.3472	22.5809	124.256	116.349	340.324	91.0387	301.211	226.178	25.1025	102.156	129.717	109.957	460.973	825.382	85.1053	0	0	0	0
AT1G07380	0	0	22.7899	0	0	0	14.5462	0	0	0	21.8857	0	54.9384	0	0	18.9706	20.6109	0	22.5809	0	0	48.5892	0	9.53358	8.71363	0	0	37.8177	0	96.9577	0	0	0	0	0	13.6551
AT1G07390	0	0	0	0	31.6379	0	14.5462	0	11.8614	0	0	0	0	18.4649	0	0	8.82605	16.024	22.5809	45.2983	40.3043	112.361	23.3665	102.146	96.1608	194.381	0	0	109.957	42.806	123.913	13.0491	0	0	0	13.6551
AT1G07400	518.126	28.5042	134.482	0	31.6379	67.1874	0	30.8673	177.429	157.226	1206.3	649.23	294.15	95.0844	147.392	18.9706	1681.39	78.3203	85.9487	578.995	64.4299	1930.49	953.127	1287.85	2155	1738.54	218.631	444.94	109.957	842.083	2089.79	147.156	0	0	0	0
AT1G07410	0	28.5042	0	0	0	24.0299	0	0	0	0	21.8857	0	10.2609	0	0	18.9706	147.684	16.024	52.4801	90.8873	18.0744	112.361	150.387	120.199	187	25.1025	47.7328	230.091	65.7672	126.151	173.909	65.6215	15.9213	313.475	182.543	154.974
AT1G07420	0	40.5599	22.7899	0	8.4662	11.0398	32.0202	30.8673	11.8614	22.2374	0	88.402	10.2609	0	14.9941	93.3706	129.822	78.3203	22.5809	141.662	64.4299	159.118	110.179	84.6507	329.687	410.491	279.313	335.62	158.342	389.376	336.258	190.849	15.9213	21.0394	52.0285	13.6551
AT1G07430	0	0	0	0	0	0	14.5462	0	0	0	0	0	0	0	0	0	0	0	0	0	0	0	0	0	0	0	0	37.8177	0	0	33.9597	0	0	0	0	0
AT1G07440	0	0	0	0	0	0	0	0	0	0	0	0	0	0	0	0	707.96	148.611	0	45.2983	0	68.8088	91.0387	9.53358	48.2063	469.35	47.7328	0	27.3163	285.738	0	13.0491	0	0	114.862	0
AT1G07450	0	0	0	0	0	0	0	0	0	0	0	0	0	0	0	0	0	0	0	0	0	0	0	0	0	0	0	0	0	0	0	0	0	0	0	0
AT1G07460	0	0	0	0	0	0	0	0	0	0	0	0	0	0	0	0	0	0	0	0	0	0	0	0	0	0	0	0	0	0	0	0	0	0	0	0
AT1G07470	0	0	10.0569	20.8713	19.4495	11.0398	14.5462	0	0	0	21.8857	0	10.2609	0	0	67.078	112.398	16.024	22.5809	19.1205	89.8753	29.7557	23.3665	84.6507	131.122	101.51	47.7328	82.3064	0	126.151	33.9597	168.802	0	0	23.5671	0
AT1G07473	0	0	0	0	0	0	0	0	0	0	0	0	0	0	0	0	0	0	0	0	0	0	0	0	0	0	0	0	0	0	0	0	0	0	0	0
AT1G07476	0	0	0	0	0	0	0	0	0	0	0	0	0	0	0	0	0	0	0	0	0	0	0	0	0	0	0	0	0	0	0	0	0	0	0	0
AT1G07480	0	0	10.0569	71.4342	8.4662	11.0398	0	0	0	0	0	0	38.7846	123.788	33.8435	0	95.4556	78.3203	22.5809	107.316	89.8753	90.1259	110.179	120.199	308.41	25.1025	0	230.091	65.7672	69.0577	123.913	306.093	15.9213	21.0394	0	68.9611
AT1G07485	0	0	0	0	0	0	0	0	0	0	0	0	0	0	0	0	0	0	0	0	0	0	0	0	0	0	0	0	0	0	0	0	0	0	0	0
AT1G07490	0	0	0	0	0	0	0	0	0	0	0	0	0	0	0	0	0	0	0	0	0	0	0	0	0	0	0	0	0	0	0	0	0	0	0	0
AT1G07500	0	0	0	0	0	0	0	0	0	0	0	0	0	0	0	0	184.594	124.573	22.5809	8.07077	0	29.7557	38.5992	36.3705	63.487	194.381	0	0	264.735	0	33.9597	0	0	0	0	89.4976
AT1G07510	19.7938	40.5599	0	0	8.4662	67.1874	0	0	11.8614	22.2374	47.8235	0	10.2609	41.9014	14.9941	93.3706	48.1313	56.3472	327.143	141.662	229.674	68.8088	171.338	120.199	508.644	245.106	159.428	82.3064	158.342	424.945	697.319	259.087	0	172.162	114.862	13.6551
AT1G07520	0	40.5599	0	0	0	0	0	0	0	0	0	0	0	0	0	0	8.82605	35.4261	85.9487	19.1205	0	0	0	0	0	25.1025	47.7328	0	27.3163	42.806	0	0	0	0	0	0
AT1G07530	0	17.3382	0	0	0	0	0	0	0	0	21.8857	0	0	0	14.9941	0	20.6109	101.11	52.4801	31.6676	40.3043	29.7557	38.5992	67.7842	79.5042	194.381	0	389.862	321.865	126.151	226.205	105.247	0	0	0	0
AT1G07540	0	0	0	0	0	0	0	0	0	0	0	0	0	0	0	0	0	0	0	0	0	0	0	0	0	0	0	0	0	0	0	0	0	0	0	0
AT1G07550	0	0	0	0	0	0	0	0	0	0	0	0	0	0	0	0	0	0	0	0	0	0	0	0	0	0	0	0	0	0	0	0	0	0	0	0
AT1G07560	0	0	0	0	0	0	0	0	0	0	0	0	0	18.4649	0	18.9706	0	16.024	0	0	0	0	0	0	0	0	0	37.8177	0	0	0	0	0	0	0	0
AT1G07570	0	0	0	0	8.4662	0	0	0	0	0	0	0	0	0	0	0	147.684	78.3203	0	31.6676	0	90.1259	379.251	157.765	63.487	0	0	0	65.7672	96.9577	0	13.0491	0	0	0	0
AT1G07580	0	0	0	0	0	0	0	0	0	0	0	0	0	0	0	0	0	0	0	0	0	0	0	0	0	0	47.7328	0	0	0	0	0	0	0	0	0
AT1G07590	0	0	0	0	0	0	0	0	11.8614	0	0	0	0	0	0	0	95.4556	198.141	199.753	31.6676	40.3043	29.7557	38.5992	67.7842	131.122	245.106	0	129.717	109.957	252.346	76.8499	105.247	0	0	0	0
AT1G07600	0	0	0	0	0	0	0	0	0	0	0	0	0	0	0	0	589.589	101.11	85.9487	510.117	200.415	452.956	55.1114	322.942	676.005	655.251	467.906	0	321.865	1252.33	0	306.093	0	0	0	0
AT1G07610	0	0	0	0	0	0	0	0	0	0	0	0	0	0	0	0	0	0	0	0	18.0744	0	0	0	0	0	0	0	0	0	0	13.0491	0	0	0	0
AT1G07615	0	17.3382	0	0	0	0	0	0	60.463	51.6319	21.8857	0	10.2609	0	0	67.078	8.82605	16.024	22.5809	45.2983	0	29.7557	9.90707	9.53358	187	25.1025	0	179.132	158.342	42.806	76.8499	125.954	0	0	23.5671	0
AT1G07620	0	0	0	0	0	0	0	0	0	0	0	0	0	0	0	0	0	0	0	0	0	0	0	0	0	0	0	0	0	0	0	0	0	0	0	0
AT1G07630	8.90509	0	0	0	0	0	0	0	0	0	0	0	0	0	0	0	20.6109	56.3472	283.467	19.1205	18.0744	112.361	0	0	63.487	0	0	0	65.7672	126.151	123.913	29.2627	0	0	23.5671	0
AT1G07640	0	0	0	0	0	0	0	0	0	0	0	0	0	0	0	0	0	0	0	0	0	0	0	0	0	0	0	0	0	0	0	0	0	0	0	0
AT1G07645	0	0	0	0	0	0	0	0	0	0	0	0	0	0	0	0	112.398	0	0	0	0	12.8676	23.3665	9.53358	79.5042	0	0	0	27.3163	0	76.8499	125.954	0	0	0	0
AT1G07650	0	0	0	0	0	0	0	0	0	0	21.8857	0	0	0	0	42.0867	33.8499	101.11	85.9487	8.07077	0	12.8676	38.5992	22.189	48.2063	60.6123	0	82.3064	65.7672	126.151	33.9597	29.2627	0	0	0	0
AT1G07660	70.2004	188.443	134.482	45.3618	8.4662	67.1874	32.0202	281.672	60.463	84.5117	165.085	48.9439	71.973	41.9014	122.984	148.815	242.546	173.151	199.753	75.0238	200.415	68.8088	110.179	67.7842	131.122	469.35	218.631	0	27.3163	156.419	1226.95	147.156	15.9213	0	52.0285	30.6866
AT1G07670	43.9968	17.3382	10.0569	0	31.6379	24.0299	50.8014	14.0428	26.7802	84.5117	104.502	0	71.973	0	0	42.0867	242.546	382.805	609.051	356.619	320.38	1014.2	695.21	1040.24	1196.37	410.491	1001.4	789.229	570.819	1168.36	890.592	529.268	0	0	0	13.6551
AT1G07680	0	0	0	0	0	0	0	0	0	0	0	0	0	0	0	0	0	0	0	0	0	0	0	0	0	0	0	0	0	18.8985	0	0	0	0	0	0
AT1G07690	0	0	0	0	0	0	0	0	0	0	0	0	0	0	0	0	0	0	0	0	0	0	0	0	0	0	0	0	0	0	0	0	0	0	0	0
AT1G07700	0	0	0	0	0	0	0	0	0	0	0	0	0	0	0	0	0	0	0	0	0	0	0	0	0	0	0	0	0	0	0	0	0	0	0	0
AT1G07702	0	0	0	0	0	0	0	0	0	0	0	0	0	0	0	0	0	0	0	0	0	0	0	0	0	0	0	0	0	0	0	0	0	0	0	0
AT1G07705	0	7.41157	0	0	0	0	90.8686	30.8673	0	0	0	13.7243	23.7427	0	14.9941	42.0867	0	0	0	0	0	0	0	0	0	0	0	0	27.3163	0	0	0	36.2665	76.3444	182.543	13.6551
AT1G07710	0	0	0	0	0	0	0	0	0	0	0	0	0	0	0	0	0	0	0	0	0	0	0	0	0	0	0	0	0	0	0	0	0	0	0	0
AT1G07720	0	0	0	0	0	0	0	0	0	0	0	0	0	0	0	0	0	0	0	0	0	0	0	0	0	0	0	0	0	0	0	0	0	0	0	0
AT1G07725	0	0	0	0	0	0	0	0	0	0	0	0	0	0	0	0	0	0	0	0	0	0	0	0	0	0	0	0	0	0	0	0	0	0	0	0
AT1G07728	8.90509	0	0	45.3618	8.4662	11.0398	0	30.8673	26.7802	51.6319	47.8235	0	0	0	33.8435	42.0867	33.8499	0	52.4801	45.2983	0	12.8676	0	22.189	33.8016	25.1025	0	0	27.3163	18.8985	0	29.2627	0	47.4452	0	30.6866
AT1G07730	0	0	0	0	0	0	0	0	0	0	0	0	0	0	0	0	0	0	0	0	0	0	0	0	0	0	0	0	0	0	0	0	0	0	0	0
AT1G07740	19.7938	0	51.6438	0	31.6379	0	0	0	11.8614	22.2374	47.8235	13.7243	0	0	33.8435	18.9706	79.0474	35.4261	22.5809	19.1205	0	12.8676	9.90707	51.6439	0	60.6123	0	37.8177	65.7672	42.806	76.8499	0	0	0	0	0
AT1G07745	0	0	10.0569	0	0	11.0398	0	0	11.8614	0	0	30.6122	0	0	14.9941	0	63.2418	101.11	121.969	59.7958	116.349	0	38.5992	22.189	149.327	245.106	102.156	230.091	264.735	96.9577	280.411	105.247	0	0	23.5671	0
AT1G07747	0	7.41157	0	0	0	0	0	0	0	0	0	0	0	0	0	0	8.82605	0	0	0	18.0744	0	9.90707	67.7842	0	60.6123	102.156	0	0	252.346	0	0	0	0	23.5671	0
AT1G07750	2799.9	3171.63	3286.16	3383.56	3625.1	2645.41	3707.91	1896.69	7061.57	7859.61	4388.37	6796.81	4096.86	5563.36	7160.75	10188.2	22041.9	8940.86	11513.4	29754.2	17984.5	24331.1	34124.4	30723.1	53510.2	47132.3	27208	45906.8	19595.3	26271.3	25193.7	35779.9	6116.17	21538.1	11474.6	5204.61
AT1G07760	0	0	0	0	0	0	0	0	0	0	0	0	0	0	0	0	0	0	0	0	0	0	0	0	0	0	0	0	0	0	0	0	0	0	0	0
AT1G07770	19.7938	109.625	83.3377	20.8713	58.4003	98.0077	32.0202	87.4298	78.5866	0	196.428	88.402	23.7427	314.408	172.419	593.948	660.139	466.017	417.61	1680.82	2546.7	1216.35	1607.02	1259.88	4324.88	1205.84	1279.34	5452.91	1865.73	2134.3	4813.67	2436.86	36.2665	790.538	253.578	248.865
AT1G07780	0	0	0	0	0	0	0	0	0	0	0	0	0	0	0	0	8.82605	56.3472	85.9487	45.2983	89.8753	48.5892	55.1114	51.6439	96.1608	25.1025	0	82.3064	27.3163	156.419	0	46.9331	0	0	23.5671	0
AT1G07790	19.7938	17.3382	0	0	0	37.8745	32.0202	0	11.8614	22.2374	75.5484	13.7243	54.9384	0	122.984	18.9706	63.2418	101.11	0	45.2983	40.3043	233.876	150.387	84.6507	246.277	60.6123	159.428	672.166	0	252.346	634.562	259.087	0	0	0	0
AT1G07795	0	0	0	0	0	0	0	0	0	0	0	0	0	0	0	0	0	0	0	0	0	0	0	0	0	0	0	0	0	0	0	0	0	0	0	0
AT1G07800	0	0	0	0	0	0	0	0	0	0	0	0	0	0	0	0	0	0	0	0	0	0	0	0	0	0	0	0	0	0	0	0	0	0	0	0
AT1G07810	8.90509	0	10.0569	0	8.4662	11.0398	0	0	11.8614	0	21.8857	30.6122	0	0	0	18.9706	129.822	78.3203	160.013	234.623	18.0744	135.388	192.795	237.741	417.338	101.51	159.428	0	158.342	187.61	0	236.017	15.9213	47.4452	52.0285	49.2781
AT1G07820	19.7938	40.5599	51.6438	45.3618	8.4662	24.0299	50.8014	67.8492	43.1222	0	47.8235	30.6122	10.2609	0	197.999	148.815	147.684	78.3203	121.969	90.8873	320.38	340.324	330.468	197.021	462.563	298.192	159.428	335.62	65.7672	647.21	33.9597	354.149	15.9213	0	23.5671	13.6551
AT1G07830	8.90509	53.3235	10.0569	0	0	0	14.5462	48.9309	11.8614	0	0	0	0	0	54.4869	18.9706	63.2418	101.11	22.5809	234.623	229.674	424.284	259.865	67.7842	417.338	194.381	0	282.317	27.3163	319.737	280.411	503.664	0	21.0394	0	0
AT1G07840	0	7.41157	0	0	19.4495	24.0299	14.5462	0	43.1222	0	47.8235	30.6122	38.7846	41.9014	33.8435	42.0867	222.911	124.573	283.467	335.612	578.551	68.8088	283.035	237.741	555.531	298.192	404.11	908.217	65.7672	219.614	452.136	378.537	58.701	0	0	0
AT1G07850	0	0	0	0	0	0	0	0	0	0	0	0	0	0	0	0	0	0	0	8.07077	18.0744	0	9.90707	0	0	0	0	0	0	0	33.9597	0	0	0	0	0
AT1G07860	0	0	0	0	0	0	0	0	0	0	0	0	0	0	0	0	0	0	0	0	0	0	0	0	0	0	0	0	0	0	0	0	0	0	0	0
AT1G07870	56.8978	7.41157	0	0	19.4495	11.0398	0	0	26.7802	0	21.8857	0	0	18.4649	33.8435	0	129.822	198.141	160.013	45.2983	40.3043	208.412	150.387	197.021	246.277	410.491	102.156	179.132	505.858	319.737	33.9597	46.9331	0	21.0394	52.0285	13.6551
AT1G07880	0	7.41157	0	0	0	0	0	0	0	0	0	0	0	0	0	0	0	0	0	0	0	0	0	0	20.4952	0	47.7328	0	0	18.8985	33.9597	0	0	0	23.5671	0
AT1G07885	0	0	0	0	0	0	0	0	0	0	0	0	0	0	0	0	63.2418	35.4261	0	0	18.0744	12.8676	0	9.53358	8.71363	0	102.156	82.3064	0	42.806	0	13.0491	0	0	0	0
AT1G07890	126.47	559.319	152.289	98.5899	87.4502	318.324	177.419	87.4298	241.488	236.651	429.225	569.422	456.379	418.131	224.081	426.696	8596.21	2589.03	3558.47	5418.21	3984.03	5690.41	7775.76	10162.6	9479.72	7351.21	4508.09	5965.26	2386.35	6533.4	4898.43	4511.52	0	106.992	217.698	13.6551
AT1G07900	0	17.3382	10.0569	0	0	11.0398	0	0	0	0	0	0	0	0	0	0	1653.25	198.141	121.969	90.8873	0	0	9.90707	9.53358	20.4952	1205.84	0	0	27.3163	647.21	33.9597	13.0491	0	0	0	0
AT1G07901	0	0	0	0	0	0	0	0	11.8614	0	0	0	0	0	0	0	0	35.4261	22.5809	19.1205	0	12.8676	9.90707	67.7842	8.71363	60.6123	47.7328	82.3064	65.7672	42.806	123.913	0	0	0	0	0
AT1G07910	8.90509	0	10.0569	0	0	0	0	0	26.7802	0	0	0	0	0	0	18.9706	0	35.4261	52.4801	19.1205	40.3043	12.8676	9.90707	0	96.1608	25.1025	102.156	129.717	0	42.806	0	29.2627	0	0	0	0
AT1G07920	97.7941	40.5599	51.6438	98.5899	118.23	52.305	111.828	30.8673	78.5866	321.18	134.404	174.546	10.2609	280.904	54.4869	120.675	981.052	438.052	760.311	1102.06	1290.12	818.823	1287.55	2358.47	3270.68	991.168	1279.34	3808.33	705.446	1337.17	2776.54	2215.03	334.955	1049.05	402.995	248.865
AT1G07930	141.151	239.093	207.56	155.256	200.9	146.244	133.277	128.144	330.96	119.881	293.692	243.506	294.15	489.634	277.589	426.696	1006.65	466.017	371.886	1680.82	2711.1	2268.85	3409.51	2049.86	5944.87	2393.27	2216.78	7229.07	1616.07	2884.44	4061.3	3552.59	107.679	465.196	290.104	154.974
AT1G07940	19.7938	124.742	10.0569	0	19.4495	82.44	90.8686	107.555	308.207	196.223	75.5484	130.493	294.15	184.26	54.4869	120.675	1110.23	466.017	1024.5	997.583	1516.55	570.699	1133.15	1690.35	3237.64	1353.74	1139.61	3459.9	442.615	1085.3	2015.38	2532.82	460.637	426.459	114.862	248.865
AT1G07950	0	0	0	0	0	0	0	0	0	0	0	0	0	0	0	0	0	0	0	0	18.0744	12.8676	38.5992	9.53358	79.5042	0	0	0	0	0	33.9597	13.0491	0	0	0	13.6551
AT1G07960	19.7938	0	10.0569	0	0	0	14.5462	0	0	22.2374	21.8857	0	0	18.4649	0	42.0867	112.398	101.11	0	124.256	64.4299	159.118	404.113	237.741	981.612	101.51	597.776	500.771	0	69.0577	511.895	354.149	0	106.992	52.0285	68.9611
AT1G07970	0	0	0	0	8.4662	0	0	14.0428	26.7802	22.2374	0	0	10.2609	67.6715	0	42.0867	129.822	101.11	85.9487	75.0238	40.3043	90.1259	55.1114	120.199	149.327	101.51	218.631	0	210.107	42.806	280.411	147.156	0	0	0	0
AT1G07980	8.90509	7.41157	0	0	0	0	0	0	11.8614	51.6319	47.8235	0	38.7846	41.9014	33.8435	93.3706	184.594	16.024	240.96	141.662	89.8753	208.412	91.0387	217.209	226.178	146.354	159.428	444.94	109.957	187.61	226.205	65.6215	0	76.3444	23.5671	0
AT1G07985	0	0	0	0	0	0	0	0	0	0	0	0	0	0	0	0	0	0	0	0	0	29.7557	0	0	8.71363	0	0	0	0	0	0	0	0	0	0	0
AT1G07990	0	0	0	0	31.6379	0	0	14.0428	11.8614	22.2374	0	0	10.2609	0	0	18.9706	33.8499	148.611	0	31.6676	229.674	90.1259	72.6452	51.6439	96.1608	25.1025	218.631	335.62	65.7672	126.151	393.55	168.802	0	0	0	0
AT1G08000	0	17.3382	0	0	19.4495	0	0	0	0	0	0	0	0	0	0	0	33.8499	35.4261	0	8.07077	18.0744	12.8676	0	9.53358	48.2063	194.381	0	0	158.342	42.806	33.9597	29.2627	15.9213	0	0	0
AT1G08005	0	0	0	0	0	0	0	0	0	0	0	0	0	0	0	0	0	0	0	8.07077	0	0	0	0	0	0	0	0	0	0	0	0	0	0	0	0
AT1G08010	19.7938	17.3382	22.7899	0	0	11.0398	111.828	0	0	0	21.8857	88.402	54.9384	18.4649	33.8435	42.0867	79.0474	16.024	22.5809	159.5	0	259.829	192.795	102.146	226.178	245.106	102.156	179.132	65.7672	42.806	123.913	105.247	0	0	0	0
AT1G08030	0	0	0	20.8713	0	11.0398	32.0202	0	43.1222	22.2374	0	30.6122	0	41.9014	14.9941	18.9706	147.684	101.11	199.753	196.353	143.673	233.876	171.338	157.765	266.691	194.381	218.631	230.091	442.615	252.346	452.136	147.156	0	0	0	0
AT1G08032	0	0	0	0	0	0	0	0	0	0	0	0	0	0	0	0	0	0	0	0	0	0	0	0	0	0	0	0	0	18.8985	0	0	0	0	0	0
AT1G08035	0	0	0	0	0	0	0	0	0	0	0	0	0	0	0	0	0	16.024	22.5809	0	0	12.8676	9.90707	9.53358	8.71363	25.1025	0	0	0	69.0577	33.9597	13.0491	0	0	0	0
AT1G08040	19.7938	40.5599	36.7761	155.256	8.4662	67.1874	133.277	30.8673	308.207	119.881	21.8857	48.9439	272.047	95.0844	76.389	18.9706	453.149	173.151	240.96	443.023	446.908	68.8088	214.721	279.757	485.5	353.385	102.156	230.091	210.107	219.614	173.909	821.46	188.174	388.236	599.967	154.974
AT1G08050	8.90509	94.8835	10.0569	20.8713	87.4502	24.0299	14.5462	14.0428	219.813	84.5117	196.428	48.9439	146.6	184.26	14.9941	120.675	33.8499	0	22.5809	196.353	64.4299	0	38.5992	9.53358	48.2063	101.51	0	0	158.342	126.151	173.909	65.6215	0	0	0	0
AT1G08060	0	0	10.0569	0	0	24.0299	0	0	11.8614	22.2374	0	0	10.2609	95.0844	0	0	8.82605	35.4261	0	19.1205	40.3043	0	9.90707	22.189	8.71363	60.6123	0	129.717	27.3163	156.419	0	65.6215	15.9213	0	0	30.6866
AT1G08065	0	0	0	0	0	0	0	0	0	0	0	0	0	0	0	0	0	0	0	8.07077	0	0	38.5992	0	0	0	0	0	0	0	0	0	0	0	0	13.6551
AT1G08070	0	0	0	0	0	0	14.5462	0	0	0	0	13.7243	10.2609	0	0	42.0867	48.1313	16.024	0	0	0	48.5892	55.1114	22.189	33.8016	194.381	0	37.8177	0	69.0577	173.909	13.0491	0	0	0	0
AT1G08080	0	0	0	0	0	11.0398	0	0	0	0	0	0	10.2609	0	0	0	33.8499	0	0	0	0	0	0	0	0	0	0	0	0	18.8985	0	0	0	0	0	0
AT1G08090	0	0	0	0	0	0	0	0	0	0	0	0	0	0	0	0	0	0	0	0	0	0	0	9.53358	0	0	0	0	0	0	0	0	0	21.0394	0	0
AT1G08100	0	0	0	0	0	0	0	0	0	0	0	0	0	0	0	0	0	0	0	0	0	0	0	0	0	0	0	0	0	0	0	0	0	0	0	0
AT1G08105	0	0	0	0	0	0	0	0	0	0	0	0	0	0	0	0	0	0	0	0	0	0	0	0	0	0	0	0	0	0	0	0	0	0	0	0
AT1G08110	31.5826	28.5042	36.7761	20.8713	58.4003	24.0299	50.8014	0	60.463	51.6319	75.5484	130.493	38.7846	41.9014	99.2773	67.078	366.093	275.407	240.96	356.619	414.753	511.24	330.468	481.949	1061.2	655.251	730.227	968.367	381.228	571.574	336.258	478.242	0	0	52.0285	0
AT1G08115	0	0	0	0	0	0	0	0	0	0	0	0	0	0	0	0	0	0	0	0	0	0	0	0	0	0	0	0	0	0	0	0	0	0	0	0
AT1G08120	8.90509	0	0	0	0	0	0	0	0	0	0	0	0	0	0	0	8.82605	0	0	8.07077	0	12.8676	23.3665	9.53358	8.71363	146.354	0	0	0	18.8985	173.909	13.0491	0	0	23.5671	0
AT1G08125	8.90509	28.5042	0	0	0	0	14.5462	0	26.7802	22.2374	21.8857	68.2811	10.2609	0	14.9941	67.078	33.8499	35.4261	0	107.316	259.45	112.361	23.3665	51.6439	167.963	0	0	37.8177	0	69.0577	123.913	236.017	58.701	21.0394	23.5671	0
AT1G08130	0	53.3235	10.0569	0	19.4495	24.0299	14.5462	14.0428	0	0	0	0	10.2609	41.9014	33.8435	18.9706	147.684	223.536	22.5809	177.739	289.697	159.118	129.984	177.197	373.024	60.6123	341.201	335.62	264.735	354.296	226.205	282.451	0	21.0394	0	0
AT1G08135	0	0	0	0	0	0	0	0	0	0	0	0	0	0	0	0	0	0	0	0	0	0	0	0	8.71363	0	0	0	0	0	0	0	0	0	0	0
AT1G08140	0	0	0	0	0	0	0	0	0	0	0	0	0	0	0	0	8.82605	0	0	0	0	0	0	0	0	0	102.156	0	0	18.8985	0	0	0	0	23.5671	0
AT1G08150	0	0	0	0	0	0	0	0	0	0	0	0	0	0	0	0	8.82605	0	52.4801	0	0	0	0	0	8.71363	25.1025	0	0	0	0	0	0	0	0	0	0
AT1G08160	0	0	0	0	0	0	0	0	11.8614	0	0	0	0	0	0	18.9706	8.82605	0	0	0	0	0	0	0	0	0	0	0	0	0	0	0	0	0	0	0
AT1G08165	0	0	0	0	0	0	0	0	0	0	0	0	0	0	0	0	0	0	0	0	0	0	0	0	0	0	0	0	0	0	0	0	0	0	0	0
AT1G08170	0	0	0	0	31.6379	0	0	0	0	0	21.8857	0	0	0	0	0	0	0	0	0	0	0	0	0	0	0	0	0	0	0	33.9597	0	0	0	0	0
AT1G08180	0	0	0	0	0	0	0	0	0	0	0	0	0	0	0	0	0	0	0	0	0	0	0	0	0	0	0	0	0	0	0	0	0	0	0	0
AT1G08190	8.90509	0	0	0	0	0	0	14.0428	0	0	0	0	10.2609	18.4649	0	42.0867	112.398	173.151	283.467	177.739	116.349	48.5892	55.1114	120.199	226.178	245.106	218.631	282.317	65.7672	424.945	173.909	213.263	0	0	0	0
AT1G08200	19.7938	109.625	99.966	98.5899	58.4003	11.0398	32.0202	0	43.1222	0	47.8235	68.2811	146.6	0	33.8435	18.9706	475.426	223.536	283.467	421.081	382.932	481.945	532.683	435.378	1706.21	410.491	341.201	848.496	321.865	571.574	634.562	659.83	15.9213	0	0	0
AT1G08210	0	0	0	0	0	0	0	0	26.7802	0	0	0	0	0	0	0	8.82605	0	0	0	0	0	9.90707	0	0	0	0	0	0	69.0577	0	0	0	21.0394	0	0
AT1G08220	0	7.41157	0	0	0	0	0	0	0	0	21.8857	0	0	0	0	18.9706	222.911	78.3203	52.4801	45.2983	40.3043	183.478	306.575	279.757	439.84	298.192	159.428	730.443	637.381	126.151	511.895	29.2627	0	21.0394	52.0285	0
AT1G08230	0	0	0	0	0	0	0	0	0	0	0	0	0	0	0	0	222.911	438.052	121.969	510.117	229.674	12.8676	72.6452	67.7842	226.178	1582.17	0	672.166	442.615	609.214	280.411	378.537	0	0	23.5671	0
AT1G08240	0	0	0	0	0	0	0	0	0	0	0	0	0	0	0	0	0	0	0	0	0	0	0	0	0	0	0	0	0	0	0	0	0	0	0	0
AT1G08250	0	7.41157	0	0	0	0	0	0	0	0	21.8857	0	0	0	0	0	79.0474	16.024	160.013	31.6676	18.0744	12.8676	72.6452	22.189	48.2063	25.1025	47.7328	0	0	69.0577	0	65.6215	0	0	0	0
AT1G08260	0	0	10.0569	0	19.4495	0	0	0	0	0	47.8235	0	0	0	0	18.9706	33.8499	198.141	160.013	59.7958	18.0744	68.8088	72.6452	102.146	167.963	353.385	279.313	444.94	158.342	354.296	123.913	65.6215	0	0	52.0285	0
AT1G08270	0	0	0	0	0	0	0	0	0	0	0	0	0	0	14.9941	18.9706	8.82605	16.024	22.5809	0	64.4299	29.7557	0	9.53358	63.487	0	0	37.8177	27.3163	0	33.9597	29.2627	0	21.0394	23.5671	0
AT1G08280	0	0	0	20.8713	8.4662	0	0	0	0	0	0	0	0	0	33.8435	42.0867	0	0	0	0	0	0	0	0	0	0	0	0	0	0	33.9597	0	0	0	0	0
AT1G08290	0	0	0	0	0	0	0	0	0	0	0	0	0	0	0	0	0	0	0	0	0	0	0	0	0	0	0	0	0	0	0	0	0	0	0	0
AT1G08300	0	0	0	0	0	0	0	0	0	22.2374	21.8857	0	10.2609	0	0	0	48.1313	0	0	0	0	29.7557	23.3665	9.53358	33.8016	60.6123	0	0	0	69.0577	0	0	0	21.0394	52.0285	0
AT1G08310	0	0	0	0	0	0	0	0	0	0	21.8857	0	0	0	0	0	0	0	0	0	0	0	0	9.53358	8.71363	0	0	0	0	18.8985	0	13.0491	0	21.0394	23.5671	0
AT1G08315	0	7.41157	0	0	8.4662	11.0398	0	0	11.8614	0	0	0	23.7427	41.9014	0	0	8.82605	16.024	52.4801	0	0	12.8676	9.90707	0	33.8016	60.6123	0	0	0	18.8985	33.9597	29.2627	15.9213	47.4452	0	0
AT1G08320	0	0	0	0	0	0	0	0	0	0	0	0	0	0	0	0	0	0	0	0	0	0	0	0	0	25.1025	0	0	0	0	33.9597	0	0	0	0	0
AT1G08340	0	0	0	0	0	0	0	0	0	0	0	0	0	18.4649	0	0	0	0	0	0	0	0	0	0	0	0	0	0	0	0	33.9597	0	0	0	0	0
AT1G08350	0	0	0	0	0	0	0	0	11.8614	0	21.8857	0	0	0	0	0	129.822	78.3203	0	107.316	64.4299	48.5892	129.984	120.199	226.178	60.6123	0	282.317	27.3163	69.0577	33.9597	168.802	0	21.0394	0	0
AT1G08360	171.115	364.913	386.185	71.4342	218.24	213.33	133.277	236.415	799.13	278.346	293.692	291.067	339.219	453.665	360.762	910.453	2562.18	1123.89	609.051	3249.68	3595.33	3539.58	4414.91	4071.63	9682.5	2649.73	1923.64	7908.3	1781.67	4117.15	9565.13	5179.57	245.278	1182.1	599.967	297.968
AT1G08370	19.7938	17.3382	36.7761	0	19.4495	213.33	0	0	116.69	22.2374	21.8857	220.178	10.2609	67.6715	54.4869	0	147.684	35.4261	85.9487	254.243	64.4299	112.361	110.179	138.753	329.687	298.192	159.428	335.62	210.107	187.61	123.913	85.1053	0	206.289	82.6857	13.6551
AT1G08380	0	0	0	0	0	0	0	0	0	0	0	0	0	0	0	0	1625.2	876.648	760.311	721.588	889.29	395.945	171.338	577.509	1390.55	2478.13	467.906	0	1534.57	842.083	123.913	1186.88	0	0	0	0
AT1G08390	0	0	0	0	0	0	32.0202	0	0	0	21.8857	0	10.2609	0	0	0	129.822	0	22.5809	59.7958	116.349	68.8088	72.6452	36.3705	149.327	60.6123	279.313	37.8177	27.3163	18.8985	226.205	85.1053	0	0	0	0
AT1G08400	0	0	0	0	0	0	0	0	11.8614	0	0	0	0	0	0	0	20.6109	16.024	0	8.07077	18.0744	48.5892	9.90707	0	113.385	0	0	0	65.7672	42.806	33.9597	29.2627	0	0	0	0
AT1G08410	19.7938	53.3235	0	45.3618	8.4662	98.0077	0	14.0428	11.8614	157.226	75.5484	48.9439	54.9384	0	0	67.078	147.684	56.3472	85.9487	177.739	64.4299	68.8088	171.338	120.199	226.178	146.354	532.488	557.287	158.342	219.614	393.55	125.954	0	0	0	0
AT1G08420	0	7.41157	0	0	0	11.0398	0	0	0	0	21.8857	0	0	0	0	0	0	78.3203	22.5809	0	89.8753	12.8676	0	0	79.5042	101.51	102.156	0	65.7672	96.9577	33.9597	13.0491	0	0	0	0
AT1G08430	0	0	0	0	0	0	0	0	0	0	0	0	0	0	0	0	0	0	0	0	0	0	0	0	0	0	0	0	0	0	0	0	0	0	0	0
AT1G08440	0	0	0	0	0	0	0	0	0	0	0	0	0	0	0	0	0	0	0	0	0	0	0	0	0	0	0	0	0	0	0	0	0	0	0	0
AT1G08450	0	0	0	0	0	0	0	0	0	0	0	13.7243	0	0	0	0	0	0	0	0	0	48.5892	150.387	0	33.8016	25.1025	47.7328	37.8177	0	0	0	0	0	0	0	0
AT1G08460	8.90509	0	0	0	0	0	0	0	0	0	0	0	0	0	0	0	20.6109	16.024	0	75.0238	0	159.118	9.90707	9.53358	48.2063	0	0	0	0	96.9577	76.8499	29.2627	15.9213	0	0	0
AT1G08465	0	0	0	0	0	0	0	0	0	0	0	0	0	0	0	0	0	0	0	8.07077	0	0	0	0	0	60.6123	0	0	0	0	0	0	0	0	0	0
AT1G08470	0	0	0	0	0	0	0	0	11.8614	51.6319	21.8857	13.7243	0	0	0	0	165.952	124.573	85.9487	107.316	18.0744	12.8676	23.3665	120.199	206.413	194.381	47.7328	82.3064	27.3163	156.419	76.8499	259.087	15.9213	21.0394	52.0285	0
AT1G08480	156.038	274.026	83.3377	98.5899	118.23	113.85	111.828	236.415	545.22	646.276	134.404	197.182	294.15	153.563	304.951	838.65	3470.83	1314.06	1589.53	2271.83	1983.04	1856.62	1607.02	3194.26	5540.02	7136.96	5299.4	5017.86	4799.16	2552.06	2932.97	2823.78	107.679	624.713	805.491	110.741
AT1G08490	0	0	10.0569	45.3618	8.4662	24.0299	0	0	26.7802	0	47.8235	30.6122	23.7427	67.6715	33.8435	18.9706	129.822	56.3472	0	159.5	18.0744	135.388	91.0387	157.765	206.413	353.385	102.156	444.94	321.865	219.614	76.8499	147.156	0	0	0	13.6551
AT1G08500	0	0	0	0	0	0	0	0	0	0	0	0	0	0	0	0	0	16.024	0	0	0	0	0	0	0	0	0	0	0	0	0	0	0	0	0	0
AT1G08510	0	0	0	0	0	11.0398	0	14.0428	11.8614	0	0	0	54.9384	0	0	18.9706	33.8499	78.3203	85.9487	19.1205	0	12.8676	55.1114	157.765	113.385	786.043	0	37.8177	0	42.806	511.895	147.156	15.9213	313.475	23.5671	201.125
AT1G08520	0	0	0	20.8713	0	0	0	0	0	0	0	0	0	0	0	0	387.536	249.301	609.051	844.865	680.094	424.284	91.0387	367.19	955.348	410.491	404.11	230.091	845.752	685.55	123.913	821.46	0	0	0	0
AT1G08530	0	17.3382	0	126.581	31.6379	0	0	14.0428	43.1222	22.2374	75.5484	0	54.9384	41.9014	54.4869	120.675	63.2418	56.3472	199.753	124.256	116.349	112.361	38.5992	84.6507	287.407	245.106	159.428	230.091	109.957	219.614	173.909	125.954	0	0	0	30.6866
AT1G08540	0	7.41157	10.0569	0	0	0	14.5462	0	11.8614	22.2374	0	0	10.2609	0	14.9941	42.0867	95.4556	275.407	160.013	31.6676	229.674	68.8088	55.1114	258.596	351.229	410.491	159.428	730.443	158.342	285.738	76.8499	147.156	0	0	52.0285	13.6551
AT1G08550	0	0	22.7899	0	8.4662	0	0	0	0	0	0	0	0	0	0	42.0867	20.6109	124.573	0	19.1205	200.415	29.7557	110.179	67.7842	131.122	245.106	404.11	179.132	158.342	187.61	173.909	147.156	0	0	0	0
AT1G08560	0	0	0	0	0	0	0	0	0	0	0	0	0	0	0	0	0	0	0	0	0	0	0	0	0	0	0	0	0	0	0	0	0	0	0	0
AT1G08570	19.7938	7.41157	0	0	0	0	0	0	11.8614	22.2374	327.018	30.6122	10.2609	0	14.9941	0	20.6109	35.4261	371.886	31.6676	0	0	9.90707	9.53358	8.71363	194.381	102.156	0	65.7672	69.0577	0	0	0	21.0394	23.5671	89.4976
AT1G08580	112.01	66.6811	22.7899	155.256	134.164	67.1874	0	87.4298	308.207	321.18	165.085	243.506	89.7439	95.0844	76.389	177.667	1110.23	438.052	1133.89	335.612	924.864	786.986	894.488	1204.27	2003.21	1738.54	2216.78	3459.9	1374.31	802.496	3090.68	1129.46	0	0	0	0
AT1G08590	0	0	0	0	0	0	0	0	0	0	0	0	0	0	0	0	0	0	0	0	0	0	0	0	0	0	0	0	27.3163	0	0	0	0	0	0	0
AT1G08592	0	0	0	0	0	0	0	14.0428	0	0	0	0	0	0	0	67.078	20.6109	0	0	0	0	0	0	9.53358	0	0	0	37.8177	65.7672	18.8985	33.9597	13.0491	0	0	0	0
AT1G08600	0	109.625	83.3377	71.4342	44.6815	67.1874	155.157	128.144	116.69	196.223	75.5484	30.6122	38.7846	123.788	54.4869	177.667	8.82605	0	0	31.6676	0	0	0	0	8.71363	101.51	0	0	27.3163	0	280.411	13.0491	15.9213	0	0	13.6551
AT1G08610	0	7.41157	10.0569	0	19.4495	11.0398	0	0	26.7802	0	0	13.7243	10.2609	18.4649	99.2773	18.9706	8.82605	16.024	52.4801	31.6676	40.3043	12.8676	0	22.189	48.2063	0	341.201	82.3064	158.342	126.151	33.9597	147.156	0	0	23.5671	0
AT1G08620	0	0	0	0	0	0	0	0	11.8614	0	75.5484	0	10.2609	18.4649	0	42.0867	20.6109	0	0	0	18.0744	12.8676	0	0	20.4952	25.1025	47.7328	0	0	0	0	13.0491	0	47.4452	0	30.6866
AT1G08630	0	0	0	0	0	0	0	0	0	0	0	0	0	0	0	0	282.686	56.3472	327.143	8.07077	0	112.361	237.086	237.741	131.122	194.381	467.906	282.317	774.928	96.9577	33.9597	0	0	0	52.0285	0
AT1G08640	31.5826	28.5042	67.2035	0	31.6379	11.0398	0	30.8673	26.7802	84.5117	47.8235	13.7243	54.9384	0	33.8435	120.675	805.371	301.831	52.4801	399.361	646.001	340.324	306.575	529.342	955.348	1205.84	532.488	179.132	210.107	724.219	760.942	503.664	0	0	0	0
AT1G08650	171.115	0	83.3377	0	0	11.0398	14.5462	0	11.8614	0	165.085	0	10.2609	0	33.8435	0	33.8499	0	0	0	0	48.5892	110.179	51.6439	96.1608	146.354	218.631	179.132	0	18.8985	173.909	29.2627	0	0	0	13.6551
AT1G08660	8.90509	0	0	0	0	0	0	0	11.8614	22.2374	0	0	0	0	14.9941	18.9706	129.822	249.301	199.753	59.7958	64.4299	90.1259	110.179	301.211	579.263	298.192	341.201	129.717	705.446	571.574	76.8499	403.15	82.6101	47.4452	82.6857	49.2781
AT1G08670	0	0	0	0	0	0	0	0	0	0	0	0	0	0	0	0	0	0	0	0	0	0	0	0	0	0	0	0	0	0	0	0	0	0	0	0
AT1G08680	0	0	0	0	0	0	14.5462	0	0	0	0	0	10.2609	41.9014	0	0	0	16.024	0	0	0	0	0	0	96.1608	0	0	0	0	0	33.9597	105.247	0	0	0	0
AT1G08695	8.90509	0	0	0	0	0	0	0	0	0	0	0	0	0	0	0	0	0	0	0	0	0	0	0	0	0	0	0	0	0	0	0	0	0	0	0
AT1G08700	8.90509	7.41157	22.7899	0	0	11.0398	0	0	11.8614	0	0	30.6122	0	18.4649	0	42.0867	184.594	124.573	85.9487	215.321	89.8753	68.8088	110.179	102.146	246.277	245.106	341.201	37.8177	65.7672	252.346	123.913	329.997	15.9213	0	0	0
AT1G08710	0	0	22.7899	0	0	0	0	0	0	0	47.8235	13.7243	23.7427	0	0	0	112.398	249.301	160.013	8.07077	40.3043	0	110.179	67.7842	113.385	146.354	341.201	282.317	0	69.0577	0	147.156	0	0	0	0
AT1G08720	43.9968	0	10.0569	0	8.4662	0	0	30.8673	0	0	0	0	0	67.6715	0	0	33.8499	56.3472	160.013	0	0	48.5892	9.90707	9.53358	20.4952	25.1025	47.7328	0	65.7672	0	226.205	0	0	0	0	49.2781
AT1G08730	19.7938	0	0	20.8713	19.4495	0	0	0	0	51.6319	47.8235	0	0	0	0	18.9706	0	56.3472	22.5809	45.2983	18.0744	0	23.3665	0	0	0	159.428	37.8177	0	69.0577	0	46.9331	0	0	0	0
AT1G08735	0	0	0	0	0	0	0	0	0	0	0	0	0	0	0	0	0	0	0	0	0	0	0	0	0	0	0	0	0	0	0	0	0	0	0	0
AT1G08740	0	0	0	0	0	0	0	0	0	0	0	0	0	0	0	0	0	0	0	0	0	0	0	0	0	0	0	0	0	0	0	0	0	0	0	0
AT1G08750	0	17.3382	10.0569	0	19.4495	0	14.5462	0	0	22.2374	0	0	0	0	33.8435	67.078	63.2418	148.611	0	274.164	89.8753	12.8676	129.984	197.021	63.487	0	47.7328	129.717	27.3163	42.806	226.205	147.156	0	21.0394	0	0
AT1G08760	0	40.5599	0	0	0	0	0	14.0428	11.8614	22.2374	0	0	10.2609	0	14.9941	18.9706	8.82605	223.536	22.5809	19.1205	18.0744	29.7557	0	102.146	113.385	25.1025	102.156	230.091	65.7672	96.9577	76.8499	13.0491	0	0	23.5671	0
AT1G08770	0	17.3382	0	0	0	0	0	0	0	0	0	13.7243	0	0	0	42.0867	129.822	148.611	22.5809	45.2983	89.8753	48.5892	23.3665	22.189	187	60.6123	47.7328	230.091	27.3163	126.151	0	354.149	15.9213	21.0394	114.862	68.9611
AT1G08780	31.5826	53.3235	22.7899	20.8713	0	37.8745	32.0202	14.0428	78.5866	84.5117	21.8857	48.9439	71.973	0	76.389	67.078	431.071	148.611	199.753	377.871	446.908	424.284	354.698	505.545	1008.01	245.106	404.11	1274.9	321.865	647.21	890.592	633.397	0	0	0	13.6551
AT1G08790	0	0	0	0	0	0	0	0	0	0	0	0	0	0	0	0	0	0	0	0	0	0	0	0	0	0	0	0	0	0	0	0	0	0	0	0
AT1G08800	19.7938	66.6811	51.6438	20.8713	19.4495	82.44	0	48.9309	198.452	119.881	0	109.17	146.6	215.77	76.389	177.667	48.1313	56.3472	52.4801	31.6676	64.4299	12.8676	55.1114	36.3705	113.385	25.1025	102.156	82.3064	0	96.9577	452.136	29.2627	0	0	0	0
AT1G08810	0	7.41157	0	126.581	0	24.0299	0	0	0	0	0	30.6122	0	0	0	0	0	0	0	8.07077	0	0	0	0	0	25.1025	0	0	0	0	0	0	0	0	0	0
AT1G08820	19.7938	28.5042	10.0569	0	19.4495	11.0398	14.5462	48.9309	60.463	0	0	0	0	41.9014	0	42.0867	282.686	249.301	121.969	107.316	229.674	313.08	306.575	138.753	775.452	353.385	102.156	614.435	158.342	156.419	760.942	503.664	0	0	82.6857	13.6551
AT1G08830	0	17.3382	10.0569	0	0	11.0398	14.5462	0	11.8614	0	21.8857	0	0	41.9014	0	0	63.2418	56.3472	199.753	75.0238	40.3043	1856.62	1804.93	3194.26	1362.47	60.6123	1996.57	1399.93	27.3163	424.945	123.913	168.802	36.2665	0	52.0285	13.6551
AT1G08840	0	0	0	0	8.4662	0	32.0202	0	0	0	21.8857	13.7243	0	0	33.8435	0	0	56.3472	22.5809	19.1205	18.0744	0	23.3665	0	96.1608	101.51	0	82.3064	0	42.806	76.8499	65.6215	15.9213	0	0	0
AT1G08845	70.2004	0	22.7899	0	8.4662	11.0398	0	14.0428	0	22.2374	21.8857	30.6122	0	0	0	42.0867	203.588	223.536	22.5809	45.2983	64.4299	12.8676	55.1114	157.765	63.487	298.192	47.7328	230.091	65.7672	96.9577	123.913	125.954	15.9213	0	0	0
AT1G08860	8.90509	40.5599	10.0569	20.8713	31.6379	24.0299	14.5462	87.4298	60.463	157.226	165.085	13.7243	23.7427	215.77	122.984	330.149	431.071	148.611	560.014	141.662	64.4299	286.24	171.338	157.765	555.531	410.491	102.156	282.317	442.615	424.945	634.562	105.247	82.6101	106.992	52.0285	68.9611
AT1G08870	0	0	0	0	0	0	0	0	0	0	0	0	0	0	0	0	0	0	0	0	0	0	0	0	0	0	0	0	0	0	0	0	0	0	0	0
AT1G08880	83.8466	28.5042	67.2035	98.5899	19.4495	52.305	0	48.9309	156.771	236.651	429.225	109.17	166.539	95.0844	360.762	120.675	879.886	223.536	283.467	215.321	446.908	570.699	923.718	1149.12	1306.65	853.282	404.11	1782.05	381.228	802.496	2164.6	767.031	0	0	0	0
AT1G08890	0	0	10.0569	0	0	0	14.5462	14.0428	0	0	0	0	0	0	14.9941	0	33.8499	0	0	0	0	48.5892	9.90707	0	20.4952	0	0	0	65.7672	18.8985	33.9597	0	0	0	0	0
AT1G08900	0	0	0	0	0	0	0	0	0	0	0	0	0	0	0	0	48.1313	0	0	0	0	0	0	0	8.71363	0	0	0	0	69.0577	33.9597	0	0	0	0	0
AT1G08910	0	28.5042	10.0569	45.3618	0	11.0398	14.5462	0	11.8614	51.6319	75.5484	48.9439	10.2609	67.6715	33.8435	67.078	8.82605	16.024	0	8.07077	0	0	0	0	0	0	0	0	0	42.806	173.909	0	15.9213	0	0	0
AT1G08920	0	0	0	0	0	0	0	0	11.8614	0	0	0	0	0	0	0	0	0	0	0	0	0	0	0	0	0	0	0	0	0	0	0	0	0	0	0
AT1G08930	0	0	0	0	0	0	0	0	0	0	0	0	0	0	0	0	0	0	0	0	0	0	0	0	0	0	0	0	0	18.8985	0	0	0	0	0	0
AT1G08940	8.90509	0	0	20.8713	0	0	0	0	0	0	0	0	0	0	0	0	0	0	0	8.07077	0	0	9.90707	0	8.71363	0	0	0	0	18.8985	0	0	0	0	0	0
AT1G08950	0	0	0	0	0	0	0	0	0	0	0	0	0	0	0	0	0	0	0	0	0	0	0	0	0	0	0	0	0	0	0	0	0	0	0	0
AT1G08960	0	7.41157	0	0	0	0	0	0	0	0	0	0	0	0	14.9941	0	33.8499	35.4261	52.4801	8.07077	18.0744	0	38.5992	22.189	8.71363	0	0	0	27.3163	96.9577	0	0	0	0	23.5671	0
AT1G08970	70.2004	109.625	22.7899	45.3618	31.6379	24.0299	0	30.8673	97.3593	119.881	165.085	174.546	89.7439	41.9014	33.8435	42.0867	242.546	101.11	22.5809	177.739	89.8753	68.8088	38.5992	102.146	266.691	194.381	279.313	335.62	109.957	285.738	572.731	190.849	0	0	0	0
AT1G08980	0	0	0	0	0	0	14.5462	0	0	0	0	13.7243	0	0	0	0	165.952	124.573	121.969	107.316	64.4299	12.8676	0	67.7842	8.71363	25.1025	0	129.717	27.3163	126.151	0	0	0	0	82.6857	0
AT1G08985	0	0	0	0	0	0	0	0	0	0	0	0	0	0	0	0	0	0	0	0	0	0	9.90707	0	0	0	0	0	0	18.8985	33.9597	0	0	0	0	0
AT1G08990	0	0	0	0	0	0	0	0	0	0	0	0	0	0	0	0	0	0	0	0	0	0	0	0	0	0	0	37.8177	0	0	0	0	0	0	0	0
AT1G09000	0	0	0	0	0	0	0	0	0	0	21.8857	0	23.7427	0	0	0	8.82605	0	0	0	0	0	9.90707	0	0	0	47.7328	0	0	0	0	0	0	0	0	0
AT1G09010	8.90509	0	0	0	0	0	0	0	0	0	0	0	38.7846	0	0	18.9706	33.8499	56.3472	52.4801	31.6676	64.4299	12.8676	23.3665	157.765	96.1608	194.381	159.428	82.3064	65.7672	285.738	0	85.1053	36.2665	0	0	0
AT1G09020	0	40.5599	0	0	0	0	0	0	11.8614	0	21.8857	0	0	0	54.4869	0	63.2418	0	199.753	45.2983	40.3043	90.1259	23.3665	36.3705	79.5042	25.1025	159.428	230.091	0	187.61	452.136	85.1053	0	21.0394	0	13.6551
AT1G09026	0	0	0	0	0	0	0	0	0	0	0	0	0	0	0	0	0	0	0	0	0	0	0	0	0	0	0	0	0	0	0	0	0	0	0	0
AT1G09030	0	0	0	0	0	0	0	0	0	0	0	0	0	0	0	0	0	0	0	0	0	0	0	0	0	0	0	0	0	0	0	0	0	0	0	0
AT1G09040	0	0	0	0	0	0	50.8014	0	0	0	0	13.7243	0	0	0	0	20.6109	35.4261	0	19.1205	40.3043	48.5892	23.3665	22.189	20.4952	101.51	102.156	82.3064	109.957	96.9577	33.9597	29.2627	0	21.0394	0	0
AT1G09050	0	7.41157	0	0	8.4662	0	0	0	0	22.2374	0	0	23.7427	0	14.9941	18.9706	0	0	0	8.07077	0	12.8676	9.90707	22.189	0	60.6123	47.7328	82.3064	0	18.8985	33.9597	65.6215	0	0	0	0
AT1G09060	0	17.3382	0	0	0	24.0299	0	30.8673	0	22.2374	0	13.7243	89.7439	0	0	18.9706	95.4556	16.024	0	45.2983	64.4299	12.8676	0	0	149.327	101.51	0	230.091	321.865	96.9577	123.913	29.2627	0	0	23.5671	0
AT1G09070	83.8466	172.075	406.986	45.3618	134.164	52.305	14.5462	30.8673	448.056	951.686	1206.3	48.9439	250.253	418.131	277.589	628.214	2350.77	1250.25	2008.71	1454.77	200.415	1319.72	1973.13	1838.63	3807.83	2142.56	532.488	848.496	1616.07	3077.08	2164.6	633.397	334.955	465.196	364.86	30.6866
AT1G09080	0	0	0	0	0	0	0	0	0	0	0	0	0	0	0	0	48.1313	0	0	0	0	1389.43	2458.55	601.871	676.005	25.1025	218.631	37.8177	0	69.0577	511.895	0	188.174	47.4452	182.543	0
AT1G09090	0	0	0	0	0	0	0	0	0	0	0	0	0	0	0	0	0	0	0	0	0	12.8676	9.90707	0	0	0	0	0	0	18.8985	33.9597	0	0	0	0	0
AT1G09100	0	0	0	0	8.4662	0	0	0	78.5866	0	21.8857	13.7243	89.7439	123.788	54.4869	67.078	79.0474	16.024	0	31.6676	18.0744	90.1259	55.1114	22.189	131.122	101.51	0	230.091	0	42.806	280.411	46.9331	0	21.0394	0	0
AT1G09110	0	28.5042	0	0	0	0	0	14.0428	11.8614	51.6319	0	13.7243	23.7427	41.9014	14.9941	0	95.4556	35.4261	0	0	18.0744	29.7557	9.90707	84.6507	63.487	146.354	102.156	129.717	0	18.8985	0	85.1053	15.9213	47.4452	23.5671	0
AT1G09130	0	7.41157	0	0	0	0	0	0	0	0	0	0	0	0	33.8435	0	683.973	382.805	464.244	997.583	1178.85	540.828	723.078	1013.32	2094.03	655.251	218.631	908.217	321.865	1168.36	760.942	1244.7	0	0	0	13.6551
AT1G09140	8.90509	7.41157	10.0569	20.8713	0	0	0	0	0	51.6319	75.5484	0	10.2609	0	76.389	67.078	303.164	410.311	283.467	335.612	512.154	259.829	404.113	367.19	676.005	529.833	532.488	335.62	27.3163	534.309	572.731	607.119	0	47.4452	148.217	110.741
AT1G09150	0	0	0	0	0	0	14.5462	0	0	22.2374	21.8857	13.7243	0	0	33.8435	18.9706	497.895	35.4261	371.886	159.5	320.38	259.829	506.433	651.123	725.405	410.491	467.906	730.443	264.735	571.574	336.258	555.049	58.701	47.4452	82.6857	0
AT1G09155	0	0	0	0	0	0	0	0	0	0	0	0	0	0	0	0	0	0	0	0	0	0	0	0	0	0	0	0	0	0	0	0	0	0	0	0
AT1G09157	0	0	0	0	0	0	0	0	0	0	0	0	0	0	0	18.9706	0	0	0	0	0	0	0	0	0	60.6123	0	0	0	0	0	0	0	0	0	0
AT1G09160	0	7.41157	0	71.4342	0	0	14.5462	0	26.7802	22.2374	47.8235	0	10.2609	18.4649	33.8435	42.0867	129.822	101.11	22.5809	124.256	289.697	68.8088	110.179	22.189	226.178	101.51	0	179.132	210.107	534.309	511.895	236.017	0	0	0	132.591
AT1G09170	0	0	0	20.8713	0	0	14.5462	0	0	0	0	13.7243	0	0	0	0	0	0	0	0	0	0	0	0	0	0	0	0	27.3163	0	0	0	0	0	0	0
AT1G09176	0	0	0	0	0	0	0	0	0	0	0	0	0	0	0	0	0	0	0	0	0	0	0	0	0	0	0	0	0	96.9577	0	0	0	0	0	0
AT1G09180	8.90509	0	0	0	0	0	0	0	0	0	0	0	0	18.4649	0	0	20.6109	35.4261	0	8.07077	0	233.876	283.035	102.146	149.327	101.51	102.156	0	0	42.806	226.205	0	0	0	82.6857	30.6866
AT1G09190	8.90509	0	0	0	0	0	0	0	11.8614	0	0	0	0	0	0	0	8.82605	16.024	22.5809	8.07077	18.0744	12.8676	38.5992	9.53358	96.1608	25.1025	47.7328	0	0	42.806	173.909	168.802	0	0	23.5671	0
AT1G09195	0	7.41157	0	0	0	0	0	0	0	0	0	0	0	0	0	0	20.6109	78.3203	22.5809	75.0238	18.0744	12.8676	55.1114	36.3705	20.4952	60.6123	0	37.8177	27.3163	69.0577	123.913	0	0	0	0	0
AT1G09200	0	0	0	0	8.4662	0	0	0	0	51.6319	0	0	0	0	0	0	242.546	223.536	658.803	510.117	40.3043	481.945	330.468	701.054	329.687	101.51	0	37.8177	321.865	424.945	280.411	13.0491	0	0	0	0
AT1G09210	8.90509	346.36	386.185	0	102.647	129.937	50.8014	470.744	569.939	119.881	134.404	174.546	108.152	67.6715	122.984	298.723	2745.98	2623.92	511.73	3982.02	8787.15	11020.8	10040.5	4383.86	13939.3	4680.19	12197.1	9208.46	3597.36	15848.8	7898.25	6846.52	558.71	2716.22	847.456	754.157
AT1G09220	0	0	0	0	0	11.0398	0	48.9309	0	0	0	0	38.7846	0	0	0	20.6109	0	199.753	8.07077	0	12.8676	23.3665	9.53358	20.4952	0	0	37.8177	0	69.0577	33.9597	13.0491	0	0	0	0
AT1G09230	0	17.3382	0	0	0	0	14.5462	14.0428	43.1222	0	0	0	0	0	0	0	63.2418	173.151	52.4801	31.6676	18.0744	48.5892	9.90707	36.3705	113.385	245.106	279.313	282.317	210.107	69.0577	76.8499	105.247	0	21.0394	0	0
AT1G09240	0	0	0	0	0	0	0	0	0	0	0	0	0	0	0	0	0	0	0	0	0	0	0	0	0	0	0	0	0	0	0	0	0	0	0	0
AT1G09245	0	0	0	0	0	0	0	0	0	0	0	0	0	0	0	0	0	0	0	0	0	0	0	0	0	0	0	0	0	0	0	0	0	0	0	0
AT1G09250	0	0	0	0	0	0	0	0	0	0	47.8235	0	0	0	0	0	0	0	0	0	0	0	0	0	0	0	0	0	0	0	0	0	0	0	0	0
AT1G09260	0	0	0	0	0	0	0	0	0	0	0	0	0	0	0	0	0	0	0	0	0	0	0	0	0	0	0	0	27.3163	0	0	0	0	0	0	0
AT1G09270	31.5826	53.3235	22.7899	20.8713	31.6379	52.305	50.8014	67.8492	26.7802	119.881	0	220.178	10.2609	95.0844	33.8435	42.0867	303.164	249.301	121.969	45.2983	259.45	208.412	379.251	553.331	485.5	591.831	797.291	500.771	210.107	354.296	226.205	378.537	36.2665	139.009	182.543	13.6551
AT1G09280	0	7.41157	10.0569	0	19.4495	0	0	0	26.7802	0	21.8857	0	0	18.4649	0	42.0867	20.6109	35.4261	0	31.6676	116.349	68.8088	23.3665	0	226.178	101.51	0	129.717	27.3163	0	173.909	85.1053	0	0	0	0
AT1G09290	0	0	0	0	0	0	0	0	0	0	21.8857	0	0	0	0	0	8.82605	56.3472	0	8.07077	64.4299	12.8676	72.6452	9.53358	33.8016	60.6123	0	82.3064	0	69.0577	0	46.9331	0	0	0	0
AT1G09300	31.5826	124.742	10.0569	20.8713	0	98.0077	70.4852	128.144	43.1222	22.2374	104.502	13.7243	0	0	14.9941	0	520.551	301.831	283.467	215.321	545.216	183.478	214.721	217.209	929.22	410.491	279.313	614.435	991.167	647.21	393.55	713.145	0	0	0	13.6551
AT1G09310	0	0	0	0	0	0	0	0	0	0	0	0	38.7846	0	0	0	323.898	35.4261	0	8.07077	0	48.5892	55.1114	51.6439	48.2063	245.106	47.7328	37.8177	264.735	354.296	123.913	0	0	47.4452	52.0285	0
AT1G09320	43.9968	0	22.7899	71.4342	44.6815	11.0398	0	87.4298	0	51.6319	21.8857	109.17	10.2609	0	14.9941	42.0867	0	124.573	22.5809	31.6676	116.349	233.876	110.179	36.3705	167.963	353.385	159.428	179.132	0	69.0577	33.9597	29.2627	0	0	0	0
AT1G09330	43.9968	40.5599	36.7761	20.8713	0	24.0299	90.8686	67.8492	60.463	157.226	228.351	30.6122	38.7846	41.9014	33.8435	0	707.96	355.547	121.969	377.871	320.38	313.08	695.21	777.155	826.119	1133.29	1349.73	908.217	774.928	497.435	760.942	306.093	133.713	584.196	364.86	322.977
AT1G09340	8.90509	0	0	45.3618	0	0	0	0	0	0	0	0	0	0	0	0	203.588	275.407	85.9487	31.6676	143.673	68.8088	214.721	157.765	351.229	101.51	663.707	129.717	321.865	126.151	33.9597	168.802	0	47.4452	52.0285	0
AT1G09350	0	0	0	0	0	0	0	0	0	0	0	0	0	0	0	0	0	0	0	0	0	0	0	0	0	0	0	0	0	0	0	0	0	0	0	0
AT1G09360	0	0	0	0	0	0	0	0	0	0	0	0	0	0	0	0	0	0	0	0	0	0	0	0	0	0	0	0	0	0	0	0	0	0	0	13.6551
AT1G09370	0	7.41157	10.0569	0	0	0	14.5462	0	0	0	0	0	0	0	0	0	10689.3	14372.4	12099.7	2090.91	8642.08	4335.95	7032.24	8248.43	7037.04	36694.9	21008.5	4089.61	32993.9	25936.2	4983.42	5968.59	0	21.0394	23.5671	0
AT1G09380	0	0	0	0	0	0	0	0	0	0	0	0	0	0	0	0	0	0	22.5809	0	0	48.5892	9.90707	9.53358	8.71363	25.1025	0	0	0	18.8985	0	0	0	0	23.5671	0
AT1G09390	0	0	0	0	0	0	0	0	0	0	0	0	0	0	14.9941	0	48.1313	35.4261	85.9487	8.07077	0	12.8676	0	9.53358	0	60.6123	0	0	27.3163	69.0577	0	0	0	0	23.5671	0
AT1G09400	0	0	0	0	0	0	0	0	0	0	0	0	0	0	0	0	0	16.024	0	0	0	0	0	0	0	0	0	0	0	0	0	0	0	0	0	0
AT1G09410	0	0	0	0	0	0	0	0	0	0	0	0	0	0	0	0	0	0	52.4801	19.1205	18.0744	12.8676	23.3665	9.53358	8.71363	25.1025	0	0	27.3163	0	33.9597	13.0491	0	0	0	0
AT1G09415	0	0	0	0	0	0	0	0	0	0	21.8857	0	0	0	0	0	8.82605	0	0	0	0	0	0	9.53358	8.71363	0	0	335.62	65.7672	18.8985	33.9597	46.9331	0	0	0	0
AT1G09420	0	0	0	0	0	0	0	0	0	0	0	0	0	0	0	0	79.0474	124.573	52.4801	31.6676	18.0744	48.5892	9.90707	157.765	63.487	60.6123	102.156	0	0	0	0	0	0	0	0	0
AT1G09421	0	0	0	0	0	0	0	0	0	0	0	0	0	0	0	0	8.82605	16.024	0	45.2983	89.8753	0	0	0	8.71363	0	0	82.3064	0	96.9577	76.8499	29.2627	0	0	0	0
AT1G09430	0	0	0	0	0	0	0	0	0	0	0	0	0	18.4649	0	0	222.911	78.3203	160.013	177.739	40.3043	233.876	150.387	138.753	226.178	298.192	47.7328	37.8177	27.3163	96.9577	173.909	213.263	0	0	23.5671	0
AT1G09440	0	0	0	0	19.4495	0	14.5462	0	97.3593	51.6319	0	0	71.973	0	14.9941	0	0	0	0	0	0	0	0	0	0	60.6123	0	0	109.957	0	33.9597	0	0	0	0	0
AT1G09450	0	0	0	0	8.4662	0	0	0	0	0	0	0	0	0	0	18.9706	20.6109	0	0	0	0	0	38.5992	0	0	0	0	37.8177	0	0	0	13.0491	0	0	0	0
AT1G09460	0	0	0	0	0	0	0	0	0	0	0	0	0	0	0	0	0	0	0	0	0	0	0	0	0	0	0	0	0	0	0	0	0	0	0	0
AT1G09470	0	0	0	0	0	0	0	0	0	0	0	0	0	0	0	0	33.8499	0	22.5809	19.1205	18.0744	48.5892	0	84.6507	33.8016	0	0	179.132	0	0	123.913	0	0	0	0	0
AT1G09480	0	0	0	0	0	0	0	0	0	0	0	0	0	0	0	0	0	0	0	8.07077	0	0	0	0	8.71363	0	0	0	0	42.806	0	0	0	0	0	0
AT1G09483	0	0	0	0	0	0	0	0	0	0	0	0	0	0	0	0	0	0	0	0	0	0	0	0	0	0	0	0	0	0	0	0	0	0	0	0
AT1G09490	0	0	0	0	0	0	0	0	0	0	0	0	0	0	0	0	79.0474	78.3203	52.4801	31.6676	89.8753	90.1259	38.5992	84.6507	149.327	245.106	47.7328	179.132	27.3163	219.614	123.913	0	0	0	0	13.6551
AT1G09500	0	0	0	0	0	0	0	0	0	0	0	13.7243	0	0	0	0	79.0474	56.3472	0	8.07077	18.0744	29.7557	23.3665	177.197	79.5042	194.381	47.7328	0	0	156.419	0	0	0	0	23.5671	0
AT1G09510	0	0	0	0	8.4662	0	14.5462	0	0	0	0	0	0	0	0	0	453.149	275.407	240.96	90.8873	889.29	4722.55	7380.35	2802.88	7615.18	655.251	3268.25	2372.01	210.107	389.376	3652.04	1750.47	0	106.992	148.217	0
AT1G09520	0	7.41157	22.7899	0	0	11.0398	14.5462	14.0428	11.8614	0	0	0	23.7427	0	33.8435	0	95.4556	101.11	22.5809	19.1205	40.3043	29.7557	38.5992	177.197	79.5042	194.381	102.156	37.8177	65.7672	319.737	33.9597	125.954	0	0	23.5671	0
AT1G09530	19.7938	0	10.0569	0	0	0	0	0	11.8614	0	0	0	0	0	0	0	0	0	0	0	0	0	0	0	0	0	0	0	0	0	0	0	0	0	0	0
AT1G09540	0	0	0	0	0	0	0	0	0	0	0	0	0	0	0	0	0	0	0	0	0	0	0	0	0	0	0	0	0	0	0	0	0	0	0	0
AT1G09550	0	0	0	0	0	0	0	0	0	0	0	0	0	0	0	0	8.82605	56.3472	0	31.6676	0	0	0	9.53358	0	0	0	0	0	42.806	0	0	0	0	0	0
AT1G09560	141.151	40.5599	83.3377	20.8713	44.6815	24.0299	0	30.8673	43.1222	119.881	0	30.6122	38.7846	95.0844	33.8435	120.675	147.684	198.141	240.96	196.353	40.3043	340.324	150.387	344.939	266.691	469.35	47.7328	0	65.7672	354.296	33.9597	125.954	0	0	0	0
AT1G09570	0	0	0	0	0	0	0	0	0	0	0	0	0	0	0	0	33.8499	78.3203	0	90.8873	0	0	0	0	8.71363	146.354	0	0	27.3163	0	33.9597	13.0491	0	0	0	0
AT1G09575	0	0	0	0	0	0	0	0	0	0	0	0	0	0	0	0	63.2418	16.024	22.5809	0	0	0	9.90707	0	0	60.6123	0	82.3064	109.957	0	76.8499	0	0	0	0	0
AT1G09580	0	7.41157	0	0	0	0	0	14.0428	0	0	0	0	0	18.4649	0	0	8.82605	16.024	0	0	40.3043	12.8676	0	0	0	0	47.7328	37.8177	0	0	0	13.0491	15.9213	0	23.5671	0
AT1G09590	397.254	559.319	513.339	337.434	308.216	354.256	619.618	695.052	1230.97	1557.73	293.692	1009.46	456.379	1277.1	505.778	1624.95	4798.3	2141.06	1947.78	3282.33	4510.35	4722.55	6092.19	5562.03	10625.6	6607.37	8977.74	14593.8	5638.53	4117.15	9941.89	5215.08	365.773	1093.14	1870.91	532.141
AT1G09600	0	0	0	45.3618	0	11.0398	0	0	0	0	0	0	0	41.9014	0	0	63.2418	16.024	52.4801	8.07077	0	48.5892	55.1114	9.53358	20.4952	0	0	37.8177	158.342	18.8985	0	29.2627	0	0	23.5671	0
AT1G09610	0	0	0	0	0	0	0	0	0	0	0	0	0	0	0	0	0	0	0	8.07077	0	0	0	0	0	0	0	0	0	0	0	0	0	0	0	0
AT1G09620	43.9968	94.8835	67.2035	45.3618	102.647	67.1874	50.8014	170.496	116.69	196.223	134.404	174.546	108.152	280.904	122.984	93.3706	409.198	328.55	464.244	697.401	889.29	367.953	454.719	481.949	1590.02	1061.72	532.488	1274.9	845.752	881.955	1023.17	1158.12	0	0	0	13.6551
AT1G09625	0	0	0	0	0	0	0	0	0	0	0	0	0	0	0	0	0	0	0	0	0	0	9.90707	0	0	0	0	0	0	0	0	0	0	0	0	0
AT1G09630	0	7.41157	0	0	0	0	0	0	11.8614	0	0	0	0	0	14.9941	0	33.8499	16.024	0	19.1205	18.0744	0	9.90707	9.53358	8.71363	60.6123	0	0	0	126.151	33.9597	0	0	21.0394	23.5671	0
AT1G09640	217.372	346.36	265.198	184.512	150.419	213.33	177.419	422.427	353.949	502.145	165.085	389.327	250.253	248.007	389.171	492.729	1681.39	816.108	609.051	2486.53	3170.06	1710.41	2636.7	2172.37	6167.94	2563.62	2216.78	7154.01	2932.27	3028.74	4476.9	3418.35	58.701	706.907	520.023	586.582
AT1G09645	0	7.41157	0	0	0	0	0	0	0	0	0	0	0	0	0	0	63.2418	78.3203	22.5809	159.5	116.349	48.5892	214.721	51.6439	226.178	194.381	218.631	129.717	65.7672	187.61	123.913	259.087	0	21.0394	0	0
AT1G09650	0	7.41157	0	0	0	0	0	0	0	0	0	0	0	0	0	0	79.0474	35.4261	0	0	40.3043	12.8676	0	22.189	96.1608	25.1025	47.7328	37.8177	0	0	0	105.247	0	21.0394	0	30.6866
AT1G09660	43.9968	94.8835	67.2035	0	31.6379	37.8745	0	87.4298	60.463	84.5117	47.8235	68.2811	186.902	67.6715	33.8435	42.0867	147.684	124.573	121.969	159.5	116.349	286.24	171.338	157.765	351.229	469.35	279.313	908.217	442.615	319.737	511.895	190.849	0	0	0	0
AT1G09665	0	0	0	0	0	0	0	0	0	0	0	0	0	0	0	0	0	0	0	0	0	0	0	0	0	0	0	0	0	0	0	0	0	0	0	0
AT1G09680	0	0	0	0	8.4662	0	0	0	0	22.2374	0	0	0	0	14.9941	42.0867	0	56.3472	52.4801	0	0	112.361	91.0387	9.53358	167.963	60.6123	0	37.8177	65.7672	96.9577	33.9597	65.6215	0	0	0	0
AT1G09690	448.535	788.71	645.535	699.247	481.379	408.897	751.827	720.583	1599.95	1387.36	678.061	868.4	1456.59	599.935	1208.93	1093.13	6701.6	3695.72	3289.74	4918.16	5225.2	7900.44	10086.9	8720.19	15434.4	10948.5	10916	21896.1	6395.46	8472.34	10131.1	7740.74	728.256	1640.98	1369.13	451.982
AT1G09700	56.8978	40.5599	51.6438	20.8713	72.6822	24.0299	50.8014	14.0428	177.429	22.2374	327.018	48.9439	89.7439	18.4649	54.4869	120.675	112.398	124.573	121.969	59.7958	40.3043	135.388	330.468	177.197	206.413	245.106	102.156	557.287	65.7672	126.151	226.205	125.954	15.9213	76.3444	52.0285	0
AT1G09710	8.90509	0	0	0	0	0	0	0	0	0	0	0	0	0	0	0	0	0	0	8.07077	40.3043	12.8676	55.1114	9.53358	96.1608	0	0	0	27.3163	0	0	147.156	0	21.0394	0	13.6551
AT1G09720	0	0	0	0	0	0	0	0	0	0	0	0	0	0	0	0	0	0	0	0	0	0	9.90707	0	0	0	0	0	0	0	0	0	0	0	0	0
AT1G09730	0	28.5042	10.0569	0	8.4662	0	0	0	26.7802	0	0	30.6122	10.2609	18.4649	0	42.0867	33.8499	35.4261	121.969	31.6676	64.4299	68.8088	110.179	84.6507	187	60.6123	0	179.132	65.7672	187.61	76.8499	85.1053	0	21.0394	52.0285	0
AT1G09740	19.7938	7.41157	22.7899	0	0	0	0	0	0	22.2374	0	13.7243	0	0	0	0	95.4556	78.3203	22.5809	31.6676	40.3043	48.5892	91.0387	138.753	149.327	101.51	102.156	82.3064	27.3163	42.806	226.205	147.156	0	0	0	0
AT1G09750	0	0	0	0	0	0	0	0	0	0	0	0	0	0	0	0	409.198	56.3472	371.886	314.86	382.932	48.5892	23.3665	389.687	96.1608	655.251	218.631	37.8177	210.107	685.55	33.9597	125.954	0	0	0	0
AT1G09760	31.5826	7.41157	22.7899	0	31.6379	0	32.0202	48.9309	0	22.2374	47.8235	13.7243	10.2609	0	0	42.0867	112.398	78.3203	0	124.256	229.674	159.118	110.179	138.753	627.28	101.51	102.156	179.132	65.7672	354.296	452.136	213.263	0	21.0394	0	0
AT1G09770	43.9968	28.5042	10.0569	0	19.4495	24.0299	14.5462	107.555	97.3593	51.6319	47.8235	68.2811	10.2609	95.0844	76.389	93.3706	543.388	249.301	609.051	356.619	171.725	367.953	612.909	651.123	1418.73	146.354	597.776	1337.26	210.107	685.55	226.205	1015.88	0	0	0	0
AT1G09780	19.7938	28.5042	51.6438	0	31.6379	24.0299	0	48.9309	11.8614	84.5117	0	13.7243	54.9384	0	33.8435	177.667	262.476	328.55	283.467	602.326	889.29	452.956	585.928	435.378	981.612	529.833	597.776	908.217	158.342	1126.71	825.382	453.011	0	0	0	0
AT1G09790	83.8466	346.36	304.748	275.112	102.647	179.444	293.38	170.496	496.284	365.054	293.692	243.506	294.15	383.057	250.622	237.181	0	0	0	8.07077	0	0	23.3665	0	8.71363	25.1025	0	0	0	0	76.8499	0	15.9213	0	52.0285	0
AT1G09794	0	17.3382	0	0	0	24.0299	32.0202	0	0	0	47.8235	13.7243	23.7427	0	0	18.9706	20.6109	0	0	8.07077	0	48.5892	38.5992	0	79.5042	0	0	82.3064	27.3163	0	76.8499	0	15.9213	21.0394	0	13.6551
AT1G09795	19.7938	66.6811	10.0569	0	72.6822	24.0299	50.8014	0	0	119.881	21.8857	13.7243	71.973	41.9014	0	18.9706	683.973	355.547	560.014	795.098	578.551	313.08	480.442	906.979	1061.2	529.833	797.291	1151.2	505.858	922.103	452.136	686.414	0	0	0	0
AT1G09800	8.90509	7.41157	51.6438	0	8.4662	82.44	50.8014	0	43.1222	22.2374	0	13.7243	38.7846	0	33.8435	0	95.4556	0	121.969	75.0238	89.8753	68.8088	129.984	197.021	226.178	101.51	279.313	282.317	109.957	69.0577	336.258	105.247	0	0	0	0
AT1G09810	8.90509	17.3382	22.7899	20.8713	31.6379	11.0398	0	14.0428	11.8614	22.2374	0	0	0	67.6715	0	42.0867	20.6109	78.3203	85.9487	8.07077	64.4299	12.8676	23.3665	9.53358	79.5042	60.6123	47.7328	335.62	0	0	226.205	65.6215	0	0	23.5671	0
AT1G09812	0	0	0	0	0	0	0	0	0	0	0	0	0	0	0	0	0	0	0	0	0	0	0	0	0	0	0	0	0	0	0	0	0	0	0	0
AT1G09815	156.038	7.41157	36.7761	0	19.4495	67.1874	90.8686	0	0	0	134.404	152.302	23.7427	95.0844	0	93.3706	262.476	249.301	240.96	124.256	578.551	481.945	237.086	412.419	1196.37	469.35	730.227	1151.2	264.735	534.309	280.411	767.031	15.9213	47.4452	182.543	0
AT1G09820	0	0	0	20.8713	0	0	0	0	0	0	0	0	0	0	0	0	8.82605	16.024	52.4801	0	0	48.5892	23.3665	36.3705	48.2063	25.1025	0	0	0	126.151	0	0	0	0	0	0
AT1G09830	0	7.41157	0	0	8.4662	24.0299	0	0	0	0	0	0	10.2609	0	14.9941	18.9706	222.911	16.024	160.013	90.8873	200.415	233.876	91.0387	389.687	485.5	101.51	102.156	230.091	0	187.61	123.913	354.149	0	0	0	49.2781
AT1G09840	19.7938	7.41157	22.7899	71.4342	58.4003	52.305	14.5462	0	177.429	22.2374	47.8235	30.6122	89.7439	123.788	147.392	120.675	222.911	56.3472	52.4801	177.739	171.725	208.412	129.984	458.557	246.277	298.192	279.313	444.94	637.381	354.296	336.258	236.017	0	0	0	0
AT1G09850	0	0	0	0	0	0	0	0	11.8614	84.5117	0	0	0	0	0	0	33.8499	148.611	0	31.6676	89.8753	48.5892	55.1114	51.6439	149.327	0	0	179.132	0	18.8985	0	168.802	0	21.0394	23.5671	13.6551
AT1G09860	0	0	0	0	0	11.0398	0	0	0	0	0	0	0	0	0	0	0	0	0	0	0	0	0	0	0	0	0	0	0	0	0	0	0	0	0	0
AT1G09870	8.90509	7.41157	0	0	19.4495	11.0398	14.5462	0	11.8614	0	21.8857	13.7243	10.2609	123.788	0	42.0867	147.684	124.573	121.969	90.8873	64.4299	68.8088	91.0387	258.596	439.84	298.192	47.7328	0	27.3163	96.9577	76.8499	168.802	0	76.3444	82.6857	0
AT1G09880	0	17.3382	0	0	0	0	0	0	0	0	0	0	0	0	0	0	203.588	522.578	283.467	649.522	1593.1	395.945	559.184	217.209	2003.21	1505.18	3574.82	2572.5	705.446	2693.75	572.731	2215.03	0	0	0	0
AT1G09890	0	7.41157	0	0	0	0	0	0	0	0	0	0	0	0	0	0	33.8499	0	22.5809	75.0238	40.3043	12.8676	38.5992	36.3705	48.2063	0	0	37.8177	0	42.806	173.909	29.2627	0	0	23.5671	0
AT1G09900	0	7.41157	10.0569	0	0	0	14.5462	0	0	51.6319	0	0	23.7427	0	0	42.0867	8.82605	35.4261	121.969	90.8873	89.8753	0	23.3665	177.197	131.122	0	102.156	230.091	210.107	96.9577	76.8499	125.954	0	0	23.5671	0
AT1G09910	0	0	0	0	8.4662	0	0	0	0	0	0	0	23.7427	41.9014	14.9941	42.0867	165.952	56.3472	0	75.0238	40.3043	29.7557	38.5992	102.146	329.687	60.6123	279.313	0	65.7672	18.8985	226.205	46.9331	15.9213	0	0	68.9611
AT1G09920	0	7.41157	0	0	0	0	0	0	0	22.2374	21.8857	0	0	0	0	0	63.2418	56.3472	121.969	45.2983	171.725	48.5892	9.90707	102.146	167.963	25.1025	218.631	179.132	65.7672	285.738	226.205	85.1053	0	47.4452	52.0285	0
AT1G09930	0	0	0	0	0	0	14.5462	0	0	0	0	0	0	0	0	0	48.1313	16.024	85.9487	0	0	68.8088	72.6452	138.753	33.8016	60.6123	532.488	129.717	27.3163	96.9577	33.9597	13.0491	15.9213	21.0394	0	13.6551
AT1G09932	0	0	0	0	0	0	14.5462	30.8673	0	0	0	0	0	0	0	0	8.82605	0	0	8.07077	18.0744	29.7557	0	36.3705	0	0	0	37.8177	27.3163	18.8985	123.913	29.2627	0	0	23.5671	0
AT1G09935	0	0	0	0	0	0	0	0	0	0	0	0	0	0	0	0	0	0	0	0	0	0	0	0	0	0	0	0	0	0	0	0	0	0	0	0
AT1G09940	70.2004	0	0	20.8713	0	0	0	0	0	0	0	0	0	0	0	42.0867	129.822	0	85.9487	45.2983	40.3043	48.5892	9.90707	36.3705	8.71363	60.6123	0	179.132	65.7672	18.8985	76.8499	13.0491	0	0	0	13.6551
AT1G09950	0	0	0	0	0	0	0	0	0	0	0	0	0	0	0	0	79.0474	0	0	0	0	286.24	171.338	9.53358	206.413	101.51	0	0	27.3163	18.8985	123.913	0	0	0	0	0
AT1G09960	8.90509	0	0	0	0	0	0	0	0	0	0	0	10.2609	0	0	0	0	0	0	0	0	0	9.90707	9.53358	0	0	0	0	0	0	0	0	0	0	0	0
AT1G09970	0	0	0	0	0	0	0	0	0	0	0	0	0	0	0	0	8.82605	78.3203	22.5809	19.1205	0	0	9.90707	22.189	0	0	47.7328	0	109.957	252.346	76.8499	13.0491	15.9213	0	0	0
AT1G09980	0	0	0	0	0	0	0	0	0	0	75.5484	0	10.2609	0	33.8435	0	112.398	124.573	199.753	107.316	89.8753	112.361	72.6452	22.189	246.277	25.1025	102.156	37.8177	65.7672	96.9577	0	125.954	0	0	0	0
AT1G09995	97.7941	0	10.0569	0	0	0	32.0202	0	11.8614	0	21.8857	0	23.7427	18.4649	14.9941	0	63.2418	35.4261	22.5809	75.0238	116.349	48.5892	23.3665	9.53358	96.1608	60.6123	0	0	27.3163	69.0577	123.913	13.0491	0	0	0	13.6551
AT1G10000	0	7.41157	0	0	0	0	0	14.0428	0	0	0	0	0	0	0	0	48.1313	16.024	22.5809	0	0	90.1259	38.5992	9.53358	48.2063	25.1025	0	82.3064	109.957	219.614	33.9597	0	0	0	0	0
AT1G10010	0	0	0	0	0	0	0	0	0	0	0	0	0	0	0	0	707.96	494.195	121.969	124.256	382.932	915.606	1194.46	828.652	1677.02	1061.72	2888.64	3115.25	845.752	2318.57	890.592	686.414	0	21.0394	182.543	89.4976
AT1G10020	0	0	0	20.8713	0	0	0	87.4298	0	0	0	0	0	0	0	0	0	0	22.5809	0	0	0	23.3665	0	0	0	0	0	0	0	0	0	0	0	23.5671	0
AT1G10030	0	94.8835	10.0569	0	19.4495	24.0299	0	14.0428	43.1222	196.223	75.5484	30.6122	0	18.4649	0	93.3706	707.96	223.536	85.9487	314.86	680.094	661.917	1256.37	1121.71	2094.03	786.043	1349.73	2978.52	705.446	763.205	511.895	1599.23	904.329	1005.23	1061.02	586.582
AT1G10040	0	7.41157	0	0	0	11.0398	0	0	0	0	0	0	38.7846	0	0	0	20.6109	0	0	0	0	0	0	9.53358	0	0	0	0	0	219.614	0	0	0	0	23.5671	0
AT1G10050	0	7.41157	0	0	0	0	14.5462	30.8673	11.8614	0	0	0	10.2609	0	0	0	33.8499	16.024	85.9487	124.256	171.725	313.08	150.387	102.146	246.277	60.6123	47.7328	179.132	264.735	354.296	123.913	85.1053	0	0	52.0285	13.6551
AT1G10060	0	0	0	0	0	11.0398	0	0	11.8614	0	0	13.7243	0	0	0	0	8.82605	0	0	0	0	0	0	0	0	60.6123	0	0	0	0	0	0	0	0	0	0
AT1G10070	0	0	0	0	0	0	0	0	0	0	0	0	0	0	0	0	0	0	0	8.07077	0	0	0	0	0	0	0	0	0	0	0	0	0	0	0	0
AT1G10090	0	0	0	0	0	0	0	0	0	0	21.8857	0	0	41.9014	0	42.0867	63.2418	35.4261	371.886	107.316	18.0744	90.1259	150.387	120.199	149.327	101.51	102.156	82.3064	27.3163	69.0577	123.913	29.2627	15.9213	0	0	0
AT1G10095	31.5826	0	36.7761	0	0	37.8745	90.8686	87.4298	0	51.6319	0	0	0	18.4649	54.4869	18.9706	33.8499	16.024	22.5809	31.6676	40.3043	68.8088	72.6452	22.189	48.2063	146.354	47.7328	37.8177	27.3163	69.0577	173.909	13.0491	15.9213	21.0394	0	0
AT1G10100	0	0	0	0	0	0	0	0	0	0	0	0	0	0	0	0	0	0	0	0	18.0744	48.5892	9.90707	9.53358	33.8016	0	102.156	0	0	42.806	0	13.0491	0	0	0	0
AT1G10110	0	0	0	0	0	0	0	0	0	0	0	0	0	0	0	0	0	0	0	0	0	0	9.90707	0	8.71363	0	0	37.8177	0	0	33.9597	13.0491	0	0	0	0
AT1G10120	0	0	0	0	0	0	0	0	0	0	0	0	0	0	0	0	0	0	0	8.07077	0	0	0	0	0	0	0	0	0	0	0	0	0	0	0	0
AT1G10130	8.90509	17.3382	0	45.3618	19.4495	37.8745	32.0202	14.0428	0	22.2374	0	0	10.2609	0	33.8435	18.9706	33.8499	173.151	160.013	141.662	259.45	135.388	110.179	177.197	329.687	101.51	102.156	37.8177	65.7672	187.61	393.55	259.087	58.701	139.009	114.862	13.6551
AT1G10140	0	0	0	0	0	0	0	14.0428	0	0	0	0	0	0	0	18.9706	8.82605	0	0	19.1205	0	0	9.90707	9.53358	0	0	0	0	0	0	0	0	0	0	0	0
AT1G10150	0	7.41157	0	0	8.4662	0	0	0	0	0	0	0	0	18.4649	0	0	8.82605	16.024	52.4801	19.1205	0	12.8676	0	9.53358	0	0	47.7328	0	0	18.8985	0	13.0491	0	0	23.5671	13.6551
AT1G10155	0	0	0	0	0	0	0	0	0	0	0	0	0	0	0	0	0	0	0	0	0	0	0	0	0	0	0	0	0	0	0	0	0	0	0	0
AT1G10160	0	7.41157	0	0	0	0	14.5462	0	0	0	0	0	0	0	0	0	147.684	0	22.5809	8.07077	40.3043	29.7557	38.5992	51.6439	63.487	245.106	0	0	109.957	126.151	76.8499	65.6215	0	0	0	0
AT1G10170	19.7938	17.3382	0	0	8.4662	0	0	0	11.8614	22.2374	0	0	0	95.0844	33.8435	42.0867	48.1313	56.3472	85.9487	75.0238	64.4299	90.1259	110.179	51.6439	206.413	0	102.156	282.317	109.957	389.376	226.205	306.093	0	0	23.5671	0
AT1G10180	0	7.41157	0	0	31.6379	11.0398	32.0202	0	0	0	21.8857	30.6122	10.2609	0	33.8435	67.078	8.82605	0	22.5809	8.07077	0	48.5892	9.90707	9.53358	48.2063	60.6123	0	82.3064	27.3163	18.8985	33.9597	0	0	21.0394	23.5671	13.6551
AT1G10190	0	0	0	0	0	0	0	0	0	0	0	0	0	0	0	0	8.82605	0	0	0	40.3043	29.7557	0	22.189	8.71363	146.354	159.428	0	0	18.8985	123.913	0	0	21.0394	23.5671	0
AT1G10200	19.7938	0	10.0569	0	0	0	0	0	11.8614	0	0	0	0	0	0	18.9706	8.82605	0	0	0	0	0	0	0	0	0	0	37.8177	0	0	33.9597	0	0	0	0	0
AT1G10210	0	0	0	0	0	0	0	0	0	0	47.8235	0	0	0	0	0	0	0	22.5809	0	18.0744	0	9.90707	0	0	0	0	37.8177	0	69.0577	33.9597	0	0	0	0	0
AT1G10220	0	0	0	0	0	0	0	0	0	0	0	0	0	0	0	0	8.82605	0	0	0	0	0	9.90707	0	0	25.1025	0	0	0	42.806	123.913	0	0	0	0	0
AT1G10230	70.2004	28.5042	22.7899	45.3618	19.4495	37.8745	70.4852	30.8673	43.1222	84.5117	134.404	48.9439	54.9384	67.6715	0	120.675	303.164	101.11	199.753	314.86	143.673	135.388	283.035	197.021	373.024	194.381	102.156	179.132	210.107	424.945	336.258	329.997	0	0	0	0
AT1G10240	0	0	0	0	0	0	0	0	11.8614	0	21.8857	13.7243	0	0	14.9941	0	63.2418	124.573	121.969	59.7958	0	12.8676	23.3665	36.3705	63.487	0	47.7328	282.317	65.7672	69.0577	76.8499	46.9331	0	0	0	0
AT1G10250	0	0	0	0	0	0	0	0	0	0	0	0	0	0	0	0	0	0	0	0	0	0	0	0	0	0	0	0	0	0	0	0	0	0	0	0
AT1G10260	0	0	0	0	0	0	0	0	0	0	104.502	0	71.973	0	0	0	0	0	0	0	0	12.8676	0	0	0	60.6123	0	0	0	42.806	0	0	0	0	0	68.9611
AT1G10270	8.90509	40.5599	10.0569	0	31.6379	0	32.0202	0	43.1222	0	21.8857	68.2811	10.2609	67.6715	0	0	48.1313	78.3203	22.5809	90.8873	143.673	159.118	110.179	157.765	329.687	60.6123	218.631	672.166	381.228	497.435	173.909	168.802	15.9213	0	0	13.6551
AT1G10280	0	0	0	0	0	0	0	0	0	0	0	0	0	0	0	0	8.82605	35.4261	52.4801	45.2983	116.349	159.118	72.6452	84.6507	167.963	194.381	279.313	179.132	27.3163	252.346	33.9597	105.247	0	0	82.6857	30.6866
AT1G10290	56.8978	28.5042	51.6438	45.3618	0	24.0299	0	87.4298	97.3593	0	0	48.9439	0	0	33.8435	120.675	112.398	223.536	240.96	196.353	116.349	233.876	110.179	67.7842	485.5	194.381	279.313	672.166	442.615	424.945	393.55	190.849	36.2665	172.162	52.0285	132.591
AT1G10300	8.90509	0	0	0	0	0	0	0	0	0	0	0	0	0	0	0	8.82605	35.4261	160.013	8.07077	0	12.8676	72.6452	0	0	0	47.7328	0	0	42.806	76.8499	29.2627	0	0	0	0
AT1G10310	0	0	0	0	0	0	0	0	0	0	0	0	0	0	33.8435	0	589.589	198.141	199.753	510.117	382.932	367.953	330.468	435.378	1114.9	591.831	932.906	789.229	774.928	497.435	226.205	555.049	0	0	0	0
AT1G10320	0	7.41157	0	0	0	0	50.8014	0	11.8614	0	0	0	10.2609	0	33.8435	0	33.8499	148.611	0	45.2983	40.3043	29.7557	91.0387	51.6439	79.5042	60.6123	218.631	82.3064	0	156.419	123.913	85.1053	0	0	0	0
AT1G10330	0	0	0	0	0	0	0	0	0	0	0	0	0	0	0	0	20.6109	0	0	19.1205	0	12.8676	9.90707	0	20.4952	0	0	82.3064	0	126.151	76.8499	13.0491	0	0	0	0
AT1G10340	31.5826	17.3382	10.0569	0	0	0	0	0	0	51.6319	0	0	71.973	0	14.9941	18.9706	79.0474	0	0	8.07077	0	112.361	23.3665	9.53358	63.487	410.491	0	0	0	0	0	0	0	0	23.5671	0
AT1G10350	0	0	0	0	0	0	0	0	11.8614	0	0	0	0	0	0	0	79.0474	173.151	0	124.256	18.0744	183.478	72.6452	67.7842	187	245.106	102.156	0	158.342	424.945	76.8499	29.2627	0	0	0	0
AT1G10360	0	0	0	0	0	0	0	14.0428	0	0	0	0	0	0	0	0	8.82605	0	0	19.1205	0	12.8676	0	0	48.2063	25.1025	0	0	158.342	42.806	0	0	0	0	23.5671	13.6551
AT1G10370	0	0	0	0	0	0	0	0	0	0	0	0	0	0	0	0	0	0	0	0	0	0	9.90707	9.53358	0	0	0	0	0	0	0	0	0	0	52.0285	13.6551
AT1G10380	0	0	0	0	0	0	0	0	0	0	0	0	0	0	0	0	0	0	0	0	0	0	0	0	0	0	0	0	0	18.8985	0	0	0	0	0	0
AT1G10385	0	0	0	0	0	0	0	0	0	0	0	0	0	0	0	0	8.82605	35.4261	22.5809	0	0	29.7557	9.90707	0	33.8016	0	0	0	0	0	0	13.0491	0	0	0	0
AT1G10390	19.7938	17.3382	10.0569	0	31.6379	52.305	0	30.8673	11.8614	0	0	13.7243	38.7846	123.788	54.4869	93.3706	112.398	148.611	0	215.321	116.349	68.8088	129.984	51.6439	167.963	146.354	47.7328	230.091	27.3163	219.614	393.55	65.6215	133.713	277.027	182.543	177.834
AT1G10400	0	0	0	0	0	0	0	0	0	0	0	0	0	0	0	0	0	0	0	0	0	0	0	0	0	0	0	0	0	0	0	0	0	0	0	0
AT1G10410	0	0	0	0	0	11.0398	50.8014	0	11.8614	0	21.8857	13.7243	0	0	33.8435	0	48.1313	78.3203	52.4801	19.1205	171.725	12.8676	0	9.53358	0	146.354	102.156	0	65.7672	69.0577	0	0	15.9213	0	0	0
AT1G10417	0	0	0	0	0	0	0	0	0	0	21.8857	0	0	0	0	0	0	16.024	0	0	0	12.8676	0	0	0	0	0	0	0	0	0	0	0	21.0394	23.5671	0
AT1G10430	0	0	0	20.8713	8.4662	11.0398	32.0202	0	26.7802	0	21.8857	88.402	23.7427	0	0	42.0867	33.8499	16.024	240.96	8.07077	0	0	0	9.53358	131.122	0	47.7328	179.132	0	18.8985	123.913	29.2627	0	0	23.5671	0
AT1G10440	0	0	0	0	0	0	0	0	0	0	0	0	0	0	0	0	0	0	0	0	0	0	0	0	0	0	0	0	0	0	0	0	0	0	0	0
AT1G10450	0	40.5599	36.7761	71.4342	19.4495	0	0	30.8673	0	84.5117	21.8857	13.7243	10.2609	18.4649	14.9941	67.078	165.952	101.11	160.013	141.662	382.932	286.24	110.179	301.211	603.181	146.354	102.156	389.862	705.446	534.309	123.913	503.664	15.9213	21.0394	52.0285	0
AT1G10455	0	0	0	0	0	0	0	0	0	0	0	0	0	0	0	0	0	0	0	0	0	0	0	36.3705	0	0	0	0	0	0	0	0	0	0	0	0
AT1G10460	0	0	0	0	0	0	0	0	0	0	0	0	0	0	0	0	0	0	0	0	0	0	0	0	0	0	0	0	0	0	0	0	0	0	0	0
AT1G10470	8.90509	0	0	20.8713	0	0	14.5462	0	0	0	0	0	23.7427	18.4649	0	0	20.6109	0	0	59.7958	0	90.1259	0	9.53358	8.71363	25.1025	0	0	27.3163	0	393.55	0	15.9213	106.992	0	0
AT1G10480	0	0	0	0	0	0	14.5462	0	0	0	0	0	0	41.9014	0	18.9706	8.82605	0	0	0	0	12.8676	0	0	0	60.6123	0	37.8177	0	0	0	0	0	0	23.5671	0
AT1G10490	0	0	22.7899	20.8713	8.4662	24.0299	14.5462	0	11.8614	51.6319	0	88.402	38.7846	18.4649	76.389	0	63.2418	56.3472	22.5809	107.316	143.673	208.412	259.865	84.6507	351.229	0	341.201	614.435	158.342	187.61	173.909	168.802	0	0	23.5671	68.9611
AT1G10500	0	0	0	0	0	0	0	0	0	0	0	0	0	0	0	0	33.8499	16.024	0	45.2983	18.0744	48.5892	23.3665	51.6439	79.5042	25.1025	47.7328	0	27.3163	96.9577	33.9597	0	0	0	0	0
AT1G10510	0	7.41157	0	0	0	52.305	14.5462	14.0428	11.8614	0	21.8857	13.7243	0	0	0	18.9706	262.476	124.573	199.753	234.623	259.45	159.118	171.338	389.687	373.024	353.385	102.156	389.862	321.865	219.614	173.909	427.978	0	0	0	0
AT1G10520	0	7.41157	0	0	19.4495	11.0398	0	0	0	84.5117	0	0	0	0	0	0	79.0474	101.11	160.013	19.1205	18.0744	112.361	129.984	67.7842	167.963	101.51	0	37.8177	0	42.806	0	65.6215	0	0	0	0
AT1G10522	171.115	7.41157	36.7761	0	0	0	133.277	87.4298	11.8614	0	0	0	10.2609	41.9014	33.8435	120.675	1376.83	410.311	511.73	649.522	479.38	755.371	1042.39	1067.27	1532.51	2225.47	1850.95	789.229	1065.65	1044.12	760.942	503.664	0	0	0	13.6551
AT1G10530	0	0	0	0	0	0	0	0	0	0	0	0	0	0	0	0	8.82605	0	0	0	0	0	0	0	8.71363	0	0	0	0	18.8985	0	0	0	0	0	0
AT1G10540	31.5826	7.41157	22.7899	126.581	0	37.8745	0	0	116.69	157.226	228.351	109.17	89.7439	153.563	99.2773	207.145	0	0	0	8.07077	0	0	0	0	0	60.6123	0	0	0	18.8985	33.9597	29.2627	0	21.0394	0	0
AT1G10550	0	0	0	0	0	0	0	0	0	0	0	0	0	0	0	0	0	0	0	8.07077	0	0	0	0	0	0	0	0	0	0	0	0	0	0	0	0
AT1G10560	0	7.41157	0	0	0	24.0299	0	0	0	0	0	0	0	0	0	18.9706	63.2418	16.024	327.143	0	40.3043	12.8676	9.90707	9.53358	48.2063	353.385	47.7328	0	27.3163	285.738	123.913	13.0491	0	0	0	0
AT1G10570	8.90509	28.5042	22.7899	20.8713	0	24.0299	14.5462	30.8673	60.463	22.2374	75.5484	30.6122	38.7846	0	14.9941	42.0867	79.0474	148.611	52.4801	75.0238	64.4299	48.5892	38.5992	22.189	96.1608	591.831	279.313	179.132	109.957	156.419	123.913	282.451	0	0	23.5671	0
AT1G10580	8.90509	7.41157	0	0	0	0	0	0	26.7802	0	21.8857	48.9439	10.2609	0	0	67.078	147.684	124.573	85.9487	75.0238	171.725	183.478	129.984	177.197	287.407	25.1025	341.201	614.435	210.107	126.151	336.258	125.954	58.701	21.0394	0	13.6551
AT1G10585	0	0	0	0	0	0	0	0	0	0	0	0	0	0	0	0	0	0	0	0	0	0	9.90707	0	0	0	0	0	0	0	0	0	0	426.459	253.578	89.4976
AT1G10586	0	0	0	0	0	0	0	0	11.8614	0	0	0	0	0	0	0	0	0	0	0	0	0	0	0	0	25.1025	0	0	0	0	0	0	0	0	0	0
AT1G10588	0	7.41157	0	0	0	0	0	0	0	0	0	0	0	0	0	0	1541.58	2693.88	2699.53	869.968	3381.79	29.7557	72.6452	138.753	48.2063	591.831	218.631	82.3064	1295.61	10132.8	226.205	427.978	0	0	0	0
AT1G10590	70.2004	109.625	117.029	214.276	31.6379	52.305	32.0202	107.555	177.429	321.18	134.404	130.493	250.253	95.0844	54.4869	120.675	2623.19	907.12	1133.89	1825.25	2343.22	2268.85	2178.65	1808.79	4853.93	3178.63	2069.75	4444.18	1217.91	2043.06	2776.54	2791.23	188.174	624.713	805.491	177.834
AT1G10600	0	0	0	0	19.4495	0	0	0	11.8614	0	0	13.7243	0	41.9014	0	0	33.8499	16.024	199.753	45.2983	40.3043	12.8676	23.3665	22.189	96.1608	60.6123	159.428	82.3064	0	69.0577	226.205	105.247	0	0	23.5671	30.6866
AT1G10610	0	0	0	0	0	11.0398	0	0	0	0	0	0	0	0	0	0	8.82605	0	0	0	64.4299	0	0	0	20.4952	0	0	0	0	42.806	226.205	46.9331	0	0	0	0
AT1G10620	0	0	0	0	0	0	0	0	0	0	0	0	0	0	0	0	0	0	0	0	0	12.8676	0	0	8.71363	0	0	0	0	0	0	0	0	0	0	0
AT1G10630	97.7941	124.742	67.2035	98.5899	218.24	37.8745	32.0202	48.9309	241.488	51.6319	104.502	88.402	207.659	95.0844	224.081	237.181	1681.39	756.13	812.007	1262.46	1631.56	1930.49	2041.2	2674.52	3773.82	1429.03	1706.33	3183.86	1217.91	2134.3	2467.7	1720.07	625.673	1226.96	441.587	586.582
AT1G10640	0	0	0	0	0	0	0	0	0	0	0	0	0	0	0	0	0	0	0	0	0	0	38.5992	0	8.71363	0	0	0	0	0	0	0	0	0	0	0
AT1G10650	56.8978	17.3382	22.7899	20.8713	0	11.0398	50.8014	0	11.8614	84.5117	21.8857	0	166.539	67.6715	33.8435	42.0867	112.398	355.547	160.013	8.07077	18.0744	68.8088	0	67.7842	96.1608	146.354	47.7328	444.94	27.3163	69.0577	336.258	0	36.2665	47.4452	82.6857	30.6866
AT1G10652	0	0	0	0	0	0	0	0	0	0	0	0	0	0	0	0	0	0	0	0	0	0	0	0	0	0	0	0	0	0	0	0	0	0	0	0
AT1G10657	0	0	0	0	0	0	0	0	0	0	0	0	0	0	0	0	0	0	0	0	0	0	0	0	0	0	0	0	0	0	0	0	0	0	0	0
AT1G10660	0	0	0	0	0	24.0299	0	0	11.8614	22.2374	21.8857	13.7243	108.152	0	0	0	79.0474	78.3203	22.5809	75.0238	0	48.5892	23.3665	102.146	113.385	60.6123	0	82.3064	0	18.8985	226.205	46.9331	0	0	23.5671	0
AT1G10670	19.7938	7.41157	36.7761	45.3618	8.4662	0	32.0202	0	11.8614	0	0	0	0	18.4649	33.8435	0	63.2418	35.4261	22.5809	19.1205	64.4299	68.8088	214.721	84.6507	63.487	101.51	102.156	129.717	27.3163	69.0577	33.9597	13.0491	0	0	0	0
AT1G10680	0	0	0	0	0	0	0	0	0	0	0	0	0	0	0	0	282.686	494.195	327.143	75.0238	289.697	208.412	150.387	120.199	206.413	298.192	404.11	335.62	321.865	219.614	226.205	125.954	0	0	23.5671	0
AT1G10682	0	0	0	0	0	0	0	0	0	0	0	0	0	0	0	0	8.82605	0	0	0	0	0	91.0387	0	0	0	0	0	0	0	0	0	0	0	0	0
AT1G10690	0	0	0	0	0	0	0	0	11.8614	0	0	0	10.2609	0	0	18.9706	0	0	0	0	0	0	0	0	0	25.1025	0	0	0	0	0	0	0	0	0	0
AT1G10700	0	0	0	20.8713	8.4662	0	0	0	11.8614	0	47.8235	13.7243	0	18.4649	0	0	48.1313	35.4261	52.4801	45.2983	200.415	90.1259	91.0387	120.199	96.1608	101.51	47.7328	82.3064	27.3163	42.806	76.8499	105.247	0	0	0	0
AT1G10710	0	0	0	0	0	0	0	0	0	0	0	0	0	0	0	0	0	56.3472	0	45.2983	0	0	0	9.53358	0	60.6123	47.7328	82.3064	0	18.8985	33.9597	29.2627	0	0	0	0
AT1G10717	0	0	0	0	0	0	0	0	0	0	0	0	0	0	0	0	566.402	249.301	560.014	335.612	289.697	29.7557	110.179	157.765	246.277	853.282	597.776	335.62	381.228	685.55	452.136	306.093	0	0	0	0
AT1G10720	0	28.5042	0	0	0	37.8745	0	0	0	51.6319	21.8857	48.9439	23.7427	0	54.4869	18.9706	323.898	148.611	0	75.0238	40.3043	48.5892	72.6452	22.189	96.1608	60.6123	341.201	0	158.342	354.296	123.913	85.1053	0	47.4452	114.862	30.6866
AT1G10730	0	0	22.7899	0	8.4662	0	0	0	0	0	0	13.7243	0	0	0	0	48.1313	56.3472	0	8.07077	0	0	91.0387	67.7842	33.8016	25.1025	47.7328	129.717	109.957	42.806	0	65.6215	0	21.0394	23.5671	13.6551
AT1G10740	31.5826	7.41157	36.7761	0	31.6379	0	90.8686	48.9309	11.8614	22.2374	0	13.7243	10.2609	0	0	18.9706	33.8499	16.024	22.5809	159.5	171.725	259.829	72.6452	120.199	206.413	60.6123	159.428	230.091	158.342	187.61	336.258	147.156	0	21.0394	0	13.6551
AT1G10745	0	0	0	0	0	0	0	0	0	0	0	0	0	0	0	0	14097	8453.32	4385.99	1049.57	10107	16641.7	17510.2	16281.4	12006.7	43173	34100.8	18454.2	6286.11	21708	29486.2	3318.15	274.676	544.089	847.456	89.4976
AT1G10747	0	0	0	0	0	0	0	0	0	0	0	0	0	0	0	0	0	0	0	0	0	0	0	9.53358	0	0	0	0	0	0	0	0	0	0	0	0
AT1G10750	0	0	0	0	0	0	0	0	0	0	0	0	0	0	0	0	0	0	0	0	0	0	0	0	0	0	0	0	0	18.8985	0	0	0	0	0	0
AT1G10760	0	0	0	0	0	0	14.5462	0	11.8614	0	0	0	0	0	0	0	184.594	301.831	240.96	177.739	200.415	424.284	259.865	301.211	531.989	353.385	218.631	389.862	442.615	460.973	173.909	259.087	15.9213	76.3444	23.5671	0
AT1G10770	0	0	0	0	0	0	0	0	0	0	0	0	0	0	0	0	20.6109	0	0	19.1205	18.0744	48.5892	0	22.189	20.4952	25.1025	0	0	0	42.806	0	0	0	0	0	0
AT1G10780	0	0	0	0	0	0	0	0	0	0	0	0	0	18.4649	14.9941	148.815	0	0	22.5809	19.1205	0	0	23.3665	51.6439	20.4952	0	0	0	0	0	123.913	46.9331	0	0	0	0
AT1G10790	0	0	0	0	0	0	0	0	0	0	0	0	0	0	0	0	0	0	0	0	0	0	0	0	0	0	0	0	0	0	0	0	0	0	0	0
AT1G10800	0	0	0	0	0	0	0	0	0	0	0	0	0	0	0	0	0	0	0	0	0	0	0	0	0	0	0	0	0	0	0	0	0	0	0	0
AT1G10810	0	0	10.0569	0	8.4662	0	0	0	0	0	0	0	0	18.4649	0	0	0	0	0	0	0	0	0	0	0	0	0	0	0	0	0	0	0	0	0	0
AT1G10820	0	7.41157	0	0	0	0	0	48.9309	0	0	0	0	0	0	0	0	0	0	22.5809	8.07077	18.0744	12.8676	9.90707	0	20.4952	194.381	0	37.8177	0	18.8985	33.9597	13.0491	0	0	0	0
AT1G10830	0	7.41157	0	0	0	0	0	14.0428	0	0	0	0	0	0	0	0	184.594	198.141	121.969	90.8873	171.725	112.361	72.6452	258.596	395.063	353.385	532.488	82.3064	109.957	252.346	33.9597	259.087	0	21.0394	0	0
AT1G10840	83.8466	109.625	284.868	71.4342	44.6815	37.8745	50.8014	128.144	285.701	51.6319	196.428	174.546	38.7846	95.0844	76.389	177.667	930.218	148.611	609.051	946.127	578.551	981.14	751.153	1067.27	2717.83	786.043	1001.4	1653.57	1141.24	685.55	1578.01	1720.07	107.679	172.162	441.587	154.974
AT1G10850	0	0	0	0	0	0	0	0	0	0	0	0	0	0	0	42.0867	0	0	0	8.07077	18.0744	0	0	0	0	25.1025	0	0	109.957	0	0	13.0491	0	0	0	0
AT1G10865	19.7938	7.41157	0	20.8713	0	0	0	0	0	84.5117	0	0	23.7427	0	0	18.9706	323.898	198.141	240.96	141.662	171.725	313.08	306.575	322.942	1306.65	410.491	0	335.62	505.858	219.614	393.55	306.093	15.9213	47.4452	82.6857	13.6551
AT1G10870	19.7938	17.3382	0	45.3618	0	11.0398	14.5462	48.9309	0	0	75.5484	0	0	0	14.9941	18.9706	8.82605	0	52.4801	19.1205	89.8753	48.5892	38.5992	51.6439	113.385	60.6123	0	129.717	65.7672	0	226.205	65.6215	15.9213	0	82.6857	49.2781
AT1G10880	0	0	0	0	0	0	0	0	0	0	0	0	0	0	0	0	0	56.3472	199.753	45.2983	40.3043	90.1259	55.1114	51.6439	96.1608	60.6123	0	37.8177	27.3163	156.419	280.411	46.9331	0	0	0	0
AT1G10890	31.5826	40.5599	0	45.3618	31.6379	52.305	32.0202	30.8673	43.1222	0	75.5484	30.6122	23.7427	95.0844	0	18.9706	129.822	438.052	160.013	107.316	382.932	135.388	91.0387	102.146	462.563	194.381	159.428	282.317	158.342	460.973	280.411	329.997	0	21.0394	114.862	0
AT1G10900	0	0	0	0	0	0	0	14.0428	0	0	0	0	0	0	0	0	129.822	35.4261	22.5809	45.2983	64.4299	12.8676	129.984	22.189	33.8016	101.51	47.7328	37.8177	27.3163	69.0577	123.913	46.9331	0	0	0	0
AT1G10910	0	0	0	0	0	0	0	0	0	0	0	0	10.2609	0	0	0	112.398	249.301	160.013	124.256	289.697	90.1259	129.984	157.765	96.1608	298.192	404.11	614.435	637.381	285.738	76.8499	85.1053	0	0	0	0
AT1G10920	0	0	0	0	0	0	0	0	0	0	0	0	0	0	0	0	33.8499	35.4261	22.5809	8.07077	40.3043	0	23.3665	22.189	0	25.1025	47.7328	0	27.3163	0	0	29.2627	0	0	52.0285	0
AT1G10930	0	0	10.0569	0	0	0	32.0202	0	11.8614	0	0	0	0	0	0	0	48.1313	78.3203	22.5809	107.316	200.415	90.1259	38.5992	22.189	131.122	146.354	102.156	230.091	27.3163	69.0577	173.909	85.1053	15.9213	0	0	0
AT1G10940	0	17.3382	10.0569	126.581	19.4495	52.305	0	48.9309	11.8614	51.6319	0	0	0	0	54.4869	0	981.052	999.302	1133.89	335.612	748.973	511.24	640.121	458.557	750.349	1582.17	1070.31	672.166	637.381	1126.71	2315.4	555.049	0	0	0	0
AT1G10950	112.01	94.8835	67.2035	45.3618	118.23	37.8745	14.5462	14.0428	78.5866	196.223	104.502	68.2811	10.2609	18.4649	76.389	177.667	387.536	494.195	85.9487	487.547	818.723	259.829	559.184	701.054	1114.9	410.491	532.488	730.443	210.107	1422.83	1158.4	740.019	58.701	584.196	217.698	154.974
AT1G10960	0	0	0	0	0	0	0	0	0	0	0	0	0	18.4649	0	0	1681.39	301.831	417.61	1262.46	578.551	850.875	480.442	1204.27	1278.91	786.043	1070.31	614.435	774.928	1379.9	336.258	848.869	0	0	0	0
AT1G10970	8.90509	7.41157	51.6438	20.8713	0	0	0	0	0	0	21.8857	0	38.7846	18.4649	0	0	242.546	16.024	22.5809	31.6676	143.673	313.08	171.338	344.939	3876.05	146.354	159.428	0	27.3163	42.806	452.136	105.247	0	0	0	0
AT1G10980	0	0	0	0	0	0	0	0	0	0	0	0	0	0	0	0	20.6109	16.024	85.9487	0	40.3043	112.361	23.3665	0	48.2063	101.51	102.156	0	210.107	18.8985	0	0	0	0	0	0
AT1G10990	0	0	0	0	0	0	0	0	0	0	0	0	0	0	0	0	0	0	0	0	0	0	0	0	0	0	0	0	0	0	0	0	0	0	0	0
AT1G11000	0	7.41157	0	0	0	37.8745	0	0	0	51.6319	0	0	0	95.0844	54.4869	42.0867	33.8499	16.024	0	0	18.0744	0	23.3665	0	20.4952	101.51	0	0	0	69.0577	280.411	0	0	0	0	13.6551
AT1G11010	0	0	0	0	0	0	0	0	0	0	0	0	0	0	0	0	0	0	0	0	0	0	0	0	0	0	0	0	0	0	0	0	0	0	0	0
AT1G11020	0	7.41157	36.7761	0	0	0	0	0	0	0	0	13.7243	0	0	0	0	48.1313	16.024	0	8.07077	18.0744	68.8088	9.90707	9.53358	79.5042	0	47.7328	37.8177	27.3163	18.8985	33.9597	85.1053	0	21.0394	0	30.6866
AT1G11030	0	0	0	0	0	0	0	0	0	0	0	0	0	0	0	0	0	0	0	0	0	0	0	0	0	0	0	0	0	0	0	0	0	0	0	0
AT1G11040	0	0	0	0	0	0	0	0	26.7802	0	0	0	71.973	0	0	0	8.82605	0	0	0	0	0	0	0	0	0	0	0	0	156.419	0	0	15.9213	106.992	0	13.6551
AT1G11050	0	7.41157	22.7899	0	0	0	0	0	11.8614	0	47.8235	0	10.2609	18.4649	0	0	48.1313	16.024	0	8.07077	0	12.8676	23.3665	67.7842	48.2063	0	102.156	0	0	252.346	123.913	46.9331	0	0	0	0
AT1G11060	0	7.41157	0	20.8713	0	0	0	14.0428	11.8614	0	0	0	0	18.4649	0	0	8.82605	16.024	22.5809	31.6676	64.4299	48.5892	91.0387	67.7842	96.1608	0	159.428	129.717	27.3163	69.0577	173.909	85.1053	15.9213	0	0	0
AT1G11070	0	0	10.0569	0	0	0	0	0	0	0	0	0	0	0	0	0	566.402	637.998	609.051	356.619	446.908	511.24	454.719	458.557	1169.09	655.251	341.201	179.132	774.928	1003.2	33.9597	904.063	0	76.3444	82.6857	68.9611
AT1G11080	0	0	0	0	0	11.0398	0	0	0	0	0	13.7243	0	0	0	0	0	0	0	0	0	0	0	0	0	0	47.7328	0	0	0	0	0	0	0	0	0
AT1G11090	8.90509	7.41157	51.6438	0	8.4662	0	0	0	0	0	0	13.7243	0	18.4649	0	0	112.398	78.3203	327.143	19.1205	18.0744	68.8088	110.179	22.189	63.487	410.491	159.428	37.8177	65.7672	187.61	0	85.1053	15.9213	21.0394	0	13.6551
AT1G11100	31.5826	7.41157	10.0569	20.8713	8.4662	0	0	14.0428	11.8614	51.6319	134.404	13.7243	54.9384	41.9014	99.2773	42.0867	63.2418	56.3472	0	45.2983	18.0744	68.8088	0	0	96.1608	25.1025	0	37.8177	0	0	336.258	46.9331	0	0	0	0
AT1G11110	8.90509	0	0	0	0	0	0	0	0	0	0	0	0	0	0	0	0	0	0	0	0	0	0	0	0	0	0	0	0	0	0	0	0	0	0	0
AT1G11112	0	0	0	0	0	0	0	0	0	0	0	0	0	0	0	0	0	0	0	0	0	0	0	0	0	0	0	0	0	0	0	0	0	0	0	0
AT1G11120	0	0	0	0	0	0	0	0	0	0	0	0	0	0	0	0	0	0	0	0	0	0	0	0	0	0	0	0	0	0	0	0	0	0	0	0
AT1G11125	0	0	0	0	0	0	0	0	0	0	0	0	0	0	0	0	0	0	0	0	18.0744	12.8676	9.90707	0	8.71363	0	0	0	0	18.8985	0	0	0	0	0	0
AT1G11130	0	0	0	0	0	0	0	0	0	0	0	0	0	0	0	0	0	0	0	0	0	0	0	0	0	0	0	0	0	0	0	0	0	0	0	0
AT1G11145	0	0	0	0	0	0	0	0	0	0	0	0	0	0	0	0	0	0	0	0	0	0	0	0	0	0	0	0	0	0	0	0	0	0	0	0
AT1G11150	0	0	0	0	0	0	0	0	0	0	0	0	0	0	0	0	8.82605	0	0	0	0	0	0	0	0	0	0	0	0	0	0	0	0	0	0	0
AT1G11160	0	0	0	0	8.4662	0	0	0	0	0	0	0	0	0	0	0	0	0	0	0	0	0	0	0	0	0	0	0	0	0	0	0	0	0	23.5671	0
AT1G11170	0	0	0	0	0	0	14.5462	0	26.7802	0	0	13.7243	10.2609	0	14.9941	0	0	0	22.5809	0	0	0	0	0	0	0	0	0	0	18.8985	0	0	15.9213	0	0	0
AT1G11175	0	0	0	0	0	0	0	0	0	0	0	0	0	0	0	0	20.6109	56.3472	22.5809	19.1205	64.4299	29.7557	0	51.6439	8.71363	0	47.7328	82.3064	27.3163	69.0577	76.8499	13.0491	0	0	0	0
AT1G11180	8.90509	53.3235	10.0569	0	8.4662	24.0299	32.0202	87.4298	78.5866	157.226	47.8235	48.9439	23.7427	18.4649	147.392	93.3706	63.2418	16.024	22.5809	59.7958	89.8753	48.5892	55.1114	67.7842	48.2063	60.6123	0	0	65.7672	126.151	76.8499	147.156	15.9213	0	23.5671	0
AT1G11185	0	0	0	0	0	0	0	0	0	0	0	0	0	0	0	0	0	0	0	0	0	0	0	0	0	0	0	0	0	18.8985	0	0	0	0	0	0
AT1G11190	0	0	0	0	0	0	0	0	0	0	0	0	0	0	0	0	0	0	0	0	0	0	0	0	0	0	0	0	0	0	0	0	0	0	0	0
AT1G11200	0	17.3382	0	0	8.4662	0	0	0	26.7802	0	0	13.7243	23.7427	0	0	0	79.0474	35.4261	52.4801	8.07077	89.8753	29.7557	23.3665	51.6439	113.385	60.6123	159.428	37.8177	0	0	173.909	105.247	36.2665	21.0394	0	13.6551
AT1G11210	19.7938	0	10.0569	0	0	0	0	0	0	0	0	0	10.2609	0	0	0	0	78.3203	121.969	124.256	0	29.7557	110.179	258.596	33.8016	353.385	0	0	27.3163	0	0	0	36.2665	47.4452	0	0
AT1G11220	31.5826	17.3382	0	0	0	0	0	0	26.7802	0	47.8235	30.6122	38.7846	0	33.8435	18.9706	0	0	0	8.07077	0	0	0	0	0	0	0	0	0	0	0	0	0	0	23.5671	0
AT1G11230	0	0	0	0	0	0	0	0	26.7802	0	0	0	0	0	0	0	0	0	0	0	0	0	0	0	0	0	0	0	0	0	0	0	0	0	0	0
AT1G11240	0	40.5599	0	0	8.4662	52.305	14.5462	14.0428	43.1222	51.6319	0	48.9439	0	67.6715	54.4869	18.9706	129.822	198.141	52.4801	196.353	479.38	183.478	214.721	84.6507	903.23	60.6123	47.7328	557.287	0	497.435	890.592	354.149	15.9213	21.0394	114.862	30.6866
AT1G11250	0	0	0	0	0	0	0	0	0	0	0	0	0	0	0	0	0	0	0	0	0	0	0	0	0	0	0	0	0	0	0	0	0	0	0	0
AT1G11260	31.5826	7.41157	10.0569	0	118.23	24.0299	0	0	60.463	0	21.8857	13.7243	127.122	41.9014	172.419	93.3706	0	0	22.5809	45.2983	40.3043	29.7557	23.3665	22.189	48.2063	146.354	0	0	0	0	33.9597	190.849	0	0	23.5671	0
AT1G11265	0	0	0	0	0	0	0	0	0	0	0	0	0	0	0	0	0	0	0	0	0	0	0	0	0	0	0	0	0	0	0	0	0	0	0	0
AT1G11270	0	0	0	0	0	11.0398	0	0	0	0	0	0	38.7846	0	0	0	79.0474	16.024	0	59.7958	18.0744	233.876	91.0387	120.199	187	194.381	47.7328	82.3064	27.3163	96.9577	123.913	46.9331	0	21.0394	23.5671	89.4976
AT1G11280	19.7938	28.5042	10.0569	0	8.4662	11.0398	0	30.8673	0	119.881	0	30.6122	10.2609	0	0	42.0867	8.82605	35.4261	0	31.6676	0	0	38.5992	36.3705	96.1608	60.6123	47.7328	37.8177	27.3163	126.151	0	29.2627	15.9213	21.0394	0	30.6866
AT1G11290	0	0	0	0	0	0	0	0	0	0	0	0	10.2609	0	0	42.0867	20.6109	0	0	0	18.0744	0	0	36.3705	33.8016	0	102.156	37.8177	27.3163	42.806	0	13.0491	0	0	0	0
AT1G11300	0	0	0	0	0	0	0	0	0	0	0	0	0	0	0	0	20.6109	16.024	0	0	18.0744	0	0	0	0	0	0	37.8177	0	0	0	0	0	0	0	0
AT1G11310	0	0	0	0	8.4662	0	0	0	11.8614	0	47.8235	13.7243	0	0	0	0	0	0	0	0	0	0	0	0	0	25.1025	0	37.8177	0	18.8985	0	0	0	0	0	0
AT1G11320	0	0	0	45.3618	8.4662	0	0	30.8673	26.7802	0	0	13.7243	0	0	0	0	112.398	0	0	31.6676	64.4299	135.388	55.1114	84.6507	113.385	60.6123	47.7328	129.717	27.3163	42.806	173.909	0	0	0	0	13.6551
AT1G11330	0	0	10.0569	0	0	0	0	0	0	0	0	0	0	0	0	0	0	0	0	0	0	0	0	0	0	0	0	0	0	18.8985	0	0	0	0	0	0
AT1G11340	0	0	0	0	0	0	0	0	0	0	0	0	0	0	0	0	0	0	0	0	0	0	0	0	0	0	0	0	0	0	0	0	0	0	0	0
AT1G11350	0	0	0	45.3618	0	0	0	0	0	0	0	0	38.7846	0	0	0	0	16.024	0	0	18.0744	12.8676	9.90707	9.53358	20.4952	25.1025	0	129.717	0	0	0	13.0491	0	0	23.5671	0
AT1G11360	8.90509	0	10.0569	20.8713	0	11.0398	0	0	0	0	0	13.7243	10.2609	0	14.9941	42.0867	203.588	124.573	417.61	159.5	200.415	208.412	129.984	237.741	485.5	410.491	47.7328	179.132	264.735	252.346	452.136	213.263	0	0	0	0
AT1G11362	0	0	0	0	0	0	0	0	0	0	0	0	0	0	0	18.9706	15692.2	13940.3	12183.9	5454.29	14150.3	23528.8	28527.8	21126.4	31206.1	41766.1	65269.5	42068.8	39469.4	24006.1	34559	30973.2	0	0	23.5671	0
AT1G11370	0	0	0	0	0	0	0	0	0	0	0	0	0	0	0	0	95.4556	16.024	22.5809	31.6676	0	29.7557	23.3665	0	167.963	101.51	0	0	27.3163	96.9577	0	65.6215	0	0	0	0
AT1G11380	0	0	0	0	8.4662	0	0	0	0	0	47.8235	0	0	0	0	0	95.4556	16.024	0	0	0	48.5892	0	22.189	48.2063	25.1025	159.428	82.3064	65.7672	18.8985	33.9597	0	15.9213	76.3444	23.5671	0
AT1G11390	0	0	0	0	0	0	14.5462	0	0	0	0	0	0	0	0	0	262.476	35.4261	160.013	8.07077	116.349	12.8676	91.0387	258.596	167.963	60.6123	0	335.62	27.3163	389.376	336.258	147.156	0	47.4452	0	0
AT1G11400	0	0	0	0	0	0	0	0	0	0	0	0	0	0	0	0	147.684	275.407	417.61	124.256	64.4299	90.1259	214.721	217.209	439.84	0	218.631	500.771	158.342	424.945	123.913	125.954	36.2665	0	52.0285	49.2781
AT1G11410	0	0	0	0	0	0	0	0	0	0	0	0	0	0	0	0	8.82605	0	0	0	0	0	0	0	0	0	0	0	0	0	0	0	0	0	0	0
AT1G11420	0	0	0	0	0	0	0	0	0	0	0	0	0	0	0	0	0	16.024	0	0	0	0	0	0	0	0	0	0	0	0	0	0	0	0	0	0
AT1G11430	19.7938	17.3382	22.7899	71.4342	31.6379	11.0398	0	107.555	60.463	51.6319	0	88.402	10.2609	18.4649	54.4869	18.9706	1110.23	816.108	511.73	946.127	1215.79	1014.2	807.908	1660.96	1913.17	1505.18	2143.15	2372.01	991.167	1509.29	956.533	987.751	0	0	0	0
AT1G11440	0	0	0	0	0	0	0	0	0	0	0	0	0	0	0	0	8.82605	16.024	0	0	0	0	0	0	0	0	0	0	0	18.8985	0	0	0	21.0394	0	0
AT1G11450	0	0	0	0	0	0	0	0	0	0	0	0	0	0	0	0	0	0	0	0	0	0	0	0	0	0	0	0	0	0	0	0	0	0	0	0
AT1G11460	0	0	0	0	0	0	0	14.0428	0	0	0	13.7243	0	0	0	0	0	0	0	0	0	0	0	0	0	0	0	0	0	0	0	0	0	0	0	0
AT1G11470	0	0	0	0	0	0	0	14.0428	0	0	0	0	0	0	0	0	0	0	0	0	0	0	0	0	0	0	0	0	0	0	0	0	0	0	0	0
AT1G11475	126.47	140.205	83.3377	184.512	8.4662	67.1874	14.5462	128.144	116.69	157.226	228.351	197.182	71.973	0	33.8435	177.667	1006.65	173.151	371.886	356.619	714.42	208.412	612.909	701.054	1278.91	1133.29	1070.31	2305.58	637.381	962.519	2932.97	659.83	0	0	0	0
AT1G11480	31.5826	66.6811	51.6438	45.3618	87.4502	11.0398	32.0202	192.179	60.463	278.346	75.5484	68.2811	71.973	41.9014	197.999	42.0867	344.878	494.195	560.014	421.081	229.674	367.953	379.251	505.545	1390.55	1061.72	467.906	282.317	264.735	802.496	511.895	740.019	0	0	23.5671	0
AT1G11490	0	0	0	0	0	0	0	0	0	0	0	0	0	0	0	0	8.82605	35.4261	22.5809	159.5	64.4299	12.8676	9.90707	9.53358	20.4952	25.1025	0	0	27.3163	18.8985	76.8499	46.9331	0	0	0	0
AT1G11500	0	0	0	0	0	0	0	0	0	0	0	0	0	0	0	0	0	0	0	19.1205	18.0744	12.8676	0	0	33.8016	60.6123	159.428	0	0	0	0	85.1053	0	0	0	0
AT1G11510	19.7938	221.965	51.6438	0	118.23	11.0398	50.8014	87.4298	43.1222	51.6319	47.8235	197.182	71.973	123.788	99.2773	426.696	95.4556	249.301	52.4801	356.619	143.673	424.284	283.035	84.6507	826.119	353.385	218.631	1526.18	158.342	647.21	1578.01	378.537	0	0	0	0
AT1G11520	112.01	172.075	83.3377	0	87.4502	52.305	90.8686	170.496	156.771	196.223	196.428	88.402	89.7439	0	54.4869	237.181	344.878	328.55	121.969	356.619	18.0744	511.24	306.575	237.741	531.989	591.831	279.313	789.229	264.735	187.61	173.909	190.849	0	0	0	0
AT1G11530	0	0	0	0	0	0	0	0	0	0	0	0	0	0	0	0	0	0	0	0	0	0	0	0	8.71363	25.1025	0	0	0	69.0577	0	13.0491	0	0	0	0
AT1G11540	19.7938	0	0	0	0	0	0	14.0428	0	0	0	0	0	0	0	0	262.476	78.3203	0	90.8873	18.0744	233.876	129.984	120.199	287.407	194.381	47.7328	179.132	210.107	354.296	280.411	29.2627	334.955	465.196	253.578	273.257
AT1G11545	0	7.41157	0	0	0	0	0	0	0	0	0	0	0	0	0	0	63.2418	35.4261	22.5809	0	0	0	9.90707	9.53358	8.71363	101.51	102.156	0	65.7672	219.614	0	13.0491	0	0	0	0
AT1G11550	0	0	0	0	0	0	0	0	0	0	0	0	0	0	0	0	0	0	0	0	0	0	0	0	0	0	0	0	0	0	0	0	0	0	0	0
AT1G11560	0	0	0	0	0	0	0	0	0	0	0	0	0	0	0	0	8.82605	0	0	0	0	0	0	0	0	0	0	0	0	0	0	0	0	0	0	0
AT1G11570	0	0	0	0	0	0	0	14.0428	0	0	0	0	0	0	0	0	0	0	0	0	0	0	0	0	0	0	0	0	0	0	0	0	0	0	0	0
AT1G11572	0	0	0	0	0	0	0	0	0	0	0	0	0	0	0	0	0	0	0	0	0	0	0	0	0	0	0	0	0	0	0	0	0	0	0	0
AT1G11580	0	0	0	0	0	0	0	0	0	0	0	13.7243	0	0	0	0	0	0	0	0	0	0	0	0	0	0	0	0	0	0	0	0	0	0	0	0
AT1G11590	0	0	0	0	0	0	0	0	0	0	0	0	0	0	0	0	0	0	0	0	0	0	0	0	0	0	0	0	0	18.8985	0	0	0	0	0	0
AT1G11592	0	0	0	0	0	0	0	0	0	0	0	0	0	0	14.9941	0	756.379	78.3203	240.96	124.256	18.0744	29.7557	129.984	258.596	206.413	101.51	102.156	129.717	210.107	609.214	0	105.247	0	0	0	0
AT1G11593	0	0	0	0	0	0	0	0	0	0	0	0	0	0	0	0	7582.45	5994.41	6348.87	1371.7	6694.32	6049.84	3522.92	5635.01	4464.82	13707.4	8311.86	5090.1	9725.4	16409.3	7173.59	767.031	0	0	0	0
AT1G11600	0	0	0	0	0	0	0	0	0	0	0	0	0	0	0	0	0	0	0	0	0	0	0	0	0	0	0	0	0	0	0	0	0	0	0	0
AT1G11608	0	0	0	0	0	0	0	0	0	0	0	0	0	0	0	0	0	35.4261	0	0	0	0	0	9.53358	0	0	0	0	0	0	0	0	0	0	0	0
AT1G11610	0	0	0	0	0	0	0	0	0	0	0	0	0	0	0	0	0	0	0	0	0	0	0	9.53358	0	0	0	0	0	0	0	0	0	0	0	0
AT1G11620	0	0	0	0	0	0	0	0	0	0	0	0	0	0	0	0	0	0	0	0	0	0	0	0	0	60.6123	0	0	0	0	0	0	0	0	0	0
AT1G11630	0	0	10.0569	0	0	0	0	0	11.8614	0	0	0	0	0	14.9941	0	20.6109	101.11	52.4801	19.1205	0	68.8088	38.5992	67.7842	131.122	146.354	0	82.3064	0	126.151	76.8499	13.0491	0	0	0	0
AT1G11640	0	0	0	0	0	0	0	0	0	0	0	0	0	0	0	0	0	0	0	0	0	0	0	0	0	0	0	0	0	0	0	0	0	0	0	0
AT1G11650	0	7.41157	0	0	0	0	0	0	0	0	0	0	0	0	0	0	683.973	355.547	327.143	399.361	479.38	755.371	667.556	726.264	877.382	853.282	864.862	1399.93	210.107	571.574	452.136	329.997	0	47.4452	52.0285	0
AT1G11655	0	0	0	0	0	0	0	0	0	0	0	0	0	0	0	0	0	0	0	8.07077	0	0	0	0	8.71363	0	0	0	0	0	0	0	0	0	0	0
AT1G11660	31.5826	7.41157	0	20.8713	0	0	0	0	26.7802	0	196.428	0	10.2609	18.4649	33.8435	42.0867	0	0	0	0	0	0	0	0	0	0	0	82.3064	0	0	0	0	36.2665	277.027	23.5671	110.741
AT1G11670	0	0	0	0	0	0	0	0	0	0	0	0	0	0	0	0	33.8499	0	0	0	0	0	0	0	8.71363	194.381	0	0	0	18.8985	0	0	0	0	0	0
AT1G11680	19.7938	17.3382	10.0569	0	44.6815	24.0299	0	0	26.7802	0	0	30.6122	0	41.9014	33.8435	42.0867	431.071	275.407	0	254.243	382.932	395.945	506.433	344.939	1251.28	146.354	932.906	179.132	109.957	802.496	393.55	740.019	0	0	0	0
AT1G11684	8.90509	0	0	0	0	0	0	0	0	0	0	0	0	0	0	0	20.6109	173.151	121.969	0	0	12.8676	110.179	36.3705	8.71363	60.6123	0	129.717	27.3163	18.8985	0	0	0	0	0	0
AT1G11690	0	0	0	0	0	0	0	0	0	0	0	0	0	0	0	0	20.6109	0	52.4801	31.6676	40.3043	12.8676	38.5992	9.53358	0	101.51	102.156	129.717	27.3163	69.0577	226.205	0	0	0	0	0
AT1G11700	0	0	0	0	0	0	14.5462	0	0	0	0	0	0	0	0	0	0	0	0	0	0	0	0	0	0	0	0	0	0	0	0	0	0	0	0	0
AT1G11710	0	0	0	0	8.4662	0	0	0	0	0	0	0	0	0	0	0	20.6109	0	22.5809	19.1205	18.0744	29.7557	38.5992	22.189	96.1608	25.1025	0	0	0	18.8985	76.8499	85.1053	0	0	0	0
AT1G11720	0	0	10.0569	0	0	24.0299	0	0	0	0	21.8857	0	0	18.4649	0	0	112.398	101.11	121.969	107.316	64.4299	183.478	129.984	67.7842	508.644	353.385	279.313	179.132	210.107	685.55	123.913	147.156	0	0	52.0285	0
AT1G11730	8.90509	0	0	0	0	0	0	0	0	0	0	0	10.2609	0	0	0	0	0	0	0	0	0	0	0	0	25.1025	0	0	0	0	0	0	460.637	1317.4	2342.39	1015.73
AT1G11735	0	0	0	0	0	0	0	0	0	0	0	0	0	0	0	0	0	0	0	0	0	0	0	0	0	0	0	0	0	0	0	0	0	0	0	0
AT1G11740	0	0	0	0	0	0	0	0	0	0	0	0	0	0	0	0	63.2418	16.024	0	0	0	29.7557	9.90707	0	20.4952	25.1025	0	0	27.3163	18.8985	33.9597	0	15.9213	21.0394	0	49.2781
AT1G11750	0	0	0	0	0	0	0	0	0	0	0	0	10.2609	0	0	0	497.895	355.547	240.96	294.374	545.216	183.478	214.721	505.545	1114.9	245.106	279.313	614.435	505.858	460.973	336.258	453.011	0	0	0	0
AT1G11755	19.7938	28.5042	0	0	0	0	0	14.0428	26.7802	0	0	0	10.2609	0	33.8435	0	165.952	101.11	0	31.6676	89.8753	159.118	192.795	138.753	187	245.106	159.428	230.091	321.865	252.346	33.9597	236.017	0	21.0394	0	0
AT1G11760	0	0	0	20.8713	0	0	14.5462	0	78.5866	0	0	30.6122	10.2609	0	33.8435	0	63.2418	198.141	240.96	59.7958	18.0744	135.388	72.6452	102.146	226.178	146.354	102.156	82.3064	65.7672	126.151	76.8499	46.9331	0	47.4452	23.5671	30.6866
AT1G11765	0	0	0	0	0	0	0	0	0	0	0	0	0	0	0	0	8.82605	0	0	0	0	0	0	0	0	0	0	0	0	0	0	0	0	0	0	0
AT1G11770	56.8978	0	0	0	0	0	0	0	0	0	0	0	0	0	0	0	0	0	0	0	0	0	0	0	0	0	0	0	0	0	0	0	0	0	0	0
AT1G11780	0	7.41157	10.0569	0	0	0	32.0202	14.0428	0	22.2374	134.404	30.6122	0	0	0	18.9706	112.398	56.3472	85.9487	124.256	116.349	112.361	38.5992	157.765	79.5042	146.354	159.428	282.317	65.7672	156.419	123.913	147.156	0	21.0394	52.0285	0
AT1G11785	0	0	0	0	0	0	0	0	0	0	0	0	0	0	0	0	0	0	0	0	0	0	0	0	0	0	0	0	0	0	0	0	0	0	0	0
AT1G11790	0	7.41157	0	0	0	0	0	0	0	0	0	0	10.2609	18.4649	14.9941	0	0	0	0	0	0	0	0	0	0	0	0	0	0	0	76.8499	0	0	0	52.0285	13.6551
AT1G11800	8.90509	28.5042	22.7899	20.8713	31.6379	82.44	14.5462	14.0428	60.463	0	21.8857	68.2811	38.7846	67.6715	33.8435	120.675	20.6109	16.024	0	0	40.3043	90.1259	23.3665	0	8.71363	25.1025	0	179.132	27.3163	96.9577	33.9597	46.9331	0	21.0394	0	0
AT1G11810	0	0	0	0	0	0	0	0	0	0	0	0	0	0	0	0	0	0	0	0	0	0	0	0	0	0	0	0	0	0	0	0	0	0	0	0
AT1G11820	0	0	0	0	0	0	0	0	11.8614	0	47.8235	30.6122	10.2609	0	0	0	0	0	0	8.07077	0	0	0	0	0	0	0	129.717	0	0	0	0	0	0	0	0
AT1G11840	31.5826	0	0	0	19.4495	24.0299	32.0202	14.0428	26.7802	22.2374	0	13.7243	23.7427	18.4649	76.389	67.078	2623.19	907.12	283.467	3152.14	1904.14	1530.66	2529.53	2706.51	6019.06	3359.37	2513.43	4231.05	991.167	1684.45	3249.61	3251.59	216.428	277.027	441.587	89.4976
AT1G11850	0	0	0	0	0	0	0	0	0	0	0	0	0	0	0	0	0	0	0	0	0	0	0	0	0	0	0	0	0	0	0	0	0	0	0	0
AT1G11860	0	0	10.0569	0	0	0	0	0	11.8614	0	0	0	0	18.4649	0	42.0867	1569.36	355.547	417.61	895.215	612.15	1250.64	1042.39	2049.86	2155	1738.54	1778.51	1911.54	705.446	571.574	1023.17	959.739	0	0	0	0
AT1G11870	0	17.3382	0	0	0	11.0398	0	0	11.8614	0	0	0	23.7427	0	0	0	8.82605	78.3203	22.5809	124.256	200.415	112.361	72.6452	138.753	287.407	25.1025	159.428	282.317	27.3163	96.9577	33.9597	125.954	0	0	0	0
AT1G11880	0	0	0	0	0	0	0	0	26.7802	22.2374	21.8857	0	0	0	0	67.078	0	16.024	22.5809	8.07077	116.349	29.7557	55.1114	22.189	63.487	146.354	0	82.3064	0	0	0	29.2627	0	0	0	30.6866
AT1G11890	8.90509	7.41157	36.7761	71.4342	0	82.44	14.5462	30.8673	43.1222	0	21.8857	13.7243	38.7846	0	54.4869	0	303.164	173.151	22.5809	510.117	351.467	600.844	923.718	481.949	851.677	245.106	404.11	789.229	1217.91	647.21	697.319	378.537	245.278	1093.14	148.217	248.865
AT1G11900	0	0	0	0	8.4662	0	0	0	0	0	0	0	0	0	0	0	0	0	0	19.1205	0	0	23.3665	9.53358	8.71363	0	0	0	0	18.8985	33.9597	29.2627	0	0	0	0
AT1G11905	0	7.41157	0	0	0	11.0398	0	0	0	22.2374	0	30.6122	0	0	14.9941	0	20.6109	78.3203	22.5809	124.256	0	135.388	23.3665	67.7842	187	101.51	159.428	37.8177	65.7672	156.419	226.205	46.9331	0	21.0394	23.5671	0
AT1G11910	126.47	66.6811	134.482	184.512	8.4662	82.44	90.8686	128.144	116.69	157.226	75.5484	88.402	127.122	418.131	172.419	267.722	497.895	410.311	160.013	770.44	545.216	48.5892	110.179	258.596	1590.02	655.251	597.776	82.3064	442.615	647.21	890.592	1539.28	36.2665	241.274	114.862	201.125
AT1G11915	0	0	0	0	0	0	0	0	0	0	0	0	0	0	0	0	0	0	0	0	0	0	0	0	0	0	0	0	0	0	0	0	0	0	0	0
AT1G11920	0	0	0	0	0	0	0	0	0	0	0	0	0	0	0	0	0	0	0	0	0	0	0	0	0	0	0	0	0	0	0	0	0	0	0	0
AT1G11925	0	0	0	0	0	0	0	0	0	0	0	0	0	0	0	0	2025.55	275.407	283.467	196.353	0	0	38.5992	0	8.71363	720.012	0	0	442.615	156.419	33.9597	0	0	0	0	0
AT1G11930	56.8978	0	22.7899	98.5899	19.4495	37.8745	0	0	11.8614	0	21.8857	48.9439	10.2609	41.9014	0	93.3706	497.895	301.831	609.051	314.86	382.932	424.284	379.251	701.054	1034.54	786.043	932.906	908.217	570.819	724.219	697.319	581.001	0	0	0	0
AT1G11940	0	0	0	0	0	0	0	0	11.8614	0	0	0	0	0	0	0	95.4556	301.831	85.9487	124.256	143.673	135.388	91.0387	258.596	531.989	101.51	0	500.771	27.3163	126.151	452.136	282.451	0	0	0	0
AT1G11950	0	0	0	0	0	0	0	0	11.8614	0	21.8857	13.7243	0	0	0	0	79.0474	223.536	52.4801	59.7958	351.467	183.478	55.1114	36.3705	329.687	0	159.428	179.132	381.228	219.614	173.909	236.017	0	0	23.5671	13.6551
AT1G11960	0	0	0	0	0	0	0	0	0	0	0	0	0	0	0	0	129.822	223.536	22.5809	8.07077	0	183.478	150.387	102.146	187	146.354	47.7328	82.3064	210.107	424.945	280.411	85.1053	0	0	0	13.6551
AT1G11970	0	0	0	0	0	0	0	0	0	0	0	0	0	0	0	0	0	0	0	0	0	0	0	0	0	0	0	0	0	0	0	0	0	0	0	0
AT1G11980	0	0	0	0	0	0	0	0	0	0	0	0	0	0	0	0	0	0	0	0	0	0	0	0	0	0	0	0	0	0	0	0	0	0	0	0
AT1G11990	0	0	0	0	0	0	0	0	0	0	0	0	0	0	0	0	0	0	0	0	0	0	0	0	0	0	0	0	0	0	0	0	0	0	0	0
AT1G12000	56.8978	140.205	152.289	98.5899	200.9	113.85	70.4852	149.139	116.69	22.2374	75.5484	267.143	89.7439	280.904	277.589	93.3706	1541.58	608.874	1531.12	1454.77	1554.76	1319.72	1804.93	1868.55	3470.29	1429.03	1279.34	2978.52	1217.91	1997.67	1721.99	2152.21	0	0	0	0
AT1G12010	0	0	0	0	0	0	0	0	0	0	0	0	0	0	0	0	0	0	0	0	0	0	0	0	0	0	0	0	0	0	0	0	0	0	0	0
AT1G12013	0	0	0	20.8713	0	0	0	0	0	0	0	0	0	0	0	0	8.82605	16.024	0	0	18.0744	0	9.90707	0	20.4952	25.1025	0	37.8177	0	42.806	0	65.6215	36.2665	0	0	0
AT1G12015	0	0	0	0	0	0	0	0	0	0	0	0	0	0	0	0	0	0	0	0	0	0	0	0	0	0	0	0	0	0	0	0	0	0	0	0
AT1G12020	0	0	0	0	0	0	0	0	0	0	0	0	0	0	0	0	0	0	0	0	0	0	0	0	0	25.1025	0	0	0	42.806	0	0	0	0	0	0
AT1G12030	0	0	0	0	0	0	0	0	0	0	0	0	0	0	0	0	0	0	0	0	0	0	0	0	0	25.1025	0	0	210.107	0	0	0	0	0	0	0
AT1G12040	0	0	0	0	0	0	0	0	0	0	0	0	0	0	0	0	0	0	0	0	0	12.8676	0	0	8.71363	0	0	0	0	0	0	0	0	0	0	0
AT1G12050	0	0	0	0	0	0	0	0	0	0	0	0	0	18.4649	0	0	222.911	78.3203	121.969	107.316	200.415	159.118	72.6452	84.6507	555.531	60.6123	159.428	37.8177	27.3163	389.376	280.411	378.537	0	0	0	0
AT1G12060	0	0	0	0	0	0	0	0	11.8614	0	21.8857	0	0	0	0	0	0	0	0	19.1205	0	0	9.90707	0	0	0	0	37.8177	27.3163	0	33.9597	0	0	0	0	0
AT1G12064	0	0	0	0	0	0	0	0	0	0	0	0	0	0	0	0	0	0	0	0	0	0	0	0	0	0	0	0	0	0	0	0	0	0	0	0
AT1G12070	0	0	0	0	0	0	0	14.0428	0	0	0	0	0	0	0	0	0	0	0	0	0	0	0	0	8.71363	0	0	0	0	18.8985	0	0	0	0	0	13.6551
AT1G12080	1035.38	1379.56	993.661	1227	345.56	1593.04	1743.56	1640.27	4407.85	1967.99	2132.23	3230.05	3000.17	3041.34	1873.97	4436.75	0	0	0	8.07077	0	0	9.90707	9.53358	0	25.1025	0	0	0	18.8985	336.258	0	0	0	0	0
AT1G12090	0	0	0	0	0	0	0	0	0	0	0	0	0	0	0	0	0	0	0	0	0	0	0	0	0	0	0	0	0	0	0	0	0	0	0	0
AT1G12100	0	0	0	0	0	0	0	0	0	0	0	0	0	0	0	0	0	0	0	0	0	0	0	0	0	0	0	0	0	0	0	0	0	0	0	0
AT1G12110	0	0	0	0	0	0	0	0	0	0	0	0	0	0	0	0	0	0	0	0	0	0	0	0	0	0	0	0	0	0	0	0	0	0	0	0
AT1G12120	0	7.41157	0	45.3618	0	0	0	0	0	0	0	0	0	0	0	0	0	0	0	0	40.3043	12.8676	38.5992	22.189	20.4952	0	0	37.8177	0	18.8985	33.9597	29.2627	15.9213	21.0394	0	0
AT1G12130	0	0	0	0	0	0	0	0	0	0	0	0	0	0	0	0	0	0	0	0	0	0	0	0	0	0	0	37.8177	0	0	0	0	0	0	0	0
AT1G12140	0	0	0	0	0	0	0	0	0	0	0	0	0	18.4649	0	0	242.546	223.536	85.9487	177.739	143.673	159.118	110.179	84.6507	187	101.51	102.156	0	210.107	219.614	123.913	65.6215	0	0	0	0
AT1G12150	0	0	0	0	0	0	0	0	0	0	0	0	0	0	0	0	0	0	0	0	0	0	0	0	0	0	0	0	0	0	0	0	0	0	0	0
AT1G12160	0	0	0	0	0	0	0	0	0	0	0	0	0	0	0	0	0	0	0	0	0	0	0	0	0	0	0	0	0	0	0	0	0	0	0	0
AT1G12170	0	0	0	0	0	0	0	0	0	0	0	0	0	0	0	0	0	0	0	0	0	0	0	0	0	0	0	0	0	0	0	0	0	0	0	0
AT1G12180	0	0	0	0	0	0	0	0	0	0	0	0	0	0	0	0	0	0	0	0	0	0	0	0	0	0	0	0	0	0	0	0	0	0	0	0
AT1G12190	0	0	0	0	0	0	0	0	0	0	0	0	0	0	0	0	0	0	0	0	0	0	0	0	0	0	0	0	0	0	0	0	0	0	0	0
AT1G12200	0	0	0	0	0	0	0	0	0	0	0	0	0	0	0	0	0	0	0	0	0	0	0	9.53358	0	0	0	0	0	0	0	0	0	0	0	0
AT1G12210	0	0	0	0	0	0	0	0	0	0	0	0	0	0	0	0	0	35.4261	0	0	64.4299	0	23.3665	0	20.4952	25.1025	0	37.8177	27.3163	18.8985	123.913	29.2627	0	0	23.5671	0
AT1G12211	0	0	0	20.8713	0	0	0	0	0	0	0	0	0	0	0	0	0	0	22.5809	45.2983	18.0744	29.7557	23.3665	9.53358	20.4952	0	0	0	0	0	33.9597	29.2627	0	0	0	0
AT1G12220	0	0	0	0	0	0	14.5462	0	0	0	0	0	10.2609	0	0	0	0	16.024	0	0	0	0	0	0	0	0	47.7328	0	0	42.806	0	0	0	0	0	0
AT1G12230	0	0	0	0	0	11.0398	0	0	0	0	0	0	0	0	0	0	0	0	0	45.2983	18.0744	0	9.90707	9.53358	0	25.1025	0	82.3064	27.3163	0	0	13.0491	0	0	0	0
AT1G12240	0	0	0	20.8713	0	0	0	0	0	0	0	0	0	0	14.9941	0	0	0	0	0	0	0	0	0	20.4952	0	0	2438.64	0	0	0	85.1053	0	0	0	0
AT1G12244	0	0	0	0	0	0	0	0	0	22.2374	0	0	0	0	0	0	48.1313	198.141	160.013	90.8873	40.3043	29.7557	9.90707	36.3705	287.407	146.354	159.428	282.317	158.342	187.61	76.8499	190.849	0	21.0394	0	0
AT1G12250	0	0	0	0	0	0	0	0	0	0	0	0	0	0	0	0	8.82605	0	0	0	0	0	9.90707	0	0	101.51	0	0	0	0	0	0	0	0	0	0
AT1G12260	0	0	0	0	0	0	0	0	0	0	0	0	0	0	0	0	0	0	0	0	0	0	0	0	0	0	0	0	0	0	0	0	0	0	0	0
AT1G12270	43.9968	66.6811	51.6438	45.3618	31.6379	11.0398	32.0202	67.8492	97.3593	22.2374	47.8235	68.2811	38.7846	67.6715	76.389	177.667	323.898	328.55	160.013	215.321	382.932	340.324	480.442	389.687	826.119	410.491	597.776	1028.93	264.735	497.435	1090.47	478.242	0	0	0	0
AT1G12280	0	0	0	0	0	0	0	0	0	0	0	0	0	0	0	0	0	0	0	0	0	0	0	0	0	0	0	0	0	0	33.9597	0	0	0	0	0
AT1G12290	0	0	0	0	0	0	0	0	0	0	0	0	0	0	0	0	8.82605	0	0	0	0	0	0	0	0	0	47.7328	0	0	0	0	0	0	0	0	0
AT1G12294	0	0	0	0	0	0	0	14.0428	0	0	0	0	0	0	0	0	0	0	0	0	0	0	0	0	0	0	0	0	0	0	0	0	0	0	0	0
AT1G12300	0	0	0	0	0	0	0	0	0	0	47.8235	0	0	0	0	42.0867	0	0	52.4801	8.07077	0	0	9.90707	0	33.8016	0	47.7328	0	0	0	0	0	0	0	23.5671	0
AT1G12310	56.8978	94.8835	36.7761	0	31.6379	37.8745	14.5462	30.8673	116.69	51.6319	75.5484	88.402	54.9384	67.6715	54.4869	120.675	344.878	249.301	327.143	399.361	229.674	112.361	171.338	481.949	750.349	655.251	341.201	672.166	321.865	252.346	452.136	259.087	36.2665	426.459	290.104	132.591
AT1G12320	0	0	0	0	0	0	0	0	0	0	0	0	0	0	0	0	0	0	0	0	0	0	0	0	0	25.1025	0	0	0	0	0	0	0	0	0	0
AT1G12330	0	0	0	0	0	0	70.4852	0	0	0	0	0	0	0	0	18.9706	0	16.024	52.4801	0	0	29.7557	9.90707	9.53358	149.327	25.1025	0	37.8177	65.7672	18.8985	0	0	0	0	0	0
AT1G12340	0	0	0	0	0	0	0	0	0	0	0	13.7243	0	0	0	0	8.82605	0	0	0	0	0	0	0	0	0	0	0	27.3163	18.8985	0	0	0	0	0	0
AT1G12350	0	0	0	0	0	0	0	0	0	0	0	13.7243	0	0	0	0	222.911	173.151	121.969	45.2983	229.674	424.284	214.721	344.939	603.181	921.674	341.201	230.091	917.851	389.376	123.913	306.093	0	0	0	0
AT1G12360	0	28.5042	36.7761	45.3618	31.6379	52.305	0	0	0	0	75.5484	48.9439	23.7427	95.0844	14.9941	42.0867	95.4556	78.3203	22.5809	90.8873	89.8753	29.7557	91.0387	51.6439	131.122	60.6123	47.7328	389.862	210.107	285.738	173.909	147.156	15.9213	21.0394	0	89.4976
AT1G12370	0	0	0	0	0	0	0	0	0	0	0	0	0	0	0	18.9706	20.6109	16.024	0	124.256	18.0744	0	23.3665	51.6439	0	25.1025	102.156	37.8177	0	126.151	123.913	65.6215	0	21.0394	23.5671	0
AT1G12380	0	0	0	0	0	11.0398	0	14.0428	11.8614	0	0	13.7243	23.7427	0	0	67.078	8.82605	0	52.4801	59.7958	0	0	0	0	0	60.6123	0	0	109.957	42.806	76.8499	0	0	0	23.5671	0
AT1G12390	0	0	0	0	0	11.0398	14.5462	0	0	22.2374	0	0	10.2609	0	14.9941	0	147.684	35.4261	199.753	124.256	64.4299	183.478	55.1114	120.199	485.5	101.51	341.201	230.091	774.928	69.0577	76.8499	282.451	0	21.0394	148.217	0
AT1G12400	0	0	0	0	0	0	0	0	0	0	0	0	0	18.4649	0	0	1032.37	249.301	417.61	602.326	479.38	631.252	506.433	626.41	1503.91	353.385	1001.4	282.317	505.858	922.103	825.382	740.019	0	0	0	0
AT1G12410	31.5826	0	67.2035	45.3618	19.4495	11.0398	14.5462	0	43.1222	22.2374	75.5484	30.6122	23.7427	67.6715	14.9941	67.078	732.096	410.311	417.61	602.326	783.742	183.478	429.273	751.633	1794.36	1061.72	864.862	335.62	637.381	724.219	452.136	987.751	0	0	0	0
AT1G12411	0	0	0	0	0	0	0	0	0	0	0	0	0	0	0	0	0	0	0	0	0	0	0	0	0	0	0	0	0	0	0	0	0	0	0	0
AT1G12420	0	0	0	0	0	0	0	0	0	0	0	0	0	0	0	0	8.82605	35.4261	85.9487	8.07077	89.8753	12.8676	55.1114	22.189	246.277	60.6123	467.906	730.443	65.7672	187.61	123.913	168.802	0	47.4452	23.5671	0
AT1G12423	0	0	0	0	0	0	0	0	0	0	0	0	0	0	0	0	0	0	0	0	0	0	0	0	0	0	0	0	0	0	0	0	0	0	0	0
AT1G12430	0	17.3382	0	0	8.4662	0	14.5462	0	0	0	0	0	0	0	54.4869	0	8.82605	0	0	8.07077	0	12.8676	0	0	0	0	102.156	0	0	0	0	0	0	0	0	0
AT1G12440	31.5826	40.5599	36.7761	45.3618	44.6815	52.305	0	14.0428	136.511	0	196.428	30.6122	71.973	18.4649	14.9941	93.3706	165.952	35.4261	511.73	59.7958	259.45	208.412	192.795	84.6507	329.687	298.192	279.313	614.435	65.7672	187.61	1158.4	282.451	15.9213	21.0394	23.5671	0
AT1G12450	0	0	0	0	31.6379	0	0	14.0428	43.1222	22.2374	0	0	38.7846	0	0	93.3706	33.8499	56.3472	85.9487	45.2983	89.8753	0	23.3665	9.53358	167.963	0	47.7328	179.132	27.3163	42.806	226.205	147.156	58.701	76.3444	52.0285	49.2781
AT1G12451	0	0	0	0	0	0	0	0	0	0	0	0	0	0	0	0	0	0	0	0	0	0	0	9.53358	0	0	0	0	0	0	0	0	0	0	0	13.6551
AT1G12460	0	0	0	0	8.4662	11.0398	0	0	0	0	0	0	0	0	0	0	8.82605	0	52.4801	19.1205	0	12.8676	0	0	0	0	0	0	0	69.0577	33.9597	0	0	0	0	0
AT1G12470	8.90509	7.41157	0	45.3618	8.4662	11.0398	14.5462	0	11.8614	0	21.8857	0	0	0	33.8435	42.0867	165.952	78.3203	85.9487	75.0238	143.673	68.8088	91.0387	138.753	226.178	245.106	159.428	848.496	109.957	424.945	33.9597	85.1053	36.2665	47.4452	23.5671	0
AT1G12480	0	0	0	0	0	0	0	0	0	0	0	0	0	0	0	0	0	0	0	0	0	0	0	0	0	0	0	0	0	0	0	0	0	0	0	0
AT1G12490	0	0	0	0	0	0	0	0	0	0	0	0	0	0	0	0	0	0	0	0	0	0	0	0	0	0	0	0	0	0	123.913	0	0	0	0	0
AT1G12500	0	0	0	0	0	0	0	0	0	0	0	0	0	0	0	0	0	0	0	8.07077	0	0	9.90707	0	0	0	0	0	0	0	0	0	0	0	23.5671	0
AT1G12510	0	0	0	0	0	0	0	14.0428	0	0	0	0	0	0	0	0	0	0	0	0	0	0	0	0	0	0	0	0	0	0	0	0	0	0	0	0
AT1G12520	0	17.3382	22.7899	0	0	0	0	0	11.8614	0	0	30.6122	0	0	14.9941	0	0	0	0	0	18.0744	0	0	36.3705	0	0	0	0	0	0	0	0	0	0	0	0
AT1G12530	0	7.41157	0	0	0	11.0398	32.0202	0	0	0	0	0	0	41.9014	0	0	95.4556	16.024	0	31.6676	40.3043	90.1259	91.0387	67.7842	48.2063	146.354	47.7328	37.8177	27.3163	96.9577	123.913	46.9331	0	0	0	0
AT1G12540	0	0	0	0	0	0	0	0	0	0	0	0	0	0	0	0	0	0	0	0	0	0	0	0	0	0	0	0	0	0	0	0	0	0	0	0
AT1G12550	0	0	0	0	0	0	0	0	0	0	0	0	0	0	0	0	48.1313	78.3203	0	124.256	89.8753	90.1259	129.984	84.6507	167.963	25.1025	102.156	179.132	109.957	69.0577	33.9597	125.954	15.9213	21.0394	23.5671	49.2781
AT1G12560	0	0	0	0	0	0	0	0	0	0	0	0	0	0	0	0	0	16.024	0	0	0	0	0	0	0	0	0	0	0	0	0	0	0	0	0	0
AT1G12570	0	0	0	0	0	0	0	0	0	0	0	0	0	0	0	0	8.82605	0	0	0	40.3043	29.7557	9.90707	36.3705	33.8016	0	279.313	444.94	27.3163	42.806	0	46.9331	0	0	0	0
AT1G12580	8.90509	0	0	0	0	0	0	0	11.8614	0	21.8857	0	0	0	0	0	63.2418	0	160.013	59.7958	40.3043	12.8676	23.3665	36.3705	149.327	60.6123	47.7328	230.091	27.3163	252.346	123.913	168.802	36.2665	0	0	0
AT1G12590	0	0	0	0	0	0	0	0	0	0	0	0	0	0	0	0	0	0	0	0	0	0	0	0	0	0	0	0	0	0	0	0	0	0	0	0
AT1G12600	0	0	0	0	0	11.0398	14.5462	67.8492	11.8614	0	0	0	0	0	0	0	147.684	148.611	283.467	75.0238	200.415	183.478	214.721	237.741	373.024	146.354	597.776	230.091	442.615	126.151	393.55	259.087	36.2665	47.4452	148.217	13.6551
AT1G12610	0	0	0	0	0	0	0	0	0	0	0	0	0	0	0	0	8.82605	16.024	160.013	19.1205	0	0	0	36.3705	20.4952	146.354	0	0	0	18.8985	173.909	0	0	0	52.0285	13.6551
AT1G12620	0	0	0	0	0	0	0	0	0	0	0	0	0	0	0	0	8.82605	0	22.5809	8.07077	0	29.7557	38.5992	51.6439	33.8016	0	0	0	0	0	33.9597	13.0491	0	0	0	0
AT1G12630	0	0	0	0	0	0	0	0	0	0	0	0	0	0	0	0	0	0	0	0	0	0	0	0	0	0	0	0	0	0	0	0	0	0	0	0
AT1G12640	0	0	0	0	8.4662	11.0398	14.5462	0	0	0	0	13.7243	0	0	0	0	33.8499	56.3472	121.969	159.5	171.725	90.1259	55.1114	9.53358	308.41	353.385	47.7328	129.717	158.342	219.614	0	168.802	0	0	0	0
AT1G12650	31.5826	0	0	0	8.4662	0	32.0202	0	60.463	0	21.8857	0	0	18.4649	0	18.9706	203.588	148.611	22.5809	124.256	229.674	112.361	237.086	301.211	287.407	353.385	218.631	672.166	264.735	389.376	452.136	213.263	0	0	0	0
AT1G12660	0	7.41157	0	0	0	0	0	0	0	0	0	0	0	0	0	0	0	124.573	0	107.316	320.38	0	0	0	79.5042	0	0	0	27.3163	389.376	33.9597	105.247	0	0	0	0
AT1G12663	0	0	0	0	0	0	0	0	0	0	0	0	0	0	0	0	0	0	0	0	40.3043	68.8088	9.90707	9.53358	63.487	0	0	0	0	18.8985	0	13.0491	0	0	23.5671	0
AT1G12665	0	0	0	0	0	0	0	0	0	0	0	0	0	0	0	0	8.82605	35.4261	0	0	0	0	23.3665	9.53358	0	0	47.7328	129.717	0	0	0	0	0	0	0	0
AT1G12672	0	0	0	0	0	0	0	0	0	0	0	0	0	0	0	0	1376.83	1030.27	917.156	196.353	1032.69	481.945	612.909	2296.13	1061.2	1133.29	864.862	1911.54	917.851	2884.44	1023.17	713.145	0	0	0	0
AT1G12680	8.90509	0	10.0569	0	8.4662	11.0398	0	0	11.8614	0	0	0	0	18.4649	14.9941	42.0867	95.4556	56.3472	22.5809	59.7958	18.0744	68.8088	23.3665	36.3705	113.385	101.51	0	82.3064	0	96.9577	76.8499	85.1053	15.9213	0	0	49.2781
AT1G12700	0	7.41157	0	0	0	0	0	0	0	0	0	0	0	0	0	0	33.8499	0	22.5809	0	0	12.8676	0	0	33.8016	0	0	37.8177	0	0	33.9597	29.2627	0	0	0	0
AT1G12710	0	0	0	0	0	0	0	0	26.7802	51.6319	0	0	0	0	0	0	0	0	0	0	0	0	0	0	0	0	0	0	0	0	0	0	245.278	76.3444	148.217	68.9611
AT1G12720	0	0	0	0	0	0	0	0	0	0	0	0	0	0	0	0	0	0	0	0	0	0	0	0	0	0	0	0	0	0	0	0	0	0	0	0
AT1G12725	0	0	0	0	0	0	0	0	0	0	0	0	0	0	0	0	0	0	0	0	0	0	0	0	0	0	0	0	0	0	0	0	0	0	0	0
AT1G12730	0	0	51.6438	20.8713	0	0	0	0	0	0	21.8857	0	10.2609	0	0	0	79.0474	16.024	52.4801	45.2983	40.3043	0	9.90707	22.189	48.2063	0	47.7328	37.8177	27.3163	126.151	33.9597	65.6215	0	0	0	0
AT1G12740	0	0	0	0	0	0	0	0	0	0	0	0	0	0	0	0	0	0	0	0	0	0	0	0	0	0	0	0	0	0	0	0	0	0	0	0
AT1G12750	0	0	0	0	0	0	0	0	0	0	0	0	0	0	0	0	20.6109	0	85.9487	0	18.0744	0	0	0	0	25.1025	0	0	0	0	0	0	0	0	0	30.6866
AT1G12760	0	7.41157	0	0	19.4495	0	0	14.0428	0	51.6319	0	0	0	18.4649	33.8435	18.9706	20.6109	0	52.4801	19.1205	18.0744	0	0	9.53358	33.8016	25.1025	0	0	109.957	69.0577	0	46.9331	58.701	21.0394	82.6857	0
AT1G12770	0	17.3382	36.7761	0	8.4662	11.0398	0	0	11.8614	51.6319	21.8857	13.7243	10.2609	0	33.8435	0	262.476	56.3472	52.4801	59.7958	200.415	68.8088	72.6452	197.021	627.28	353.385	159.428	557.287	158.342	187.61	123.913	378.537	0	21.0394	23.5671	0
AT1G12775	8.90509	0	0	0	0	0	0	0	0	0	0	0	0	0	0	0	8.82605	0	52.4801	0	0	0	23.3665	9.53358	0	25.1025	102.156	82.3064	0	126.151	0	0	0	0	0	0
AT1G12780	0	7.41157	0	71.4342	19.4495	24.0299	0	0	26.7802	22.2374	0	48.9439	10.2609	18.4649	33.8435	0	0	0	0	8.07077	18.0744	0	0	9.53358	48.2063	0	0	0	65.7672	219.614	0	46.9331	0	0	0	0
AT1G12790	0	0	0	0	0	0	0	0	11.8614	0	0	0	0	0	0	0	20.6109	35.4261	85.9487	45.2983	40.3043	29.7557	23.3665	51.6439	187	25.1025	102.156	82.3064	109.957	18.8985	0	147.156	0	0	0	0
AT1G12800	0	0	0	0	0	0	0	14.0428	0	0	0	0	0	0	14.9941	0	612.943	328.55	417.61	625.837	545.216	631.252	429.273	344.939	851.677	410.491	532.488	557.287	109.957	685.55	173.909	581.001	0	0	0	0
AT1G12805	0	0	0	0	0	0	0	0	0	0	0	0	0	0	0	0	0	0	0	0	0	0	0	0	0	0	0	0	0	0	0	0	0	0	0	0
AT1G12810	0	17.3382	0	0	19.4495	0	14.5462	0	11.8614	0	47.8235	30.6122	23.7427	18.4649	54.4869	67.078	95.4556	35.4261	52.4801	107.316	229.674	135.388	379.251	36.3705	329.687	101.51	341.201	557.287	264.735	126.151	173.909	329.997	15.9213	47.4452	23.5671	13.6551
AT1G12820	8.90509	7.41157	0	0	0	0	0	0	43.1222	0	0	0	10.2609	0	0	0	0	0	85.9487	19.1205	18.0744	0	0	0	33.8016	0	0	0	65.7672	18.8985	0	13.0491	0	0	0	0
AT1G12830	0	66.6811	22.7899	0	44.6815	67.1874	14.5462	87.4298	97.3593	119.881	196.428	130.493	127.122	41.9014	33.8435	0	303.164	101.11	121.969	254.243	479.38	286.24	150.387	258.596	579.263	298.192	532.488	968.367	321.865	842.083	1296.07	427.978	0	0	0	0
AT1G12840	56.8978	66.6811	67.2035	20.8713	44.6815	113.85	32.0202	67.8492	116.69	51.6319	75.5484	109.17	108.152	184.26	33.8435	67.078	1162.7	786.046	917.156	770.44	996.568	1674.18	1542.06	2172.37	2749.8	1429.03	2513.43	4873.74	1295.61	1085.3	760.942	1361.46	0	139.009	148.217	49.2781
AT1G12845	0	0	0	0	8.4662	0	0	0	0	0	0	0	0	0	0	0	0	0	0	0	0	0	0	0	0	0	0	0	0	0	0	0	0	0	0	0
AT1G12850	0	17.3382	0	45.3618	19.4495	0	14.5462	0	0	0	0	0	0	0	0	0	33.8499	35.4261	0	59.7958	40.3043	12.8676	91.0387	9.53358	63.487	25.1025	47.7328	82.3064	109.957	96.9577	33.9597	29.2627	0	0	0	0
AT1G12855	0	0	0	0	0	0	0	0	0	0	0	0	0	0	0	0	0	0	0	0	0	0	0	0	0	0	0	0	0	0	0	0	0	0	0	0
AT1G12860	0	0	0	0	0	0	0	0	0	0	0	0	0	0	0	0	0	0	0	0	0	0	0	0	0	0	0	0	27.3163	0	0	0	0	0	0	0
AT1G12870	0	0	0	0	0	0	0	0	0	0	0	0	0	0	0	0	8.82605	0	0	0	0	0	0	0	0	0	0	0	27.3163	0	0	0	0	0	0	0
AT1G12880	0	0	0	0	0	0	0	0	0	0	0	0	0	0	0	0	0	0	0	0	0	0	0	0	0	0	0	0	0	0	0	0	0	0	0	0
AT1G12890	0	0	0	0	0	0	0	0	0	0	0	0	0	0	0	0	0	0	0	0	0	0	0	0	0	0	0	0	0	0	0	0	0	0	0	0
AT1G12900	0	7.41157	0	0	0	0	0	0	0	0	0	0	0	0	0	0	2320.84	968.45	1245.19	1023.51	1327.51	692.83	612.909	1204.27	2155	1738.54	1070.31	129.717	1065.65	1728.69	760.942	1780.95	0	0	0	0
AT1G12910	8.90509	28.5042	0	0	0	11.0398	0	0	0	119.881	104.502	0	71.973	41.9014	33.8435	67.078	112.398	198.141	85.9487	196.353	143.673	159.118	72.6452	258.596	462.563	353.385	341.201	389.862	505.858	534.309	33.9597	259.087	0	0	0	0
AT1G12920	43.9968	53.3235	22.7899	126.581	19.4495	67.1874	0	48.9309	198.452	157.226	104.502	109.17	38.7846	95.0844	33.8435	93.3706	830.075	328.55	121.969	510.117	748.973	600.844	723.078	828.652	1418.73	720.012	663.707	2639.71	210.107	647.21	956.533	1186.88	15.9213	0	52.0285	0
AT1G12930	8.90509	40.5599	0	0	8.4662	37.8745	32.0202	0	43.1222	22.2374	0	30.6122	10.2609	18.4649	14.9941	120.675	112.398	56.3472	52.4801	59.7958	171.725	90.1259	91.0387	22.189	308.41	245.106	218.631	179.132	158.342	424.945	0	125.954	0	0	0	0
AT1G12935	0	0	0	0	0	0	0	0	0	0	0	0	0	0	0	0	0	0	0	0	0	0	0	0	0	0	0	0	0	0	0	0	0	0	0	0
AT1G12938	0	0	0	0	0	0	0	0	0	0	0	0	0	0	0	0	0	0	0	0	0	0	0	0	0	0	0	0	0	0	0	0	0	0	0	0
AT1G12940	0	0	0	0	0	0	0	0	0	0	0	0	0	0	0	0	0	0	0	0	0	0	0	0	0	0	0	0	0	0	0	0	0	0	0	0
AT1G12950	0	0	0	0	0	0	0	0	0	0	0	0	0	0	0	0	0	0	0	0	0	0	0	0	33.8016	0	0	0	0	0	0	0	0	21.0394	0	0
AT1G12960	0	0	0	0	0	0	0	0	0	0	0	0	0	0	0	0	0	0	0	0	0	0	0	0	0	0	0	0	0	0	0	0	0	0	0	0
AT1G12970	8.90509	7.41157	0	0	0	0	0	0	0	0	0	0	10.2609	18.4649	0	0	184.594	124.573	121.969	215.321	229.674	159.118	129.984	157.765	555.531	298.192	279.313	230.091	109.957	252.346	226.205	190.849	15.9213	0	0	0
AT1G12980	8.90509	7.41157	10.0569	0	8.4662	67.1874	0	0	11.8614	84.5117	0	30.6122	0	0	0	0	0	0	0	0	0	0	0	0	0	0	0	0	0	0	0	0	0	0	0	0
AT1G12990	8.90509	0	67.2035	0	0	0	0	0	11.8614	22.2374	21.8857	0	23.7427	0	0	0	48.1313	16.024	121.969	19.1205	0	29.7557	55.1114	51.6439	48.2063	60.6123	0	0	27.3163	42.806	393.55	0	0	0	23.5671	0
AT1G13000	0	0	0	0	0	0	14.5462	0	0	0	21.8857	0	0	0	0	0	0	0	0	0	0	0	0	0	0	0	0	0	0	0	0	0	428.635	2119.84	1549.32	1105.27
AT1G13010	0	0	0	0	0	0	0	0	0	0	0	0	0	0	0	0	0	0	0	0	0	0	0	0	0	0	0	0	0	0	0	0	0	0	0	0
AT1G13020	0	80.5539	10.0569	20.8713	72.6822	24.0299	0	87.4298	43.1222	84.5117	47.8235	197.182	38.7846	18.4649	14.9941	67.078	79.0474	78.3203	22.5809	75.0238	143.673	135.388	91.0387	51.6439	287.407	245.106	218.631	672.166	109.957	609.214	572.731	190.849	0	47.4452	23.5671	0
AT1G13030	0	28.5042	0	45.3618	0	0	0	0	0	0	0	13.7243	38.7846	0	0	18.9706	33.8499	124.573	0	8.07077	89.8753	48.5892	91.0387	22.189	63.487	298.192	159.428	129.717	210.107	389.376	173.909	65.6215	0	21.0394	52.0285	0
AT1G13040	8.90509	7.41157	0	0	0	37.8745	0	48.9309	11.8614	22.2374	47.8235	13.7243	0	0	0	0	0	35.4261	22.5809	8.07077	0	12.8676	23.3665	9.53358	0	0	159.428	37.8177	65.7672	69.0577	33.9597	0	0	0	0	0
AT1G13050	0	0	0	0	0	0	0	0	0	0	0	0	0	0	0	0	0	0	22.5809	8.07077	18.0744	0	9.90707	9.53358	0	0	102.156	0	0	42.806	33.9597	29.2627	0	0	0	0
AT1G13060	8.90509	0	51.6438	0	8.4662	0	50.8014	0	26.7802	84.5117	21.8857	0	54.9384	18.4649	0	0	636.461	438.052	160.013	421.081	612.15	511.24	404.113	626.41	1251.28	1061.72	797.291	1274.9	381.228	763.205	1578.01	1015.88	0	0	0	0
AT1G13080	0	0	0	0	0	0	0	0	0	0	0	0	0	0	33.8435	0	0	0	0	0	0	0	0	0	0	0	0	0	0	0	0	0	0	0	0	0
AT1G13090	0	0	0	0	0	0	0	0	0	0	0	0	0	0	0	0	20.6109	0	0	0	18.0744	0	0	9.53358	0	0	47.7328	0	0	69.0577	0	0	0	0	0	0
AT1G13100	0	0	0	0	0	0	0	0	0	0	0	0	0	0	0	0	0	0	0	8.07077	0	0	0	0	0	0	0	0	0	0	0	0	0	0	0	0
AT1G13110	0	0	0	0	0	0	0	0	0	0	0	0	0	0	0	0	0	0	0	90.8873	0	12.8676	38.5992	9.53358	0	0	0	0	0	0	0	0	0	0	0	0
AT1G13120	19.7938	0	0	0	0	0	0	0	0	0	0	0	10.2609	18.4649	0	18.9706	112.398	275.407	52.4801	59.7958	64.4299	233.876	192.795	301.211	508.644	194.381	47.7328	230.091	570.819	424.945	173.909	453.011	15.9213	0	23.5671	30.6866
AT1G13130	0	0	0	0	0	0	0	0	0	0	0	13.7243	0	0	0	0	112.398	0	0	0	0	0	0	0	0	0	0	0	0	0	0	0	0	0	0	0
AT1G13140	0	0	0	0	0	0	0	0	0	0	0	0	0	0	0	0	0	0	0	0	18.0744	0	0	0	0	0	0	0	0	0	0	13.0491	0	0	0	0
AT1G13150	8.90509	0	0	0	0	0	0	0	0	0	0	0	0	0	0	0	0	0	0	0	0	0	0	0	8.71363	0	0	0	0	0	0	0	0	0	0	0
AT1G13160	31.5826	17.3382	51.6438	71.4342	87.4502	52.305	70.4852	0	26.7802	22.2374	75.5484	68.2811	71.973	67.6715	33.8435	18.9706	222.911	56.3472	121.969	254.243	382.932	233.876	237.086	389.687	485.5	245.106	341.201	1337.26	65.7672	219.614	1023.17	282.451	0	0	0	0
AT1G13170	0	0	36.7761	0	0	11.0398	0	0	0	0	0	0	0	0	14.9941	0	33.8499	16.024	52.4801	75.0238	89.8753	90.1259	55.1114	9.53358	131.122	60.6123	47.7328	82.3064	65.7672	285.738	33.9597	105.247	0	21.0394	23.5671	13.6551
AT1G13180	0	0	0	0	0	0	0	0	11.8614	0	0	0	0	0	14.9941	0	8.82605	56.3472	52.4801	31.6676	116.349	29.7557	23.3665	0	48.2063	0	102.156	82.3064	158.342	69.0577	280.411	46.9331	15.9213	21.0394	23.5671	13.6551
AT1G13190	19.7938	0	10.0569	0	0	0	0	0	0	0	0	0	0	0	0	0	48.1313	16.024	121.969	45.2983	89.8753	12.8676	55.1114	67.7842	20.4952	60.6123	47.7328	230.091	0	156.419	123.913	13.0491	15.9213	21.0394	23.5671	13.6551
AT1G13195	0	53.3235	0	0	8.4662	0	0	0	0	0	0	68.2811	0	0	0	0	0	16.024	0	0	0	0	0	9.53358	33.8016	25.1025	0	0	0	252.346	0	0	0	0	0	0
AT1G13200	43.9968	0	10.0569	0	0	0	0	0	11.8614	0	0	0	0	0	0	0	0	16.024	0	0	40.3043	0	9.90707	0	33.8016	0	102.156	230.091	27.3163	0	0	105.247	0	0	23.5671	0
AT1G13210	0	0	0	0	0	11.0398	0	0	0	0	0	0	0	0	0	0	48.1313	0	0	19.1205	0	12.8676	55.1114	9.53358	0	0	0	129.717	0	42.806	0	0	0	0	23.5671	0
AT1G13220	0	53.3235	0	0	0	24.0299	0	0	0	157.226	104.502	0	71.973	18.4649	0	93.3706	63.2418	173.151	121.969	141.662	259.45	48.5892	72.6452	138.753	246.277	529.833	467.906	389.862	27.3163	354.296	123.913	403.15	0	0	0	13.6551
AT1G13230	0	0	0	0	0	0	0	0	0	0	0	0	0	0	0	0	0	0	0	0	0	0	0	0	0	0	0	0	0	0	0	0	0	0	0	0
AT1G13240	0	0	0	0	0	0	0	0	0	0	0	0	0	0	0	0	0	0	0	0	0	0	0	0	0	0	0	0	0	0	0	0	0	0	0	0
AT1G13245	0	0	0	0	0	0	0	0	0	0	0	0	0	0	0	0	0	0	0	0	0	0	0	0	0	0	0	0	0	0	0	0	0	0	0	0
AT1G13250	0	0	0	0	0	0	0	0	0	0	0	0	0	0	0	0	0	0	0	0	0	0	0	0	0	0	0	0	0	0	0	0	0	0	0	0
AT1G13260	8.90509	0	10.0569	0	19.4495	0	0	0	0	0	0	0	0	0	0	42.0867	0	0	22.5809	31.6676	0	0	0	0	0	60.6123	0	0	0	0	123.913	0	15.9213	0	0	49.2781
AT1G13270	0	7.41157	0	0	8.4662	0	0	0	0	51.6319	0	0	0	0	14.9941	18.9706	1136.41	328.55	464.244	578.995	853.907	452.956	585.928	1372.42	1503.91	1817.88	1349.73	968.367	845.752	802.496	452.136	767.031	15.9213	0	0	0
AT1G13280	0	0	0	0	0	11.0398	0	0	0	0	0	0	0	0	14.9941	0	79.0474	0	0	75.0238	0	0	9.90707	36.3705	79.5042	0	0	0	0	18.8985	0	13.0491	0	0	0	0
AT1G13290	0	0	0	0	0	0	0	0	0	0	0	0	0	0	0	0	0	0	0	0	0	0	0	0	0	0	0	0	0	0	0	0	0	0	0	0
AT1G13300	0	0	0	0	0	0	0	0	0	0	0	0	0	0	0	0	0	0	0	0	0	0	0	0	0	0	0	0	0	0	0	0	0	0	0	0
AT1G13310	0	0	0	0	0	0	0	0	0	0	0	0	0	0	0	0	0	0	0	0	0	12.8676	0	9.53358	8.71363	0	0	0	0	0	33.9597	0	0	0	0	0
AT1G13320	0	0	0	0	0	0	0	0	26.7802	51.6319	0	0	0	0	0	18.9706	262.476	148.611	199.753	274.164	89.8753	112.361	404.113	217.209	417.338	60.6123	341.201	444.94	505.858	285.738	280.411	306.093	36.2665	76.3444	82.6857	68.9611
AT1G13330	8.90509	17.3382	0	0	0	0	14.5462	0	11.8614	0	0	0	0	0	0	0	48.1313	101.11	22.5809	19.1205	18.0744	29.7557	38.5992	120.199	79.5042	60.6123	159.428	0	0	42.806	33.9597	65.6215	0	0	23.5671	13.6551
AT1G13340	0	0	0	0	0	0	0	0	0	0	0	0	0	0	0	0	147.684	0	160.013	107.316	18.0744	208.412	9.90707	22.189	96.1608	298.192	0	0	65.7672	156.419	393.55	29.2627	0	0	0	0
AT1G13350	0	0	0	0	19.4495	0	0	0	11.8614	0	21.8857	0	0	18.4649	0	0	48.1313	78.3203	121.969	45.2983	0	68.8088	9.90707	51.6439	63.487	146.354	218.631	82.3064	27.3163	18.8985	33.9597	29.2627	0	0	23.5671	0
AT1G13360	8.90509	0	0	0	0	0	0	0	0	0	0	0	10.2609	0	0	0	112.398	56.3472	199.753	31.6676	40.3043	68.8088	55.1114	138.753	48.2063	60.6123	47.7328	0	0	126.151	226.205	13.0491	15.9213	106.992	23.5671	0
AT1G13370	0	0	0	0	0	0	0	0	0	0	0	0	0	0	0	0	0	0	0	0	0	0	0	0	0	0	0	0	0	0	0	0	0	0	0	0
AT1G13380	0	0	0	0	0	0	0	0	0	0	0	0	0	0	0	0	0	0	0	0	0	0	0	0	0	0	0	0	0	0	0	0	0	0	0	0
AT1G13390	0	0	0	0	0	0	0	0	0	0	0	0	0	0	0	0	0	0	0	0	0	29.7557	23.3665	36.3705	8.71363	0	0	0	0	0	0	0	36.2665	76.3444	23.5671	68.9611
AT1G13400	0	0	0	0	0	0	0	0	0	0	0	0	0	0	0	0	0	0	0	0	0	0	0	0	0	0	0	0	0	0	0	0	0	0	0	0
AT1G13410	0	0	0	0	0	0	0	0	0	0	0	13.7243	23.7427	18.4649	0	0	20.6109	35.4261	0	19.1205	0	0	0	0	20.4952	0	102.156	0	0	18.8985	0	29.2627	0	0	0	0
AT1G13420	0	0	0	0	0	0	0	0	0	0	0	0	0	0	0	0	0	0	0	0	0	0	0	0	0	0	0	0	0	0	0	0	0	0	0	0
AT1G13430	0	0	0	0	0	0	0	0	0	0	0	0	0	0	0	0	0	0	0	0	0	0	0	0	0	0	0	0	0	0	0	0	0	0	0	0
AT1G13440	171.115	256.45	324.828	71.4342	134.164	196.307	155.157	67.8492	263.456	157.226	327.018	543.145	207.659	248.007	224.081	492.729	3893.57	1770.99	1358.3	5274.38	5270.34	4335.95	6730.34	5127.83	9439.26	3727.1	2438.96	9362.8	4491.96	6642.08	4560.75	5215.08	107.679	544.089	480.605	132.591
AT1G13448	0	0	0	0	0	0	0	0	0	0	0	0	0	0	0	0	0	0	0	0	0	0	0	0	0	0	0	37.8177	0	0	0	0	0	0	0	0
AT1G13450	8.90509	0	0	0	8.4662	24.0299	14.5462	30.8673	0	0	0	13.7243	10.2609	41.9014	14.9941	0	63.2418	56.3472	22.5809	0	0	0	55.1114	22.189	48.2063	101.51	47.7328	82.3064	27.3163	0	33.9597	29.2627	0	0	0	0
AT1G13460	0	7.41157	0	20.8713	0	0	0	0	0	0	0	0	0	18.4649	0	0	8.82605	35.4261	0	0	0	0	0	0	33.8016	0	0	0	27.3163	0	0	65.6215	0	47.4452	0	0
AT1G13470	0	0	0	0	0	0	0	0	0	0	0	0	0	0	0	0	0	0	0	0	0	0	0	0	0	0	0	0	0	0	0	0	0	0	0	0
AT1G13480	0	0	0	20.8713	0	0	0	0	0	0	0	0	0	0	0	0	0	0	0	0	0	0	0	0	0	0	0	0	0	0	0	0	0	0	0	0
AT1G13485	0	0	0	0	0	0	0	0	0	0	0	0	0	0	0	0	0	0	0	0	0	0	0	0	0	0	0	0	0	0	0	0	0	0	0	0
AT1G13490	0	0	0	0	0	0	0	0	0	0	0	0	0	0	0	0	0	0	0	0	0	0	0	0	0	0	0	0	0	0	0	0	0	0	0	0
AT1G13500	0	0	0	0	0	0	0	0	0	0	0	0	0	0	0	0	0	0	0	0	0	0	0	0	0	0	0	0	0	0	0	0	0	0	0	0
AT1G13510	0	0	0	0	0	0	0	0	0	0	0	0	0	0	0	0	0	0	0	0	0	0	0	0	0	0	0	0	0	0	0	0	0	0	0	0
AT1G13520	0	0	0	0	0	0	0	0	0	0	0	0	0	0	0	0	0	0	0	0	0	0	0	0	0	0	0	0	0	0	0	0	0	0	0	0
AT1G13530	0	0	0	0	0	0	0	0	0	0	0	0	0	0	0	0	0	0	0	0	0	0	0	0	0	0	0	0	0	0	0	0	0	0	0	0
AT1G13540	0	0	0	0	0	0	0	0	0	0	0	0	0	0	0	0	0	0	0	0	0	0	9.90707	0	8.71363	0	0	0	0	0	0	13.0491	0	0	0	0
AT1G13550	0	0	0	0	0	0	0	0	0	0	0	0	0	0	0	0	0	56.3472	199.753	0	0	0	0	0	0	0	102.156	0	0	69.0577	0	13.0491	0	0	0	0
AT1G13560	56.8978	17.3382	134.482	0	19.4495	37.8745	0	0	43.1222	0	21.8857	13.7243	250.253	67.6715	76.389	42.0867	303.164	198.141	417.61	234.623	289.697	208.412	404.113	279.757	750.349	194.381	532.488	789.229	917.851	571.574	393.55	529.268	0	0	0	0
AT1G13570	0	0	0	0	0	0	0	0	0	22.2374	0	13.7243	0	18.4649	0	0	8.82605	35.4261	52.4801	0	18.0744	12.8676	9.90707	22.189	63.487	25.1025	102.156	0	0	0	0	46.9331	15.9213	21.0394	52.0285	89.4976
AT1G13580	0	0	0	0	0	0	0	14.0428	0	0	21.8857	0	0	0	14.9941	42.0867	33.8499	124.573	0	0	18.0744	29.7557	110.179	36.3705	48.2063	25.1025	0	0	65.7672	156.419	0	13.0491	0	0	0	0
AT1G13590	0	0	0	0	0	0	0	0	0	0	0	0	0	0	0	0	129.822	0	0	0	0	0	0	0	0	0	0	0	0	0	0	0	0	0	0	0
AT1G13600	0	0	0	0	0	0	0	0	0	0	0	0	0	0	0	0	0	0	0	0	0	0	0	0	0	0	0	0	0	0	0	0	0	0	0	0
AT1G13605	0	0	0	0	0	0	14.5462	0	0	0	0	0	0	0	0	0	242.546	0	52.4801	0	18.0744	0	0	0	96.1608	25.1025	0	0	321.865	96.9577	0	13.0491	0	0	0	0
AT1G13607	0	0	0	0	0	0	0	0	0	0	0	0	0	0	0	0	0	0	0	0	0	0	0	0	0	0	0	0	0	18.8985	0	0	0	0	0	0
AT1G13608	0	0	0	0	0	0	0	0	0	0	0	0	0	0	0	0	0	0	0	8.07077	0	0	0	0	8.71363	194.381	0	0	0	0	0	0	0	0	0	0
AT1G13609	0	0	0	0	0	0	0	0	0	0	0	0	0	0	0	0	33.8499	173.151	160.013	0	40.3043	0	23.3665	0	206.413	101.51	0	0	321.865	42.806	0	354.149	0	0	0	0
AT1G13610	0	0	0	0	0	0	0	0	0	0	0	13.7243	0	0	0	0	0	0	0	0	0	0	0	0	0	0	0	0	0	0	0	0	0	0	0	0
AT1G13620	0	0	0	0	0	0	0	0	0	0	0	0	0	0	0	0	0	0	0	0	0	0	0	0	0	0	0	0	0	0	0	0	0	0	0	0
AT1G13630	0	0	0	0	0	0	0	0	0	0	0	13.7243	10.2609	0	0	0	8.82605	16.024	0	0	0	0	0	0	0	0	47.7328	0	0	18.8985	33.9597	0	0	0	0	0
AT1G13635	8.90509	0	0	0	0	0	0	14.0428	0	0	0	0	0	0	14.9941	0	0	0	0	0	18.0744	0	0	0	0	25.1025	0	37.8177	0	0	76.8499	0	0	0	0	0
AT1G13640	0	0	0	0	0	0	0	14.0428	0	0	0	0	10.2609	0	0	0	112.398	0	22.5809	196.353	171.725	90.1259	72.6452	217.209	266.691	101.51	102.156	282.317	109.957	534.309	76.8499	190.849	0	0	0	0
AT1G13650	0	0	0	0	0	0	0	0	0	0	0	0	0	0	0	0	0	0	0	0	0	0	0	0	0	60.6123	0	0	0	0	0	0	0	0	23.5671	0
AT1G13660	0	0	0	0	0	0	0	0	0	0	0	0	0	0	0	0	0	0	0	0	0	0	0	0	0	0	0	0	0	0	0	0	0	0	0	0
AT1G13670	0	0	0	0	0	0	0	0	0	0	0	0	0	0	0	0	0	0	0	0	0	0	0	0	0	0	0	0	0	0	0	0	0	0	0	0
AT1G13680	0	7.41157	0	0	0	0	0	0	0	0	0	0	0	0	0	0	589.589	275.407	121.969	31.6676	64.4299	233.876	110.179	138.753	131.122	60.6123	0	0	0	126.151	33.9597	46.9331	428.635	584.196	599.967	89.4976
AT1G13690	70.2004	7.41157	36.7761	0	44.6815	0	50.8014	48.9309	43.1222	51.6319	134.404	30.6122	207.659	18.4649	76.389	42.0867	756.379	124.573	283.467	274.164	351.467	208.412	354.698	412.419	651.556	655.251	404.11	500.771	991.167	571.574	697.319	306.093	0	0	0	0
AT1G13700	0	0	0	0	0	0	0	0	0	0	0	0	10.2609	0	0	0	20.6109	0	0	8.07077	0	0	0	0	0	0	0	0	0	0	0	0	0	0	0	0
AT1G13710	0	0	0	0	0	0	0	0	0	0	0	0	0	0	0	0	0	0	0	0	0	0	0	0	0	0	0	0	0	0	0	0	0	0	0	0
AT1G13720	0	0	0	0	0	0	0	0	0	0	0	0	0	0	0	0	0	0	0	0	0	0	0	0	0	0	0	0	0	0	0	0	0	0	0	0
AT1G13730	19.7938	53.3235	10.0569	20.8713	8.4662	0	14.5462	0	0	51.6319	47.8235	48.9439	10.2609	0	14.9941	0	63.2418	78.3203	22.5809	141.662	320.38	90.1259	192.795	138.753	417.338	298.192	218.631	730.443	109.957	354.296	452.136	236.017	0	0	0	0
AT1G13740	0	17.3382	0	45.3618	0	0	0	14.0428	0	0	0	68.2811	0	0	14.9941	0	112.398	56.3472	283.467	31.6676	259.45	48.5892	91.0387	67.7842	33.8016	353.385	159.428	0	264.735	69.0577	76.8499	125.954	0	0	0	0
AT1G13750	0	0	0	0	0	0	0	0	0	0	0	0	0	0	0	0	33.8499	148.611	52.4801	0	89.8753	12.8676	55.1114	120.199	20.4952	25.1025	279.313	0	65.7672	187.61	0	85.1053	0	0	0	0
AT1G13755	0	0	0	0	0	0	0	0	0	0	0	0	0	0	0	0	9400.23	4284.78	3156.81	3249.68	4732.2	2307.01	5507.95	7242.98	8399.12	12251.5	12885.4	2173.35	6177.15	8359.53	8448.48	9495.35	0	0	0	0
AT1G13760	0	0	0	0	0	0	0	0	0	0	0	0	0	0	0	0	0	0	0	0	0	0	0	0	0	0	0	0	0	0	0	0	0	0	0	0
AT1G13770	8.90509	0	0	20.8713	0	0	14.5462	0	11.8614	0	0	0	23.7427	18.4649	0	0	63.2418	173.151	22.5809	45.2983	0	0	0	36.3705	167.963	25.1025	159.428	82.3064	210.107	187.61	123.913	168.802	0	0	52.0285	0
AT1G13780	186.37	109.625	22.7899	98.5899	44.6815	98.0077	32.0202	48.9309	285.701	51.6319	104.502	220.178	38.7846	123.788	54.4869	177.667	33.8499	35.4261	160.013	31.6676	89.8753	12.8676	91.0387	9.53358	113.385	101.51	218.631	82.3064	65.7672	96.9577	634.562	65.6215	58.701	241.274	182.543	297.968
AT1G13790	0	53.3235	22.7899	71.4342	8.4662	67.1874	90.8686	30.8673	78.5866	0	196.428	30.6122	23.7427	95.0844	33.8435	93.3706	79.0474	35.4261	22.5809	90.8873	40.3043	90.1259	214.721	51.6439	149.327	194.381	159.428	129.717	65.7672	1168.36	393.55	13.0491	0	0	23.5671	0
AT1G13800	0	0	0	0	0	0	0	0	0	0	0	0	0	0	0	0	33.8499	35.4261	0	8.07077	18.0744	12.8676	9.90707	51.6439	33.8016	25.1025	0	0	109.957	42.806	76.8499	0	0	0	0	0
AT1G13810	8.90509	17.3382	22.7899	0	0	0	0	0	0	0	0	0	0	0	0	0	8.82605	35.4261	52.4801	19.1205	18.0744	68.8088	38.5992	22.189	96.1608	25.1025	47.7328	82.3064	158.342	126.151	76.8499	65.6215	0	0	0	0
AT1G13820	0	0	0	0	0	0	0	0	0	0	0	0	0	0	0	0	184.594	101.11	121.969	31.6676	18.0744	48.5892	38.5992	138.753	206.413	194.381	102.156	179.132	109.957	69.0577	76.8499	236.017	0	0	23.5671	0
AT1G13830	0	0	0	0	0	0	0	0	0	0	0	0	0	0	0	0	0	0	0	0	0	0	0	0	0	0	0	0	0	0	0	0	0	0	0	0
AT1G13840	0	0	0	0	0	0	0	0	0	0	0	0	0	0	0	0	0	0	0	0	0	0	0	0	0	0	0	0	0	0	0	0	0	0	0	0
AT1G13850	0	0	0	0	0	0	0	0	0	0	0	0	0	0	0	0	0	0	0	0	0	0	0	0	0	0	0	0	0	0	0	0	0	0	0	0
AT1G13860	0	0	0	0	0	0	0	0	0	0	0	0	0	0	0	0	0	0	0	0	0	0	0	0	0	25.1025	0	0	0	0	0	0	0	0	0	0
AT1G13870	0	28.5042	0	0	0	0	0	0	0	0	21.8857	0	0	0	0	18.9706	33.8499	56.3472	85.9487	0	116.349	29.7557	23.3665	22.189	63.487	25.1025	47.7328	82.3064	0	18.8985	123.913	85.1053	0	0	23.5671	0
AT1G13880	0	0	22.7899	0	0	11.0398	0	0	0	0	21.8857	0	0	0	0	0	8.82605	16.024	240.96	8.07077	0	0	9.90707	9.53358	33.8016	60.6123	47.7328	129.717	0	69.0577	33.9597	13.0491	58.701	0	52.0285	0
AT1G13890	0	0	0	0	0	0	0	0	0	0	0	0	0	0	0	0	0	0	0	0	0	0	0	0	0	0	0	0	0	0	0	0	0	0	0	13.6551
AT1G13900	0	7.41157	0	0	0	11.0398	0	0	11.8614	0	0	0	0	0	0	18.9706	8.82605	56.3472	22.5809	19.1205	40.3043	0	91.0387	36.3705	79.5042	0	47.7328	129.717	0	96.9577	0	85.1053	15.9213	0	23.5671	30.6866
AT1G13910	0	0	0	0	0	0	0	0	0	0	0	13.7243	10.2609	0	0	0	8.82605	78.3203	52.4801	0	0	0	23.3665	36.3705	48.2063	60.6123	0	0	109.957	96.9577	0	29.2627	0	0	0	0
AT1G13920	0	0	0	0	0	0	0	0	0	0	0	0	0	0	0	0	0	0	0	0	0	0	9.90707	0	0	0	0	0	0	0	0	0	0	0	0	0
AT1G13930	0	0	0	0	0	0	0	0	0	0	0	0	0	0	0	0	33.8499	0	0	19.1205	0	0	0	0	20.4952	0	0	37.8177	27.3163	0	0	13.0491	0	0	23.5671	0
AT1G13940	0	0	0	0	0	11.0398	0	0	0	22.2374	21.8857	0	0	0	14.9941	0	0	0	0	8.07077	0	0	0	9.53358	8.71363	0	0	0	0	0	0	0	15.9213	0	0	13.6551
AT1G13950	56.8978	40.5599	83.3377	71.4342	19.4495	98.0077	70.4852	67.8492	285.701	236.651	47.8235	130.493	294.15	489.634	147.392	177.667	475.426	438.052	560.014	124.256	512.154	259.829	354.698	553.331	1087.99	786.043	404.11	389.862	637.381	497.435	393.55	529.268	107.679	76.3444	114.862	0
AT1G13960	0	0	0	0	8.4662	0	0	0	26.7802	0	0	0	0	0	0	0	0	0	0	0	0	0	0	0	0	25.1025	0	0	0	0	0	0	0	0	82.6857	49.2781
AT1G13970	0	0	0	0	0	0	0	0	0	0	0	0	0	0	0	0	0	0	0	0	0	0	0	0	0	0	0	0	0	0	0	0	0	0	0	0
AT1G13980	0	0	0	0	0	0	14.5462	0	0	0	21.8857	13.7243	0	0	14.9941	18.9706	48.1313	16.024	22.5809	45.2983	89.8753	29.7557	55.1114	36.3705	395.063	146.354	47.7328	0	264.735	96.9577	76.8499	190.849	0	47.4452	23.5671	13.6551
AT1G13990	0	0	0	71.4342	0	37.8745	0	14.0428	0	0	21.8857	0	10.2609	0	14.9941	18.9706	95.4556	16.024	52.4801	45.2983	64.4299	233.876	72.6452	157.765	131.122	25.1025	102.156	0	65.7672	96.9577	33.9597	29.2627	0	0	0	0
AT1G14000	0	0	0	0	0	0	0	0	0	0	0	0	0	0	0	0	242.546	223.536	85.9487	141.662	18.0744	135.388	150.387	197.021	439.84	298.192	279.313	672.166	505.858	285.738	173.909	105.247	0	21.0394	0	30.6866
AT1G14010	0	0	0	45.3618	0	0	0	0	0	0	0	0	10.2609	0	0	0	112.398	249.301	22.5809	294.374	545.216	313.08	283.035	102.146	508.644	101.51	218.631	282.317	27.3163	534.309	956.533	190.849	365.773	961.694	114.862	869.024
AT1G14020	0	0	10.0569	20.8713	0	0	0	0	0	0	0	13.7243	0	0	0	0	8.82605	16.024	22.5809	0	0	29.7557	9.90707	9.53358	20.4952	25.1025	102.156	0	0	96.9577	280.411	46.9331	0	21.0394	23.5671	49.2781
AT1G14030	0	7.41157	0	0	0	0	0	0	0	0	0	0	0	0	0	0	63.2418	124.573	199.753	159.5	40.3043	68.8088	38.5992	36.3705	63.487	101.51	47.7328	0	0	187.61	0	13.0491	0	0	23.5671	0
AT1G14040	0	7.41157	0	0	0	0	0	0	0	0	0	0	0	18.4649	0	0	33.8499	0	22.5809	31.6676	18.0744	12.8676	55.1114	22.189	63.487	60.6123	0	37.8177	27.3163	18.8985	33.9597	125.954	0	0	0	0
AT1G14048	0	0	0	0	0	0	0	0	0	0	0	0	0	0	0	0	0	0	0	0	0	0	0	0	0	0	0	0	0	0	0	0	0	0	0	0
AT1G14060	31.5826	17.3382	36.7761	20.8713	19.4495	24.0299	32.0202	14.0428	116.69	84.5117	47.8235	68.2811	23.7427	67.6715	76.389	177.667	203.588	173.151	160.013	141.662	446.908	540.828	259.865	279.757	1061.2	469.35	341.201	1028.93	321.865	609.214	1435.99	686.414	0	0	0	0
AT1G14070	0	7.41157	10.0569	0	0	0	0	0	0	0	0	0	0	0	0	0	8.82605	148.611	0	8.07077	0	0	0	0	20.4952	0	0	0	0	69.0577	0	0	0	0	0	0
AT1G14071	0	0	0	0	0	0	0	0	0	0	0	0	0	0	0	0	8.82605	16.024	52.4801	0	18.0744	0	38.5992	9.53358	20.4952	25.1025	0	0	158.342	18.8985	0	29.2627	0	0	0	0
AT1G14080	0	0	0	20.8713	0	0	0	0	0	0	0	0	0	18.4649	0	0	8.82605	0	22.5809	19.1205	116.349	112.361	214.721	102.146	266.691	0	218.631	0	27.3163	69.0577	173.909	147.156	0	21.0394	0	110.741
AT1G14100	0	0	0	0	0	0	0	14.0428	0	0	0	0	0	0	0	0	0	0	0	0	0	0	0	0	0	0	0	0	0	0	0	0	0	0	0	0
AT1G14110	0	0	0	0	0	0	0	0	0	0	0	0	0	0	0	0	0	0	0	0	0	0	0	0	0	0	0	0	0	0	0	0	0	0	0	0
AT1G14120	0	0	0	0	0	0	0	0	0	0	0	0	0	0	0	0	0	0	0	0	0	0	0	0	0	0	0	0	0	0	0	0	0	0	0	0
AT1G14130	0	0	0	0	0	0	0	0	0	0	0	0	0	0	0	0	95.4556	0	85.9487	31.6676	89.8753	0	9.90707	9.53358	20.4952	0	0	129.717	158.342	69.0577	0	13.0491	0	0	23.5671	0
AT1G14140	0	0	0	0	0	11.0398	0	0	0	22.2374	0	13.7243	38.7846	0	0	0	33.8499	35.4261	85.9487	45.2983	64.4299	68.8088	55.1114	51.6439	206.413	146.354	279.313	82.3064	27.3163	219.614	76.8499	105.247	0	0	23.5671	13.6551
AT1G14150	8.90509	0	0	0	0	0	0	0	0	0	0	0	0	0	0	0	242.546	16.024	121.969	8.07077	0	12.8676	0	0	8.71363	146.354	0	0	0	42.806	33.9597	0	15.9213	0	0	0
AT1G14160	0	0	0	0	0	0	0	0	0	0	0	0	0	0	0	0	8.82605	0	0	0	0	0	0	0	0	0	0	0	0	18.8985	0	0	0	0	0	0
AT1G14170	0	0	0	0	0	0	0	0	0	0	0	0	0	0	0	0	0	0	0	0	0	0	0	0	0	0	0	0	0	0	0	0	0	0	0	0
AT1G14180	0	7.41157	10.0569	0	0	0	0	0	11.8614	0	0	0	10.2609	0	14.9941	0	0	35.4261	121.969	8.07077	0	135.388	0	22.189	33.8016	0	0	0	0	252.346	76.8499	13.0491	0	0	23.5671	30.6866
AT1G14185	0	0	0	0	0	0	0	0	0	0	0	0	0	0	0	0	0	0	0	0	0	0	0	0	0	0	0	0	0	0	0	0	0	0	0	0
AT1G14190	0	0	0	0	0	0	0	0	0	0	0	0	0	0	0	0	0	0	0	0	0	0	0	0	0	0	0	0	0	0	0	0	0	0	0	0
AT1G14200	56.8978	0	0	0	0	11.0398	0	0	43.1222	22.2374	134.404	68.2811	127.122	0	0	0	112.398	35.4261	85.9487	294.374	64.4299	340.324	330.468	258.596	395.063	720.012	47.7328	82.3064	27.3163	802.496	452.136	29.2627	0	0	23.5671	132.591
AT1G14205	0	0	0	0	0	0	0	0	0	0	21.8857	48.9439	38.7846	0	0	0	20.6109	0	85.9487	19.1205	0	0	23.3665	67.7842	63.487	146.354	47.7328	0	27.3163	126.151	33.9597	13.0491	0	0	0	0
AT1G14210	0	0	22.7899	0	8.4662	0	0	0	26.7802	0	0	13.7243	0	18.4649	0	42.0867	4224.61	1804.26	1589.53	1913.01	2062.37	1674.18	2387.97	4002.82	4429.76	4485.92	5619	3808.33	5006.31	3125.53	1721.99	2215.03	0	0	0	0
AT1G14220	281.111	94.8835	99.966	45.3618	166.974	213.33	341.542	14.0428	136.511	951.686	327.018	465.369	480.504	314.408	975.897	207.145	8.82605	0	22.5809	124.256	0	12.8676	0	9.53358	79.5042	655.251	0	0	0	252.346	76.8499	0	82.6101	139.009	217.698	0
AT1G14225	0	0	0	0	0	0	0	0	0	0	0	0	0	0	0	0	0	0	0	0	0	0	0	0	0	0	0	0	0	0	0	0	0	0	0	0
AT1G14230	0	28.5042	0	0	19.4495	0	0	14.0428	78.5866	0	21.8857	13.7243	10.2609	0	14.9941	18.9706	262.476	124.573	240.96	124.256	116.349	48.5892	23.3665	177.197	329.687	25.1025	279.313	230.091	210.107	354.296	173.909	85.1053	160.578	206.289	52.0285	68.9611
AT1G14240	0	0	0	0	0	24.0299	0	0	26.7802	22.2374	0	13.7243	0	0	33.8435	0	184.594	35.4261	121.969	31.6676	18.0744	135.388	192.795	22.189	226.178	146.354	0	129.717	27.3163	156.419	0	125.954	940.242	1454.79	889.682	399.64
AT1G14250	0	28.5042	0	20.8713	0	0	32.0202	0	11.8614	0	0	0	38.7846	18.4649	14.9941	42.0867	184.594	101.11	85.9487	90.8873	116.349	48.5892	91.0387	301.211	439.84	353.385	467.906	230.091	442.615	389.376	76.8499	478.242	133.713	313.475	182.543	68.9611
AT1G14260	0	0	0	0	0	0	0	0	0	0	0	0	0	0	0	0	222.911	301.831	760.311	19.1205	18.0744	424.284	129.984	802.829	462.563	591.831	341.201	82.3064	27.3163	881.955	280.411	46.9331	15.9213	0	23.5671	132.591
AT1G14270	0	0	10.0569	0	0	0	0	14.0428	0	0	0	0	0	0	0	0	63.2418	101.11	22.5809	177.739	64.4299	112.361	171.338	217.209	187	146.354	279.313	82.3064	0	252.346	33.9597	85.1053	0	0	0	0
AT1G14280	0	0	0	0	0	0	0	0	0	0	0	0	0	0	0	0	0	0	0	0	0	0	0	0	0	0	0	0	0	0	0	0	0	0	0	0
AT1G14290	0	0	0	0	0	0	0	14.0428	0	0	0	0	0	0	14.9941	0	129.822	148.611	52.4801	59.7958	40.3043	183.478	91.0387	258.596	287.407	245.106	102.156	37.8177	210.107	156.419	123.913	65.6215	0	0	52.0285	0
AT1G14300	0	0	0	0	0	0	0	0	0	22.2374	0	0	0	0	0	0	63.2418	16.024	327.143	177.739	200.415	90.1259	110.179	157.765	308.41	60.6123	159.428	282.317	109.957	219.614	226.205	190.849	0	0	0	0
AT1G14310	19.7938	7.41157	22.7899	0	0	0	0	0	0	0	0	0	10.2609	0	14.9941	18.9706	95.4556	0	22.5809	59.7958	40.3043	48.5892	72.6452	84.6507	63.487	194.381	47.7328	82.3064	109.957	96.9577	123.913	65.6215	0	0	0	0
AT1G14315	0	0	0	0	0	0	0	0	0	0	0	0	0	0	0	0	0	35.4261	22.5809	0	18.0744	0	9.90707	0	20.4952	0	0	37.8177	27.3163	42.806	0	46.9331	0	0	0	0
AT1G14320	431.35	788.71	713.28	699.247	308.216	577.378	996.876	644.328	1230.97	455.6	327.018	952.693	864.768	869.249	688.311	1393.71	6701.6	2554.2	2193.46	6971.89	7116	7664.54	11402.3	10816	17637.9	8001.92	7076.32	17211.6	2932.27	8755.35	13622.4	8841.03	1386.81	4127.54	2152.22	1105.27
AT1G14330	0	0	0	0	0	0	0	0	0	22.2374	0	0	0	0	0	67.078	0	16.024	0	8.07077	18.0744	29.7557	23.3665	0	8.71363	25.1025	0	0	0	69.0577	33.9597	0	0	21.0394	23.5671	0
AT1G14340	0	7.41157	10.0569	0	0	0	0	0	0	0	21.8857	0	0	0	0	0	0	0	0	0	0	12.8676	0	9.53358	20.4952	0	0	0	0	18.8985	0	0	0	0	0	0
AT1G14345	0	7.41157	0	0	0	11.0398	0	0	0	0	0	0	0	0	0	0	63.2418	16.024	240.96	31.6676	64.4299	29.7557	129.984	67.7842	79.5042	60.6123	159.428	0	27.3163	156.419	0	85.1053	0	0	0	0
AT1G14350	0	0	0	0	0	0	0	0	0	0	0	0	0	0	0	0	0	0	0	0	0	0	0	0	0	60.6123	0	0	27.3163	0	0	0	0	0	0	0
AT1G14360	0	17.3382	36.7761	0	44.6815	67.1874	32.0202	67.8492	43.1222	119.881	75.5484	68.2811	89.7439	41.9014	0	120.675	497.895	301.831	464.244	254.243	382.932	818.823	585.928	626.41	775.452	469.35	1778.51	908.217	210.107	802.496	1158.4	555.049	0	0	0	0
AT1G14370	0	0	0	0	0	0	0	0	0	0	0	0	0	0	0	0	0	0	0	0	0	12.8676	0	36.3705	8.71363	0	0	0	0	0	0	0	0	0	0	0
AT1G14380	0	28.5042	0	0	0	24.0299	0	0	26.7802	22.2374	0	13.7243	0	0	0	42.0867	20.6109	0	0	0	0	68.8088	38.5992	36.3705	63.487	101.51	0	0	0	18.8985	33.9597	0	0	0	0	0
AT1G14390	0	0	0	0	0	0	0	0	0	0	0	0	0	0	0	0	0	0	0	0	0	0	0	0	0	0	0	0	0	18.8985	0	0	0	0	0	0
AT1G14400	43.9968	53.3235	51.6438	20.8713	0	82.44	14.5462	258.925	43.1222	84.5117	0	30.6122	10.2609	0	54.4869	18.9706	79.0474	78.3203	121.969	377.871	259.45	208.412	259.865	120.199	462.563	245.106	0	82.3064	158.342	389.376	280.411	529.268	0	0	0	0
AT1G14410	19.7938	40.5599	36.7761	0	31.6379	11.0398	32.0202	0	11.8614	84.5117	21.8857	13.7243	23.7427	41.9014	0	18.9706	497.895	101.11	327.143	377.871	259.45	452.956	330.468	751.633	1196.37	1505.18	279.313	335.62	321.865	252.346	511.895	503.664	0	0	0	0
AT1G14420	0	0	0	0	0	0	0	0	0	0	0	0	0	0	0	0	0	0	0	0	0	0	0	0	0	0	0	0	0	0	0	0	0	0	0	0
AT1G14430	0	0	0	0	0	0	0	0	11.8614	0	0	0	0	0	0	18.9706	0	16.024	0	0	18.0744	12.8676	0	0	33.8016	0	0	0	65.7672	18.8985	33.9597	13.0491	0	0	0	0
AT1G14440	0	0	0	0	0	0	0	0	0	0	0	0	0	0	0	0	0	0	0	0	0	0	0	0	0	0	0	0	0	0	0	0	0	0	0	0
AT1G14450	126.47	53.3235	83.3377	155.256	44.6815	24.0299	50.8014	67.8492	198.452	119.881	228.351	68.2811	127.122	280.904	147.392	67.078	431.071	223.536	283.467	510.117	289.697	159.118	532.683	577.509	395.063	1133.29	279.313	1589.74	158.342	724.219	336.258	213.263	245.278	504.415	148.217	89.4976
AT1G14455	8.90509	0	10.0569	0	0	0	0	0	0	0	0	0	0	0	0	0	77783.1	47154.3	52316.9	71207.4	47690.5	42627	57405.8	68978.8	58555	146756	90361.7	55557.4	79996.6	85710.4	77561.1	68228.1	107.679	961.694	4336.15	13.6551
AT1G14460	8.90509	0	0	0	8.4662	0	0	0	0	0	0	0	10.2609	0	0	42.0867	0	16.024	240.96	45.2983	18.0744	29.7557	23.3665	0	96.1608	25.1025	0	37.8177	27.3163	96.9577	123.913	29.2627	0	0	23.5671	0
AT1G14470	0	0	0	0	0	0	0	0	0	0	0	0	10.2609	0	0	0	20.6109	0	0	8.07077	0	0	23.3665	0	0	0	0	37.8177	0	0	76.8499	13.0491	0	0	0	0
AT1G14480	0	0	0	0	0	0	0	0	0	0	0	0	0	0	0	0	8.82605	0	0	0	0	12.8676	9.90707	0	0	25.1025	0	0	0	18.8985	76.8499	0	0	0	0	0
AT1G14490	0	0	0	0	0	0	0	0	0	0	0	0	0	0	0	0	20.6109	101.11	121.969	19.1205	18.0744	29.7557	0	9.53358	63.487	25.1025	0	129.717	27.3163	0	0	13.0491	0	0	23.5671	0
AT1G14500	0	0	0	0	0	0	0	0	0	0	0	0	0	0	0	0	0	0	0	0	0	0	0	0	0	0	0	0	0	0	0	0	0	0	0	0
AT1G14510	8.90509	53.3235	0	0	8.4662	0	0	0	60.463	22.2374	21.8857	30.6122	0	18.4649	0	18.9706	203.588	124.573	121.969	254.243	200.415	286.24	506.433	412.419	579.263	194.381	663.707	179.132	210.107	219.614	760.942	213.263	0	0	0	0
AT1G14518	0	0	0	0	0	0	0	0	0	0	0	0	0	0	0	0	0	0	0	0	0	0	0	0	0	0	0	0	0	0	0	0	0	0	0	0
AT1G14520	0	0	0	0	0	0	0	0	0	0	0	0	0	0	0	0	8.82605	0	0	0	0	0	0	0	0	0	0	0	0	18.8985	33.9597	0	0	0	0	0
AT1G14530	8.90509	7.41157	0	45.3618	19.4495	0	0	30.8673	26.7802	0	0	30.6122	38.7846	0	0	18.9706	8.82605	101.11	52.4801	59.7958	40.3043	48.5892	72.6452	51.6439	48.2063	25.1025	0	282.317	27.3163	319.737	33.9597	147.156	0	76.3444	0	30.6866
AT1G14540	0	0	0	0	0	0	0	0	0	0	0	0	0	0	0	0	20.6109	16.024	85.9487	0	0	0	0	0	0	25.1025	47.7328	37.8177	210.107	0	0	13.0491	0	0	23.5671	0
AT1G14549	0	0	0	0	0	0	0	0	0	0	0	0	0	0	0	0	0	0	0	0	0	0	0	0	0	0	0	0	0	0	0	0	0	0	0	0
AT1G14550	0	0	0	0	0	0	0	0	0	0	0	0	0	0	0	0	0	0	0	0	0	0	0	0	0	0	0	0	0	0	0	0	0	0	0	0
AT1G14560	0	17.3382	0	0	8.4662	0	0	0	0	0	0	30.6122	0	41.9014	14.9941	93.3706	0	16.024	160.013	45.2983	116.349	29.7557	9.90707	0	63.487	146.354	47.7328	179.132	109.957	69.0577	123.913	46.9331	0	21.0394	52.0285	13.6551
AT1G14570	0	53.3235	0	20.8713	44.6815	37.8745	14.5462	48.9309	60.463	51.6319	75.5484	13.7243	38.7846	0	14.9941	18.9706	222.911	56.3472	121.969	45.2983	89.8753	159.118	171.338	197.021	351.229	245.106	102.156	500.771	109.957	460.973	33.9597	190.849	0	76.3444	23.5671	0
AT1G14580	0	0	0	0	0	0	0	0	0	0	0	0	0	0	0	0	0	0	0	0	0	29.7557	9.90707	9.53358	8.71363	0	0	0	0	0	0	0	0	0	0	0
AT1G14590	0	7.41157	0	0	0	0	0	0	0	0	75.5484	0	0	0	0	18.9706	8.82605	0	0	0	18.0744	29.7557	23.3665	9.53358	33.8016	60.6123	0	0	0	0	33.9597	29.2627	0	21.0394	0	13.6551
AT1G14600	0	0	0	0	0	0	0	0	0	0	0	0	0	0	0	0	8.82605	0	0	0	18.0744	0	0	0	0	0	0	0	0	0	0	0	0	0	0	0
AT1G14610	19.7938	66.6811	10.0569	45.3618	87.4502	67.1874	14.5462	30.8673	43.1222	0	0	68.2811	23.7427	123.788	224.081	42.0867	475.426	223.536	199.753	555.846	924.864	395.945	612.909	435.378	1532.51	720.012	1070.31	2305.58	637.381	1294.64	1158.4	1100.91	58.701	76.3444	82.6857	30.6866
AT1G14620	8.90509	66.6811	36.7761	155.256	58.4003	24.0299	14.5462	14.0428	97.3593	0	0	13.7243	0	0	0	67.078	262.476	223.536	160.013	673.378	200.415	340.324	480.442	367.19	1503.91	655.251	663.707	908.217	109.957	534.309	825.382	713.145	0	0	0	13.6551
AT1G14630	0	0	0	0	0	0	0	0	0	0	0	0	0	0	0	0	0	0	0	0	0	0	0	0	0	0	0	0	0	0	0	0	0	0	0	0
AT1G14640	0	0	0	20.8713	0	0	0	0	0	0	21.8857	0	54.9384	41.9014	0	0	20.6109	101.11	22.5809	19.1205	18.0744	0	0	9.53358	96.1608	101.51	47.7328	129.717	0	69.0577	0	190.849	0	0	52.0285	30.6866
AT1G14642	0	0	0	0	0	0	0	0	0	0	0	0	0	0	0	0	8.82605	0	0	0	0	0	0	0	8.71363	0	0	0	0	18.8985	0	13.0491	0	0	0	0
AT1G14650	0	7.41157	0	0	0	0	0	0	0	0	0	0	10.2609	95.0844	14.9941	0	453.149	466.017	283.467	399.361	320.38	112.361	171.338	258.596	725.405	655.251	597.776	730.443	321.865	724.219	511.895	503.664	0	0	0	0
AT1G14660	8.90509	7.41157	0	0	0	0	0	0	0	0	0	0	10.2609	0	14.9941	18.9706	8.82605	0	85.9487	8.07077	0	12.8676	0	9.53358	63.487	60.6123	0	0	158.342	187.61	33.9597	0	0	21.0394	0	0
AT1G14670	8.90509	17.3382	22.7899	0	8.4662	24.0299	0	0	26.7802	119.881	0	48.9439	71.973	0	54.4869	42.0867	222.911	101.11	240.96	141.662	229.674	259.829	110.179	237.741	826.119	146.354	159.428	389.862	65.7672	354.296	123.913	633.397	0	0	0	0
AT1G14680	0	0	0	0	0	0	0	0	0	0	0	0	0	0	0	42.0867	0	56.3472	22.5809	0	0	0	9.90707	0	20.4952	0	102.156	0	0	156.419	0	46.9331	0	0	0	0
AT1G14685	8.90509	17.3382	22.7899	0	0	11.0398	0	0	11.8614	0	0	13.7243	71.973	153.563	14.9941	18.9706	33.8499	56.3472	0	19.1205	40.3043	48.5892	23.3665	22.189	48.2063	194.381	47.7328	179.132	27.3163	389.376	280.411	0	0	21.0394	82.6857	30.6866
AT1G14686	0	0	0	0	0	0	0	0	0	0	0	0	0	0	0	0	0	0	22.5809	0	0	0	0	0	0	0	0	0	0	0	0	0	0	0	0	0
AT1G14687	0	0	0	0	0	0	0	0	0	0	0	0	0	0	0	0	8.82605	0	0	0	0	0	0	0	0	0	0	0	0	0	0	0	0	0	0	0
AT1G14688	0	0	0	0	0	0	0	0	0	0	0	0	0	0	0	0	0	0	0	0	0	0	0	0	0	0	0	0	0	0	0	0	0	0	0	0
AT1G14690	0	0	0	0	0	0	0	0	0	0	0	0	0	0	0	0	8.82605	0	22.5809	0	0	12.8676	0	0	8.71363	0	47.7328	37.8177	0	18.8985	0	0	0	0	0	0
AT1G14700	0	0	0	0	0	0	0	0	0	0	0	0	0	0	0	0	8.82605	0	0	0	0	0	0	0	0	0	0	0	0	0	0	0	0	0	0	0
AT1G14710	0	0	22.7899	0	44.6815	11.0398	0	0	60.463	22.2374	47.8235	68.2811	10.2609	18.4649	14.9941	42.0867	33.8499	0	0	0	0	48.5892	9.90707	9.53358	79.5042	245.106	0	37.8177	0	0	123.913	13.0491	0	76.3444	0	0
AT1G14720	0	0	0	0	8.4662	37.8745	14.5462	0	0	0	0	13.7243	0	0	0	18.9706	8.82605	0	0	0	0	12.8676	0	22.189	33.8016	25.1025	0	0	0	96.9577	0	0	0	0	23.5671	0
AT1G14730	0	0	0	0	0	0	0	0	0	0	0	0	0	0	0	0	8.82605	78.3203	0	0	0	0	9.90707	22.189	0	0	0	0	0	0	0	0	0	0	0	0
AT1G14740	0	7.41157	10.0569	0	19.4495	37.8745	50.8014	0	26.7802	0	75.5484	13.7243	71.973	18.4649	0	120.675	203.588	173.151	22.5809	31.6676	89.8753	112.361	259.865	84.6507	417.338	245.106	47.7328	129.717	381.228	424.945	173.909	403.15	0	21.0394	23.5671	0
AT1G14750	19.7938	0	22.7899	0	8.4662	0	0	0	0	22.2374	21.8857	13.7243	0	18.4649	0	18.9706	0	35.4261	0	0	0	0	23.3665	0	8.71363	0	0	0	0	0	0	0	0	0	0	0
AT1G14755	8.90509	7.41157	0	0	0	0	0	0	0	0	0	0	0	0	0	0	11484.8	11384.7	24260.6	9514.28	11954.1	12643.9	15017.5	11767.8	16641.7	24335.7	18500.1	16224.5	29321.5	30752.8	16539.3	10901.9	15.9213	106.992	559.817	68.9611
AT1G14760	0	0	0	0	0	0	0	0	0	0	0	0	0	0	0	0	8.82605	35.4261	0	0	0	0	0	9.53358	8.71363	0	0	0	27.3163	69.0577	0	0	0	0	0	0
AT1G14770	8.90509	0	0	0	0	0	0	14.0428	0	0	21.8857	0	0	18.4649	0	18.9706	33.8499	16.024	22.5809	0	64.4299	68.8088	38.5992	0	79.5042	25.1025	47.7328	0	27.3163	18.8985	0	65.6215	0	0	23.5671	0
AT1G14780	0	0	0	0	0	0	0	0	0	0	0	0	0	0	0	0	0	0	0	0	0	0	0	0	0	0	0	0	0	0	0	0	0	0	0	0
AT1G14790	0	0	0	0	0	11.0398	0	0	26.7802	22.2374	0	13.7243	0	0	0	0	8.82605	0	0	8.07077	0	0	0	0	0	0	0	0	0	0	76.8499	0	0	0	0	0
AT1G14800	0	0	0	0	0	0	0	0	0	0	0	0	0	0	0	0	0	0	0	0	0	0	0	0	0	0	0	0	0	0	0	0	0	0	0	0
AT1G14810	0	0	0	0	0	0	0	0	0	0	0	0	0	18.4649	0	0	543.388	249.301	283.467	1399.28	748.973	850.875	1102.74	726.264	1618.92	921.674	341.201	2910.4	637.381	1337.17	890.592	931.842	0	0	0	0
AT1G14820	0	0	10.0569	0	0	0	0	0	11.8614	51.6319	0	0	10.2609	0	33.8435	42.0867	344.878	124.573	52.4801	107.316	143.673	135.388	306.575	367.19	113.385	60.6123	159.428	0	210.107	126.151	123.913	65.6215	0	21.0394	23.5671	0
AT1G14830	0	17.3382	22.7899	20.8713	44.6815	11.0398	14.5462	48.9309	26.7802	0	75.5484	48.9439	23.7427	67.6715	76.389	18.9706	165.952	78.3203	371.886	335.612	382.932	313.08	129.984	157.765	725.405	245.106	102.156	730.443	0	252.346	452.136	282.451	274.676	790.538	217.698	89.4976
AT1G14840	0	0	0	0	0	0	0	0	0	0	0	0	0	0	0	0	20.6109	0	22.5809	19.1205	40.3043	48.5892	23.3665	36.3705	79.5042	25.1025	47.7328	179.132	27.3163	42.806	33.9597	46.9331	0	0	0	0
AT1G14850	8.90509	7.41157	10.0569	20.8713	0	0	0	0	0	51.6319	0	0	10.2609	18.4649	54.4869	0	33.8499	56.3472	52.4801	19.1205	64.4299	90.1259	38.5992	51.6439	287.407	146.354	102.156	557.287	158.342	354.296	0	147.156	0	0	23.5671	13.6551
AT1G14860	0	0	0	0	0	0	0	0	0	0	0	0	0	0	0	0	8.82605	16.024	0	0	0	0	0	0	0	0	0	0	0	0	0	0	0	0	0	0
AT1G14870	0	0	0	0	0	0	0	0	0	0	0	0	0	0	0	0	0	0	0	0	0	0	0	0	48.2063	0	0	0	0	0	0	0	0	0	0	0
AT1G14880	0	0	0	0	0	0	0	0	0	0	0	0	0	0	0	0	0	0	0	0	0	0	0	0	0	0	0	0	0	0	0	0	0	0	0	0
AT1G14890	0	0	0	0	0	0	0	0	0	0	0	0	0	0	0	0	0	0	0	0	0	0	0	0	0	0	0	0	0	0	0	0	0	0	0	0
AT1G14900	0	0	0	0	0	0	0	0	0	0	0	0	0	0	14.9941	18.9706	0	0	0	0	0	0	9.90707	0	0	0	47.7328	0	0	0	0	0	0	0	0	0
AT1G14910	19.7938	7.41157	0	0	31.6379	0	0	14.0428	0	51.6319	21.8857	0	0	0	0	18.9706	33.8499	56.3472	160.013	75.0238	40.3043	90.1259	91.0387	120.199	417.338	146.354	102.156	230.091	0	126.151	123.913	190.849	0	47.4452	52.0285	13.6551
AT1G14920	0	0	0	0	0	11.0398	0	14.0428	11.8614	22.2374	21.8857	13.7243	23.7427	18.4649	0	18.9706	8.82605	0	0	0	0	0	0	0	0	0	0	0	0	18.8985	0	0	0	0	0	0
AT1G14930	0	0	0	0	0	0	0	0	0	0	0	0	0	0	0	0	0	0	0	0	0	0	0	0	0	0	0	0	0	0	0	0	0	0	0	0
AT1G14940	0	0	0	0	0	0	0	0	0	0	0	0	0	0	0	0	0	0	0	0	0	0	0	0	0	0	0	0	0	0	0	0	0	0	0	0
AT1G14950	0	0	0	0	0	0	0	0	0	0	0	0	0	0	0	0	0	0	0	0	0	0	0	0	0	0	0	0	0	0	0	0	0	0	0	0
AT1G14960	0	0	0	0	0	0	0	0	0	0	0	0	0	0	0	0	0	0	0	0	0	0	0	0	0	0	0	0	0	0	0	0	0	0	0	0
AT1G14970	0	0	0	20.8713	0	11.0398	0	0	0	22.2374	104.502	30.6122	0	18.4649	14.9941	18.9706	95.4556	124.573	121.969	31.6676	89.8753	48.5892	9.90707	22.189	48.2063	101.51	159.428	0	158.342	156.419	0	29.2627	0	106.992	23.5671	110.741
AT1G14980	397.254	274.026	324.828	98.5899	166.974	390.589	90.8686	327.822	799.13	1111.64	260.789	465.369	504.841	526.014	1008.73	298.723	6629.11	1410.49	1133.89	2548.56	3254.53	3334.82	5138.49	5416.6	7615.18	5676.89	5779.41	15815.1	3890.87	5515.13	6195.19	2823.78	0	0	0	0
AT1G14990	0	0	0	0	0	0	0	0	0	22.2374	0	0	23.7427	0	0	0	431.071	301.831	371.886	45.2983	200.415	68.8088	55.1114	120.199	373.024	245.106	159.428	179.132	210.107	724.219	280.411	168.802	0	47.4452	114.862	0
AT1G15000	0	0	0	0	0	0	0	0	0	0	0	0	0	0	0	0	79.0474	16.024	52.4801	124.256	0	68.8088	55.1114	9.53358	131.122	194.381	0	0	0	354.296	280.411	13.0491	0	0	23.5671	0
AT1G15002	19.7938	7.41157	0	0	0	24.0299	0	0	0	22.2374	0	0	0	0	14.9941	18.9706	0	0	22.5809	0	0	48.5892	23.3665	84.6507	149.327	25.1025	0	0	0	18.8985	76.8499	65.6215	0	0	0	0
AT1G15010	31.5826	7.41157	36.7761	0	0	0	0	0	43.1222	278.346	21.8857	0	71.973	123.788	54.4869	18.9706	2084.01	249.301	1358.3	649.522	18.0744	286.24	150.387	626.41	1278.91	991.168	218.631	282.317	1534.57	1337.17	511.895	13.0491	0	0	0	0
AT1G15015	0	0	0	0	0	0	0	0	0	0	0	0	0	0	0	0	0	0	0	0	0	0	0	0	0	0	0	0	0	0	0	0	0	0	0	0
AT1G15020	0	28.5042	36.7761	0	8.4662	11.0398	0	0	26.7802	0	0	0	0	0	0	67.078	48.1313	56.3472	121.969	335.612	171.725	183.478	110.179	84.6507	417.338	101.51	47.7328	82.3064	109.957	424.945	280.411	282.451	107.679	206.289	52.0285	248.865
AT1G15030	8.90509	7.41157	22.7899	0	0	0	0	48.9309	43.1222	22.2374	21.8857	13.7243	38.7846	18.4649	0	0	20.6109	56.3472	0	107.316	18.0744	0	23.3665	9.53358	20.4952	101.51	47.7328	82.3064	0	96.9577	123.913	13.0491	0	0	23.5671	0
AT1G15040	0	0	0	0	0	0	0	0	0	0	0	0	0	0	0	0	5384.84	1938.1	3626.23	1023.51	2960.24	8519.44	9212.52	8720.19	16416.8	5983.68	6424.95	14350.9	4593.89	5833.83	2089.79	6588.71	0	0	0	0
AT1G15045	0	0	0	0	0	0	0	0	0	0	0	0	0	0	0	0	48.1313	35.4261	121.969	0	0	68.8088	0	22.189	79.5042	60.6123	218.631	0	210.107	18.8985	0	29.2627	0	0	0	0
AT1G15050	0	0	0	0	0	0	0	0	0	0	0	0	0	0	0	0	147.684	35.4261	160.013	159.5	40.3043	183.478	110.179	120.199	206.413	60.6123	0	0	65.7672	156.419	0	190.849	0	0	0	0
AT1G15060	0	7.41157	0	0	0	0	0	0	0	0	0	0	23.7427	0	0	18.9706	48.1313	101.11	22.5809	31.6676	40.3043	0	9.90707	0	149.327	25.1025	159.428	82.3064	0	0	76.8499	125.954	0	47.4452	0	0
AT1G15080	0	0	0	0	0	0	0	0	0	0	0	0	0	0	14.9941	0	8.82605	0	0	0	0	0	0	0	0	0	0	0	0	0	0	0	0	0	0	0
AT1G15090	0	0	0	0	0	0	0	0	0	0	0	0	0	0	0	0	0	0	0	0	0	0	0	0	0	0	0	0	0	0	0	0	0	0	0	0
AT1G15100	8.90509	17.3382	0	0	0	0	0	67.8492	0	22.2374	21.8857	0	0	0	0	18.9706	431.071	301.831	658.803	90.8873	18.0744	313.08	585.928	67.7842	308.41	2060.33	218.631	500.771	442.615	802.496	2239.81	403.15	0	0	0	0
AT1G15110	0	7.41157	10.0569	0	0	0	50.8014	0	0	22.2374	0	30.6122	10.2609	0	14.9941	0	222.911	301.831	283.467	75.0238	143.673	90.1259	306.575	102.146	113.385	655.251	218.631	179.132	158.342	460.973	511.895	147.156	0	21.0394	0	0
AT1G15120	112.01	124.742	22.7899	126.581	44.6815	162.752	155.157	30.8673	177.429	0	165.085	220.178	146.6	18.4649	172.419	394.16	1967.38	846.309	760.311	1971.96	996.568	1783.25	2708.63	2578.96	3370.21	3089.07	1706.33	4089.61	1374.31	3125.53	2467.7	1903.59	334.955	1454.79	805.491	322.977
AT1G15125	0	0	0	0	0	0	0	0	0	0	0	0	0	0	0	0	0	0	0	0	0	0	0	0	0	0	0	0	0	0	0	0	0	0	0	0
AT1G15130	19.7938	17.3382	10.0569	0	0	0	14.5462	0	11.8614	0	0	13.7243	0	0	14.9941	148.815	165.952	124.573	85.9487	75.0238	116.349	208.412	55.1114	36.3705	485.5	245.106	47.7328	335.62	381.228	126.151	452.136	147.156	15.9213	0	0	30.6866
AT1G15140	0	0	0	0	0	0	0	0	11.8614	51.6319	0	0	10.2609	0	0	0	660.139	173.151	0	314.86	512.154	112.361	171.338	389.687	485.5	786.043	279.313	230.091	109.957	881.955	173.909	329.997	0	0	0	13.6551
AT1G15150	0	0	0	0	0	0	0	0	0	0	0	0	0	0	0	0	20.6109	16.024	52.4801	0	18.0744	12.8676	0	9.53358	48.2063	60.6123	0	37.8177	0	18.8985	0	105.247	0	0	0	0
AT1G15160	0	0	0	0	0	0	0	0	0	0	0	0	0	0	0	0	20.6109	0	22.5809	8.07077	18.0744	12.8676	0	9.53358	63.487	0	47.7328	37.8177	27.3163	0	0	13.0491	0	0	23.5671	0
AT1G15165	0	7.41157	0	0	0	0	0	0	0	0	0	0	0	0	0	0	33.8499	78.3203	52.4801	8.07077	0	0	9.90707	0	20.4952	25.1025	0	0	109.957	96.9577	0	13.0491	0	0	0	0
AT1G15170	0	28.5042	0	0	8.4662	0	0	0	11.8614	22.2374	21.8857	0	0	67.6715	0	0	129.822	173.151	121.969	196.353	259.45	159.118	129.984	322.942	417.338	146.354	279.313	82.3064	321.865	497.435	123.913	190.849	0	0	0	0
AT1G15175	0	7.41157	0	0	0	0	0	0	0	0	0	0	0	0	0	0	33.8499	35.4261	0	0	18.0744	0	0	0	0	0	0	0	0	18.8985	0	13.0491	0	0	0	0
AT1G15180	0	0	0	0	0	0	0	0	0	22.2374	0	0	0	0	0	0	0	16.024	0	8.07077	0	0	9.90707	22.189	8.71363	0	0	0	0	0	0	13.0491	0	0	0	0
AT1G15190	0	0	0	0	0	0	0	0	0	0	0	0	0	0	0	0	20.6109	16.024	464.244	8.07077	0	29.7557	9.90707	9.53358	33.8016	101.51	0	0	65.7672	354.296	123.913	13.0491	0	21.0394	0	0
AT1G15200	70.2004	53.3235	67.2035	20.8713	118.23	52.305	32.0202	87.4298	97.3593	157.226	75.5484	88.402	10.2609	95.0844	99.2773	148.815	566.402	667.291	917.156	602.326	414.753	340.324	612.909	726.264	1618.92	2060.33	730.227	1462.9	637.381	962.519	2391.37	959.739	0	0	0	13.6551
AT1G15210	0	0	0	0	0	0	0	0	0	0	0	0	0	0	0	0	0	0	0	0	0	0	0	0	0	0	0	0	0	0	0	0	0	0	0	0
AT1G15215	0	0	0	0	0	0	0	0	11.8614	51.6319	0	13.7243	0	0	54.4869	18.9706	33.8499	173.151	22.5809	45.2983	64.4299	48.5892	23.3665	22.189	113.385	194.381	47.7328	129.717	27.3163	69.0577	33.9597	46.9331	15.9213	0	0	0
AT1G15220	0	0	0	0	0	0	0	0	0	22.2374	21.8857	0	10.2609	0	0	0	33.8499	35.4261	22.5809	31.6676	64.4299	12.8676	23.3665	9.53358	63.487	101.51	102.156	37.8177	0	42.806	33.9597	65.6215	15.9213	0	23.5671	0
AT1G15230	126.47	40.5599	51.6438	20.8713	44.6815	11.0398	0	14.0428	26.7802	119.881	104.502	48.9439	71.973	95.0844	99.2773	207.145	732.096	410.311	1024.5	215.321	414.753	233.876	532.683	389.687	1475.41	1353.74	932.906	1028.93	991.167	460.973	452.136	1539.28	0	0	0	0
AT1G15240	0	17.3382	0	0	8.4662	0	14.5462	0	0	22.2374	21.8857	0	0	0	0	18.9706	129.822	148.611	160.013	31.6676	143.673	68.8088	55.1114	36.3705	206.413	146.354	159.428	129.717	264.735	285.738	173.909	259.087	0	0	0	0
AT1G15250	31.5826	28.5042	36.7761	20.8713	19.4495	52.305	0	67.8492	26.7802	549.468	75.5484	152.302	127.122	41.9014	76.389	298.723	497.895	148.611	121.969	335.612	259.45	313.08	306.575	651.123	1503.91	1353.74	467.906	1526.18	158.342	424.945	1226.95	713.145	58.701	76.3444	182.543	0
AT1G15260	0	0	0	0	0	0	0	0	0	0	0	0	0	0	0	0	0	0	0	0	0	12.8676	0	0	8.71363	0	0	0	0	18.8985	0	0	0	0	0	0
AT1G15270	56.8978	53.3235	10.0569	184.512	87.4502	98.0077	70.4852	48.9309	116.69	0	228.351	130.493	250.253	41.9014	224.081	207.145	3729.93	1638.71	1358.3	1767.2	1708.85	2192.85	2744.73	3661.96	4013.15	3542.21	2662.95	4019.09	1453.97	3418.6	3570.99	2889.03	160.578	388.236	182.543	132.591
AT1G15280	0	17.3382	36.7761	20.8713	0	11.0398	0	0	0	0	0	0	0	18.4649	0	42.0867	112.398	275.407	22.5809	294.374	143.673	159.118	192.795	177.197	395.063	245.106	102.156	444.94	442.615	389.376	511.895	282.451	0	139.009	0	30.6866
AT1G15290	0	0	10.0569	0	8.4662	0	0	0	0	0	0	13.7243	10.2609	41.9014	0	0	262.476	466.017	511.73	487.547	818.723	511.24	807.908	651.123	1418.73	921.674	1491.47	1462.9	1217.91	1640.39	393.55	959.739	0	0	0	0
AT1G15300	0	0	10.0569	0	0	11.0398	14.5462	0	0	0	21.8857	0	0	0	0	0	8.82605	56.3472	0	19.1205	18.0744	12.8676	23.3665	51.6439	96.1608	0	159.428	129.717	210.107	18.8985	33.9597	65.6215	0	76.3444	23.5671	49.2781
AT1G15310	31.5826	7.41157	10.0569	98.5899	19.4495	0	0	0	0	22.2374	0	0	23.7427	0	0	93.3706	147.684	173.151	199.753	356.619	259.45	183.478	379.251	577.509	603.181	245.106	218.631	335.62	774.928	571.574	123.913	478.242	0	0	0	0
AT1G15320	0	7.41157	0	0	0	0	0	0	26.7802	0	0	0	0	0	0	0	8.82605	16.024	160.013	0	18.0744	159.118	129.984	120.199	96.1608	0	47.7328	82.3064	27.3163	96.9577	0	13.0491	0	0	0	0
AT1G15330	0	0	0	0	0	0	0	0	0	0	0	0	0	0	0	0	48.1313	16.024	0	0	0	12.8676	0	36.3705	8.71363	0	0	0	27.3163	42.806	0	65.6215	0	0	0	0
AT1G15340	0	0	0	0	0	0	0	0	0	0	0	0	0	0	0	0	20.6109	35.4261	0	0	18.0744	0	9.90707	36.3705	63.487	60.6123	102.156	37.8177	27.3163	69.0577	76.8499	13.0491	0	0	52.0285	0
AT1G15350	8.90509	0	0	20.8713	0	0	14.5462	14.0428	26.7802	0	0	0	0	18.4649	0	0	344.878	355.547	560.014	510.117	714.42	424.284	306.575	279.757	1306.65	245.106	663.707	389.862	321.865	763.205	393.55	1015.88	58.701	241.274	364.86	154.974
AT1G15360	0	0	0	0	0	0	0	0	0	0	0	0	0	0	0	0	0	0	0	0	0	0	0	0	8.71363	0	0	37.8177	0	0	0	0	0	0	0	0
AT1G15370	0	28.5042	0	45.3618	8.4662	24.0299	0	30.8673	26.7802	119.881	75.5484	48.9439	10.2609	18.4649	14.9941	67.078	520.551	410.311	511.73	555.846	545.216	631.252	751.153	676.006	1853.58	921.674	2662.95	2372.01	1295.61	609.214	697.319	821.46	0	21.0394	0	13.6551
AT1G15380	0	0	0	0	0	0	0	0	0	0	0	0	0	0	0	0	0	16.024	22.5809	294.374	18.0744	12.8676	192.795	36.3705	113.385	101.51	0	0	27.3163	0	33.9597	427.978	0	0	0	0
AT1G15385	19.7938	0	10.0569	20.8713	0	0	50.8014	48.9309	0	0	0	0	0	0	0	0	33.8499	0	52.4801	0	89.8753	12.8676	55.1114	0	20.4952	25.1025	0	82.3064	0	18.8985	76.8499	29.2627	0	0	23.5671	30.6866
AT1G15390	0	0	0	20.8713	0	11.0398	14.5462	0	0	84.5117	0	0	10.2609	0	0	0	387.536	198.141	160.013	294.374	171.725	208.412	171.338	157.765	826.119	469.35	159.428	848.496	442.615	319.737	336.258	378.537	0	0	0	0
AT1G15400	0	0	0	0	0	0	0	0	0	0	0	0	0	0	14.9941	0	0	0	0	19.1205	0	29.7557	110.179	0	20.4952	0	0	37.8177	0	18.8985	0	0	0	0	0	0
AT1G15405	8.90509	0	0	0	0	0	0	0	0	0	0	13.7243	0	0	0	0	0	0	0	0	0	0	0	0	0	0	0	0	0	0	0	0	0	0	0	0
AT1G15410	0	7.41157	0	0	8.4662	0	14.5462	0	11.8614	22.2374	21.8857	0	38.7846	18.4649	14.9941	67.078	33.8499	0	0	59.7958	64.4299	12.8676	9.90707	67.7842	79.5042	146.354	47.7328	82.3064	65.7672	69.0577	33.9597	46.9331	58.701	0	0	0
AT1G15415	0	0	0	0	0	0	0	0	0	0	0	0	0	0	0	0	0	0	0	0	0	12.8676	0	0	8.71363	0	0	0	0	0	0	0	0	0	0	0
AT1G15420	0	17.3382	0	0	8.4662	52.305	14.5462	0	43.1222	0	0	13.7243	108.152	0	14.9941	93.3706	63.2418	101.11	160.013	294.374	229.674	286.24	214.721	36.3705	308.41	60.6123	47.7328	389.862	109.957	534.309	760.942	378.537	0	0	0	0
AT1G15430	19.7938	17.3382	10.0569	0	58.4003	0	14.5462	0	78.5866	0	21.8857	13.7243	0	18.4649	0	0	636.461	148.611	240.96	45.2983	89.8753	135.388	214.721	344.939	308.41	298.192	0	282.317	109.957	187.61	76.8499	147.156	0	0	114.862	49.2781
AT1G15440	19.7938	7.41157	22.7899	0	0	52.305	50.8014	14.0428	43.1222	22.2374	47.8235	13.7243	0	67.6715	76.389	0	147.684	101.11	22.5809	107.316	89.8753	208.412	214.721	138.753	462.563	245.106	597.776	444.94	210.107	389.376	123.913	306.093	0	0	0	0
AT1G15450	0	0	0	0	0	0	0	0	0	0	0	0	0	0	0	0	0	0	0	0	0	0	0	0	0	0	0	0	0	0	0	0	0	0	0	0
AT1G15460	8.90509	0	0	0	0	0	0	0	0	0	0	13.7243	23.7427	0	0	0	242.546	275.407	160.013	356.619	382.932	367.953	454.719	322.942	603.181	410.491	404.11	230.091	158.342	285.738	1649.76	378.537	0	0	0	0
AT1G15470	0	7.41157	10.0569	20.8713	0	11.0398	50.8014	14.0428	26.7802	22.2374	0	0	0	0	0	93.3706	303.164	198.141	199.753	159.5	171.725	90.1259	192.795	258.596	206.413	353.385	663.707	282.317	210.107	156.419	452.136	168.802	0	0	0	0
AT1G15480	8.90509	0	22.7899	0	8.4662	24.0299	0	0	11.8614	0	0	0	0	0	0	0	48.1313	16.024	0	8.07077	18.0744	12.8676	9.90707	84.6507	63.487	60.6123	0	230.091	109.957	18.8985	280.411	29.2627	0	0	23.5671	0
AT1G15490	0	0	0	0	0	0	0	0	43.1222	0	0	0	0	0	0	0	0	16.024	0	8.07077	18.0744	29.7557	38.5992	0	33.8016	25.1025	47.7328	37.8177	27.3163	0	0	46.9331	0	0	0	0
AT1G15500	8.90509	0	0	0	0	0	0	0	0	0	0	0	0	0	0	0	453.149	198.141	283.467	697.401	783.742	786.986	865.441	933.366	2370.92	529.833	1070.31	1028.93	774.928	763.205	890.592	1302.89	0	0	0	0
AT1G15510	0	0	0	0	0	0	0	0	0	0	0	0	0	0	0	0	63.2418	56.3472	0	90.8873	171.725	90.1259	38.5992	84.6507	206.413	25.1025	47.7328	179.132	109.957	42.806	0	65.6215	0	0	0	0
AT1G15520	0	7.41157	0	0	31.6379	11.0398	0	0	0	0	0	0	0	18.4649	0	0	20.6109	56.3472	160.013	90.8873	116.349	340.324	91.0387	51.6439	373.024	146.354	47.7328	179.132	27.3163	319.737	33.9597	125.954	0	0	23.5671	0
AT1G15530	19.7938	0	0	0	0	0	0	14.0428	26.7802	0	21.8857	0	10.2609	0	14.9941	18.9706	20.6109	16.024	85.9487	19.1205	0	12.8676	0	9.53358	8.71363	60.6123	0	0	27.3163	156.419	33.9597	13.0491	0	0	0	0
AT1G15540	0	0	0	0	0	0	0	0	0	0	0	0	0	0	0	0	0	0	0	0	0	0	0	0	0	0	0	0	0	0	0	0	0	0	0	0
AT1G15550	0	0	0	0	0	0	0	0	0	0	0	0	0	0	0	0	0	0	0	0	0	0	0	0	8.71363	0	0	0	0	0	0	0	0	0	0	0
AT1G15560	0	0	0	0	0	0	0	0	0	0	0	0	0	0	0	0	0	0	0	19.1205	18.0744	0	9.90707	9.53358	48.2063	0	47.7328	0	0	0	123.913	105.247	0	0	0	0
AT1G15570	0	7.41157	0	0	0	0	0	0	11.8614	0	0	0	0	0	0	0	0	0	0	0	0	0	0	9.53358	0	0	0	0	0	0	0	0	0	0	0	49.2781
AT1G15580	0	0	0	0	0	0	0	0	0	0	0	0	0	0	0	0	0	0	0	0	0	0	0	0	0	0	0	0	0	0	0	0	0	0	0	0
AT1G15590	0	0	0	0	0	0	0	0	0	0	0	0	0	0	0	0	0	0	22.5809	0	0	0	0	0	0	0	0	0	0	0	0	0	0	0	0	0
AT1G15600	0	0	0	0	0	0	0	0	0	0	0	0	0	0	0	0	0	0	0	0	0	0	0	0	0	0	0	0	0	0	0	0	0	0	0	0
AT1G15610	0	0	0	0	0	0	0	0	0	0	0	0	0	0	0	0	0	0	0	0	0	0	0	0	0	0	0	0	0	0	0	0	0	0	0	0
AT1G15620	0	0	0	0	0	0	0	14.0428	11.8614	0	0	0	108.152	0	14.9941	42.0867	8.82605	0	0	0	0	0	0	0	0	0	0	0	0	0	0	0	0	0	0	0
AT1G15630	0	7.41157	0	0	0	0	0	0	0	0	0	0	0	0	0	0	0	0	0	0	0	0	0	0	0	60.6123	0	0	0	42.806	0	0	0	0	23.5671	0
AT1G15640	0	0	0	0	0	0	0	0	0	0	0	0	0	0	0	0	0	0	0	0	0	0	0	0	0	25.1025	0	0	0	0	33.9597	0	0	0	0	0
AT1G15650	0	0	0	0	0	0	0	0	0	0	0	0	0	0	0	0	0	0	0	0	0	0	0	0	0	0	0	0	0	0	0	0	0	0	0	0
AT1G15660	8.90509	0	51.6438	45.3618	8.4662	24.0299	14.5462	0	60.463	22.2374	21.8857	13.7243	38.7846	67.6715	14.9941	0	8.82605	35.4261	0	59.7958	40.3043	68.8088	55.1114	9.53358	113.385	25.1025	102.156	82.3064	109.957	96.9577	33.9597	29.2627	0	0	0	0
AT1G15670	0	0	0	0	0	0	0	14.0428	11.8614	0	0	13.7243	10.2609	41.9014	0	0	129.822	35.4261	0	0	0	12.8676	9.90707	9.53358	8.71363	101.51	0	0	27.3163	69.0577	33.9597	0	0	0	0	0
AT1G15680	0	7.41157	0	0	0	0	0	0	0	0	0	0	0	0	0	0	0	0	0	0	0	0	0	0	0	0	0	0	0	0	33.9597	0	0	0	0	0
AT1G15690	83.8466	188.443	188.85	98.5899	289.817	113.85	50.8014	67.8492	545.22	84.5117	293.692	364.405	654.977	489.634	505.778	526.194	1852.01	2039.26	1589.53	4118.23	2022.65	2538.27	2999.95	2203.19	9560.73	2911.61	2290.63	1589.74	2209.83	2599.16	3814.95	7628.12	0	0	0	13.6551
AT1G15700	0	0	10.0569	0	0	0	0	48.9309	0	0	0	0	0	0	0	18.9706	63.2418	78.3203	52.4801	31.6676	40.3043	112.361	55.1114	51.6439	149.327	0	102.156	335.62	109.957	69.0577	33.9597	46.9331	0	0	52.0285	0
AT1G15710	0	0	0	0	0	0	0	0	0	0	0	0	23.7427	0	0	0	147.684	35.4261	121.969	107.316	40.3043	68.8088	171.338	258.596	246.277	245.106	0	179.132	109.957	354.296	173.909	105.247	15.9213	47.4452	52.0285	0
AT1G15720	0	17.3382	0	0	0	0	0	0	26.7802	0	0	0	0	67.6715	14.9941	18.9706	33.8499	0	0	0	0	12.8676	9.90707	0	8.71363	0	0	0	0	42.806	0	0	0	0	0	0
AT1G15730	0	0	0	0	0	0	0	0	0	0	0	0	0	0	0	0	63.2418	78.3203	22.5809	159.5	18.0744	48.5892	72.6452	67.7842	63.487	60.6123	0	0	0	187.61	76.8499	46.9331	0	0	0	0
AT1G15740	0	17.3382	0	0	8.4662	0	0	0	0	0	21.8857	13.7243	0	0	0	0	33.8499	78.3203	22.5809	59.7958	0	12.8676	0	22.189	48.2063	60.6123	47.7328	82.3064	27.3163	252.346	33.9597	13.0491	0	21.0394	0	0
AT1G15750	43.9968	7.41157	83.3377	98.5899	19.4495	11.0398	14.5462	14.0428	11.8614	22.2374	21.8857	13.7243	10.2609	41.9014	14.9941	18.9706	184.594	173.151	283.467	177.739	200.415	12.8676	110.179	217.209	167.963	853.282	279.313	500.771	109.957	252.346	280.411	190.849	0	0	0	0
AT1G15757	0	0	0	0	0	0	0	0	0	0	0	0	0	0	0	0	0	35.4261	0	0	18.0744	135.388	0	258.596	63.487	0	0	0	65.7672	0	173.909	46.9331	0	139.009	480.605	0
AT1G15760	0	0	0	0	0	0	0	0	0	0	0	0	0	0	0	0	0	0	0	0	18.0744	90.1259	38.5992	0	33.8016	0	0	0	0	18.8985	0	0	0	0	0	0
AT1G15770	0	0	0	0	0	0	0	0	0	0	0	0	0	0	0	0	0	0	0	0	0	12.8676	0	0	0	0	0	0	0	18.8985	0	0	0	0	0	0
AT1G15772	8.90509	0	0	0	0	0	0	0	0	0	0	0	0	18.4649	0	0	63.2418	56.3472	85.9487	45.2983	64.4299	68.8088	72.6452	36.3705	226.178	245.106	102.156	129.717	27.3163	69.0577	123.913	190.849	107.679	21.0394	114.862	0
AT1G15780	8.90509	7.41157	10.0569	0	8.4662	24.0299	0	0	0	0	0	13.7243	38.7846	41.9014	54.4869	0	63.2418	328.55	52.4801	141.662	89.8753	68.8088	72.6452	51.6439	226.178	146.354	218.631	282.317	0	126.151	76.8499	168.802	15.9213	47.4452	0	0
AT1G15790	0	17.3382	0	20.8713	31.6379	0	14.5462	14.0428	0	0	75.5484	13.7243	23.7427	0	0	42.0867	566.402	198.141	417.61	234.623	320.38	424.284	330.468	553.331	651.556	353.385	663.707	908.217	321.865	763.205	280.411	581.001	0	21.0394	23.5671	0
AT1G15800	0	0	0	0	0	24.0299	0	0	11.8614	0	21.8857	0	38.7846	0	0	0	63.2418	35.4261	121.969	107.316	143.673	29.7557	91.0387	102.146	48.2063	655.251	47.7328	282.317	210.107	96.9577	280.411	46.9331	0	0	82.6857	0
AT1G15810	8.90509	17.3382	22.7899	0	8.4662	0	14.5462	0	0	84.5117	0	68.2811	10.2609	67.6715	14.9941	42.0867	184.594	35.4261	52.4801	377.871	116.349	233.876	379.251	301.211	725.405	194.381	467.906	730.443	158.342	187.61	697.319	427.978	0	0	0	0
AT1G15820	0	0	0	0	0	0	0	0	0	0	0	0	0	0	0	0	4224.61	2107.06	6574.56	2061.04	960.625	600.844	404.113	601.871	1334.51	9224.44	1562.81	0	2036.25	3174.1	760.942	1903.59	0	0	0	0
AT1G15825	0	0	0	0	0	0	0	0	0	0	0	0	0	0	0	0	0	0	0	0	0	0	0	0	0	0	0	0	0	0	0	0	0	0	0	0
AT1G15830	0	0	0	0	0	0	0	0	0	0	0	0	0	0	0	0	0	0	0	0	0	0	0	0	0	0	0	0	0	0	0	0	0	0	0	0
AT1G15840	0	0	0	0	0	0	0	0	0	0	0	0	0	0	0	0	0	0	0	0	0	0	0	0	0	0	0	0	0	0	0	0	0	0	0	0
AT1G15850	0	0	0	0	0	0	0	0	0	0	0	0	0	0	0	0	0	0	0	0	0	0	0	0	0	0	0	0	0	0	0	0	0	0	0	0
AT1G15860	0	7.41157	0	0	8.4662	11.0398	0	0	26.7802	0	21.8857	68.2811	38.7846	41.9014	33.8435	120.675	33.8499	16.024	22.5809	31.6676	143.673	90.1259	110.179	84.6507	167.963	146.354	159.428	82.3064	27.3163	319.737	123.913	85.1053	15.9213	47.4452	23.5671	89.4976
AT1G15870	0	0	0	0	0	0	0	0	0	0	0	0	0	41.9014	0	0	147.684	78.3203	0	19.1205	64.4299	12.8676	129.984	102.146	96.1608	245.106	279.313	37.8177	65.7672	156.419	123.913	65.6215	0	0	0	0
AT1G15880	0	7.41157	0	0	0	0	0	0	0	0	47.8235	13.7243	10.2609	18.4649	0	0	8.82605	16.024	22.5809	75.0238	40.3043	0	9.90707	36.3705	113.385	101.51	47.7328	129.717	264.735	96.9577	280.411	29.2627	0	0	0	0
AT1G15885	0	0	10.0569	0	0	0	0	0	0	22.2374	0	13.7243	0	0	0	0	112.398	198.141	121.969	124.256	200.415	68.8088	150.387	120.199	149.327	194.381	404.11	82.3064	109.957	126.151	76.8499	168.802	0	0	0	13.6551
AT1G15890	0	0	0	0	0	0	0	0	0	0	0	0	10.2609	0	0	0	8.82605	148.611	52.4801	19.1205	0	12.8676	23.3665	36.3705	8.71363	25.1025	0	0	65.7672	18.8985	33.9597	13.0491	0	0	0	0
AT1G15900	0	0	0	0	0	0	0	0	0	0	0	0	0	0	0	0	323.898	124.573	121.969	75.0238	229.674	68.8088	55.1114	217.209	63.487	25.1025	0	37.8177	109.957	252.346	123.913	65.6215	36.2665	0	82.6857	0
AT1G15910	0	7.41157	10.0569	0	8.4662	11.0398	0	14.0428	11.8614	0	0	13.7243	0	41.9014	0	0	79.0474	16.024	85.9487	45.2983	40.3043	12.8676	0	9.53358	63.487	25.1025	0	230.091	27.3163	96.9577	123.913	65.6215	0	0	0	13.6551
AT1G15920	0	0	22.7899	0	0	11.0398	14.5462	0	43.1222	0	21.8857	48.9439	10.2609	0	14.9941	0	63.2418	173.151	327.143	75.0238	18.0744	68.8088	72.6452	102.146	149.327	101.51	279.313	282.317	505.858	96.9577	123.913	125.954	0	47.4452	23.5671	0
AT1G15930	156.038	256.45	99.966	244.491	235.813	213.33	200.026	67.8492	645.042	321.18	196.428	465.369	456.379	184.26	360.762	559.937	4158.01	1671.66	1531.12	4358.72	3767.41	4166	5924.12	6039.37	9277.75	3634.4	2662.95	9285.6	2386.35	4730.79	9471.28	5464.64	592.042	1926.14	1369.13	451.982
AT1G15940	83.8466	40.5599	0	20.8713	0	52.305	50.8014	48.9309	136.511	321.18	75.5484	68.2811	23.7427	95.0844	147.392	237.181	147.684	101.11	240.96	314.86	143.673	159.118	72.6452	197.021	725.405	194.381	341.201	557.287	158.342	460.973	956.533	378.537	0	21.0394	0	0
AT1G15950	0	0	0	0	0	0	0	0	0	0	0	13.7243	0	0	0	0	475.426	198.141	371.886	602.326	818.723	570.699	640.121	726.264	1334.51	529.833	864.862	614.435	321.865	724.219	572.731	1158.12	0	0	0	0
AT1G15960	0	0	0	0	0	0	0	0	0	0	0	0	0	0	0	0	20.6109	0	0	124.256	171.725	135.388	38.5992	36.3705	149.327	60.6123	47.7328	282.317	0	18.8985	280.411	168.802	0	0	0	0
AT1G15970	8.90509	7.41157	0	0	0	0	14.5462	14.0428	0	0	21.8857	0	0	0	33.8435	0	48.1313	16.024	22.5809	19.1205	18.0744	340.324	129.984	157.765	167.963	25.1025	0	37.8177	0	187.61	226.205	46.9331	0	0	0	0
AT1G15980	0	0	0	0	0	0	0	0	0	0	0	0	0	0	0	0	0	16.024	0	0	40.3043	0	0	9.53358	0	0	0	0	0	0	0	0	0	0	0	0
AT1G15990	0	0	0	0	0	0	0	0	0	0	0	0	0	0	0	0	0	0	0	0	0	0	0	0	0	0	0	0	0	0	0	0	0	0	0	0
AT1G16000	8.90509	80.5539	67.2035	98.5899	44.6815	52.305	14.5462	170.496	116.69	157.226	75.5484	109.17	89.7439	18.4649	76.389	177.667	1737.93	410.311	464.244	895.215	1142.06	883.138	894.488	1573.37	2370.92	1429.03	1420.44	2438.64	917.851	1465.96	825.382	1390.88	82.6101	106.992	114.862	13.6551
AT1G16010	0	17.3382	0	0	0	0	0	0	11.8614	0	0	0	10.2609	18.4649	0	18.9706	0	16.024	0	45.2983	116.349	29.7557	23.3665	36.3705	149.327	25.1025	47.7328	129.717	27.3163	42.806	33.9597	85.1053	0	0	0	0
AT1G16020	8.90509	7.41157	10.0569	0	0	0	0	0	11.8614	0	21.8857	13.7243	0	0	0	0	63.2418	56.3472	0	19.1205	18.0744	12.8676	72.6452	22.189	33.8016	25.1025	0	37.8177	0	42.806	0	13.0491	0	0	0	0
AT1G16022	0	0	0	0	0	0	0	0	0	0	0	0	0	0	0	0	0	0	0	0	0	0	0	0	0	0	0	0	0	0	0	0	0	0	0	0
AT1G16025	0	0	0	0	0	0	0	0	0	0	0	0	0	0	0	0	0	0	0	0	0	0	0	0	0	0	0	0	0	0	0	0	0	0	0	0
AT1G16030	414.256	0	67.2035	0	19.4495	11.0398	0	128.144	43.1222	0	360.734	13.7243	207.659	0	0	0	1110.23	35.4261	52.4801	31.6676	0	570.699	283.035	458.557	439.84	245.106	159.428	0	65.7672	319.737	1158.4	29.2627	0	0	0	0
AT1G16040	43.9968	17.3382	36.7761	20.8713	58.4003	37.8745	14.5462	14.0428	78.5866	0	134.404	88.402	23.7427	95.0844	54.4869	177.667	184.594	198.141	199.753	314.86	171.725	183.478	72.6452	36.3705	485.5	298.192	102.156	230.091	570.819	424.945	280.411	306.093	0	0	0	0
AT1G16060	0	0	0	0	0	0	0	14.0428	0	0	0	0	0	0	0	0	20.6109	35.4261	22.5809	8.07077	89.8753	29.7557	9.90707	51.6439	20.4952	60.6123	218.631	129.717	27.3163	69.0577	123.913	65.6215	0	76.3444	23.5671	0
AT1G16070	0	0	0	0	0	0	0	0	0	0	0	0	0	0	0	0	0	0	0	0	0	0	0	0	0	0	47.7328	0	0	0	0	0	0	0	0	0
AT1G16080	0	0	0	0	0	0	0	14.0428	0	0	0	0	0	0	0	0	242.546	173.151	199.753	107.316	89.8753	68.8088	38.5992	237.741	308.41	298.192	159.428	179.132	27.3163	571.574	336.258	147.156	0	21.0394	52.0285	0
AT1G16090	0	0	0	0	0	0	0	0	0	0	0	0	0	0	0	18.9706	20.6109	0	0	0	0	0	0	0	0	0	0	0	0	18.8985	33.9597	0	0	0	0	0
AT1G16100	0	0	0	0	0	0	0	0	0	0	0	0	0	0	0	0	0	0	0	0	0	0	0	0	0	0	0	0	0	0	0	0	0	0	0	0
AT1G16110	0	0	0	0	0	0	0	0	0	0	0	0	0	0	0	0	0	35.4261	0	0	0	0	9.90707	9.53358	8.71363	25.1025	47.7328	0	0	156.419	0	0	0	0	23.5671	0
AT1G16120	0	0	0	0	0	0	0	0	0	0	0	0	0	0	0	0	165.952	35.4261	52.4801	107.316	0	68.8088	55.1114	157.765	96.1608	353.385	0	0	27.3163	187.61	226.205	13.0491	0	0	0	0
AT1G16130	0	0	0	0	0	0	0	0	0	0	0	0	0	0	0	0	147.684	124.573	240.96	107.316	18.0744	183.478	38.5992	217.209	187	353.385	159.428	82.3064	109.957	389.376	280.411	46.9331	0	0	0	0
AT1G16150	0	0	0	0	0	0	0	0	0	0	0	0	0	0	0	0	0	0	0	0	0	0	9.90707	0	0	0	0	0	0	69.0577	0	0	0	0	0	0
AT1G16160	0	7.41157	0	0	0	0	0	30.8673	0	0	0	0	0	0	0	0	0	16.024	85.9487	19.1205	0	29.7557	0	51.6439	20.4952	0	0	0	0	0	0	0	0	0	0	0
AT1G16170	19.7938	0	0	0	0	0	0	0	11.8614	0	21.8857	0	38.7846	0	14.9941	0	63.2418	124.573	85.9487	75.0238	171.725	48.5892	91.0387	102.146	79.5042	245.106	597.776	335.62	0	252.346	0	190.849	36.2665	139.009	23.5671	0
AT1G16180	0	40.5599	22.7899	45.3618	44.6815	67.1874	32.0202	30.8673	11.8614	51.6319	134.404	68.2811	38.7846	67.6715	99.2773	42.0867	543.388	198.141	160.013	399.361	382.932	540.828	506.433	344.939	1913.17	853.282	467.906	230.091	442.615	842.083	697.319	2089.65	0	0	23.5671	13.6551
AT1G16190	0	0	22.7899	0	19.4495	67.1874	0	14.0428	26.7802	0	104.502	13.7243	0	18.4649	99.2773	93.3706	165.952	56.3472	85.9487	124.256	200.415	112.361	150.387	102.146	395.063	591.831	279.313	389.862	210.107	319.737	280.411	427.978	0	0	0	0
AT1G16210	8.90509	28.5042	22.7899	98.5899	31.6379	0	14.5462	0	116.69	22.2374	21.8857	68.2811	54.9384	41.9014	54.4869	42.0867	612.943	275.407	464.244	377.871	414.753	540.828	751.153	751.633	1141.94	720.012	730.227	1212.88	442.615	802.496	1158.4	713.145	36.2665	106.992	52.0285	49.2781
AT1G16220	0	0	0	0	0	0	0	0	0	0	0	0	0	0	0	0	8.82605	16.024	22.5809	8.07077	116.349	12.8676	23.3665	9.53358	33.8016	0	47.7328	0	0	0	0	13.0491	0	0	0	0
AT1G16225	0	0	0	0	0	0	0	0	0	0	0	0	0	0	0	0	0	16.024	0	0	0	0	0	0	0	0	0	0	0	0	0	0	0	0	0	0
AT1G16230	0	0	0	0	0	0	0	0	0	0	0	0	0	0	0	0	0	0	0	0	0	0	0	9.53358	0	0	0	0	0	0	0	0	0	0	0	0
AT1G16240	0	7.41157	10.0569	71.4342	72.6822	52.305	0	0	11.8614	84.5117	0	48.9439	0	18.4649	0	18.9706	497.895	410.311	417.61	124.256	351.467	286.24	379.251	322.942	700.622	469.35	404.11	500.771	381.228	424.945	393.55	453.011	15.9213	139.009	182.543	89.4976
AT1G16250	0	0	0	0	0	24.0299	0	0	0	0	0	0	0	0	14.9941	0	8.82605	35.4261	0	8.07077	40.3043	48.5892	23.3665	36.3705	79.5042	25.1025	159.428	0	0	69.0577	33.9597	65.6215	0	0	23.5671	0
AT1G16260	0	0	0	0	0	0	0	0	0	0	0	0	0	0	0	0	33.8499	16.024	22.5809	8.07077	0	29.7557	9.90707	36.3705	0	101.51	47.7328	0	0	18.8985	0	29.2627	0	0	23.5671	0
AT1G16270	31.5826	28.5042	36.7761	20.8713	0	24.0299	50.8014	48.9309	97.3593	22.2374	0	30.6122	23.7427	18.4649	76.389	67.078	63.2418	35.4261	52.4801	215.321	40.3043	112.361	23.3665	120.199	63.487	245.106	102.156	0	27.3163	18.8985	572.731	46.9331	0	0	0	0
AT1G16280	0	28.5042	10.0569	0	0	11.0398	0	0	26.7802	22.2374	21.8857	0	10.2609	0	54.4869	0	203.588	35.4261	121.969	8.07077	64.4299	68.8088	214.721	279.757	308.41	101.51	159.428	389.862	65.7672	187.61	226.205	190.849	0	0	52.0285	0
AT1G16290	0	7.41157	0	0	0	0	0	0	0	0	0	0	0	0	0	0	8.82605	35.4261	22.5809	59.7958	64.4299	68.8088	110.179	67.7842	131.122	0	0	230.091	27.3163	96.9577	33.9597	105.247	0	0	0	0
AT1G16300	8.90509	0	0	0	0	0	32.0202	0	11.8614	0	75.5484	0	0	18.4649	0	0	184.594	124.573	283.467	196.353	414.753	481.945	612.909	553.331	700.622	60.6123	597.776	1028.93	505.858	354.296	226.205	378.537	15.9213	21.0394	0	13.6551
AT1G16310	0	0	0	0	0	0	0	0	0	0	0	0	0	0	0	0	8.82605	0	0	8.07077	0	0	0	9.53358	0	25.1025	47.7328	0	0	18.8985	33.9597	13.0491	0	0	0	0
AT1G16320	0	0	0	0	0	0	0	0	0	0	21.8857	0	23.7427	0	0	0	79.0474	124.573	0	59.7958	40.3043	48.5892	9.90707	22.189	79.5042	0	102.156	82.3064	65.7672	69.0577	76.8499	105.247	0	0	0	0
AT1G16330	0	0	0	0	0	0	0	0	0	0	0	13.7243	0	0	14.9941	0	0	0	0	8.07077	0	0	0	0	0	0	0	0	0	0	0	0	0	0	0	0
AT1G16340	0	0	0	0	8.4662	0	0	0	0	22.2374	21.8857	0	10.2609	95.0844	0	93.3706	184.594	16.024	85.9487	107.316	229.674	90.1259	55.1114	197.021	79.5042	410.491	0	557.287	0	156.419	33.9597	29.2627	0	0	0	0
AT1G16350	0	28.5042	22.7899	98.5899	0	11.0398	0	14.0428	60.463	0	0	30.6122	54.9384	41.9014	14.9941	18.9706	387.536	223.536	371.886	532.885	612.15	340.324	506.433	553.331	1278.91	786.043	597.776	1399.93	1295.61	571.574	452.136	1072.46	0	0	0	0
AT1G16360	0	0	0	0	0	0	0	0	0	0	0	0	0	0	0	0	0	16.024	0	0	0	0	0	0	0	0	0	0	0	0	0	0	0	21.0394	0	0
AT1G16370	0	0	0	0	0	0	0	0	0	0	0	0	0	0	0	0	262.476	301.831	52.4801	8.07077	0	259.829	38.5992	237.741	206.413	101.51	47.7328	0	27.3163	424.945	33.9597	0	0	0	0	0
AT1G16380	0	0	0	0	0	0	0	14.0428	0	0	0	0	0	0	0	0	0	0	0	0	0	0	0	0	0	0	0	0	0	0	33.9597	0	0	0	0	0
AT1G16390	0	0	0	0	0	0	0	0	0	0	0	0	0	0	0	0	0	0	0	0	0	0	0	0	0	0	0	0	0	0	0	0	0	0	0	0
AT1G16400	0	0	0	0	0	11.0398	0	0	0	0	0	0	0	0	0	0	0	0	0	0	0	0	0	0	0	0	0	0	0	0	0	0	0	0	0	0
AT1G16410	0	0	0	0	0	0	0	0	0	0	0	0	0	0	0	0	0	0	0	0	0	0	0	0	0	0	0	0	0	0	0	0	0	0	0	0
AT1G16420	0	0	0	0	0	11.0398	0	0	0	0	0	0	0	0	0	0	20.6109	0	0	0	0	12.8676	23.3665	0	0	0	0	0	0	0	0	0	0	0	0	0
AT1G16430	43.9968	66.6811	22.7899	45.3618	31.6379	37.8745	70.4852	0	26.7802	236.651	0	13.7243	23.7427	18.4649	14.9941	42.0867	242.546	56.3472	121.969	75.0238	89.8753	48.5892	38.5992	157.765	877.382	60.6123	102.156	37.8177	109.957	252.346	76.8499	403.15	0	21.0394	23.5671	0
AT1G16440	0	0	0	0	0	0	0	0	0	0	0	0	0	0	0	0	0	0	0	0	0	0	0	0	0	0	0	0	0	0	0	0	0	0	0	0
AT1G16445	0	0	10.0569	0	0	0	0	0	0	0	0	13.7243	0	0	0	0	79.0474	16.024	22.5809	31.6676	18.0744	12.8676	0	51.6439	20.4952	60.6123	0	0	0	18.8985	76.8499	0	0	0	23.5671	0
AT1G16450	0	0	0	0	0	0	0	0	0	0	0	0	0	0	0	0	0	0	0	0	0	0	0	0	0	0	0	0	0	0	0	0	0	0	0	0
AT1G16460	0	0	0	0	0	0	0	0	0	0	0	0	10.2609	0	14.9941	42.0867	203.588	249.301	511.73	335.612	578.551	259.829	283.035	344.939	750.349	1061.72	730.227	789.229	637.381	685.55	123.913	478.242	0	0	0	0
AT1G16470	8.90509	28.5042	10.0569	214.276	31.6379	67.1874	90.8686	107.555	97.3593	22.2374	47.8235	48.9439	89.7439	18.4649	197.999	18.9706	1032.37	494.195	371.886	532.885	818.723	313.08	640.121	986.541	1532.51	1582.17	1349.73	1526.18	321.865	1044.12	1023.17	794.179	0	0	0	0
AT1G16480	0	0	0	0	0	0	0	0	11.8614	0	0	0	0	0	14.9941	0	0	16.024	0	8.07077	0	12.8676	0	0	8.71363	0	47.7328	37.8177	109.957	0	33.9597	0	0	0	0	0
AT1G16489	0	0	0	0	0	0	0	0	0	0	0	30.6122	0	0	0	18.9706	0	0	52.4801	8.07077	0	0	0	0	8.71363	25.1025	0	37.8177	0	18.8985	0	46.9331	0	0	0	0
AT1G16490	0	0	0	0	0	0	0	0	0	0	0	0	0	0	0	0	0	0	0	0	0	12.8676	9.90707	102.146	20.4952	101.51	0	0	27.3163	0	0	0	0	0	0	0
AT1G16500	8.90509	17.3382	0	0	8.4662	0	0	0	43.1222	51.6319	0	0	0	0	76.389	0	8.82605	16.024	22.5809	8.07077	0	0	55.1114	22.189	33.8016	245.106	0	0	0	319.737	0	0	0	21.0394	52.0285	0
AT1G16510	8.90509	17.3382	0	20.8713	0	24.0299	14.5462	14.0428	0	22.2374	0	30.6122	0	0	33.8435	42.0867	431.071	0	22.5809	31.6676	0	29.7557	55.1114	0	79.5042	101.51	0	37.8177	0	354.296	33.9597	46.9331	58.701	21.0394	52.0285	49.2781
AT1G16515	0	0	0	0	0	0	0	0	11.8614	0	0	0	0	0	0	0	0	0	0	8.07077	0	0	0	0	8.71363	0	0	0	0	0	0	0	0	0	0	0
AT1G16520	0	0	0	0	0	0	0	48.9309	0	22.2374	0	0	0	0	0	18.9706	20.6109	35.4261	52.4801	90.8873	18.0744	29.7557	9.90707	22.189	8.71363	25.1025	0	0	0	42.806	33.9597	13.0491	0	0	0	0
AT1G16530	0	0	0	0	0	0	0	0	0	0	0	0	0	0	0	0	0	0	0	0	0	0	0	0	0	0	0	0	65.7672	0	0	0	0	0	0	0
AT1G16540	0	0	0	0	0	0	0	0	0	0	21.8857	0	0	0	0	0	48.1313	56.3472	22.5809	31.6676	0	12.8676	23.3665	36.3705	48.2063	0	47.7328	129.717	65.7672	126.151	76.8499	0	0	0	0	13.6551
AT1G16560	8.90509	0	36.7761	0	0	0	0	0	26.7802	0	0	13.7243	10.2609	0	33.8435	42.0867	453.149	198.141	121.969	177.739	446.908	340.324	192.795	601.871	826.119	469.35	404.11	389.862	158.342	802.496	336.258	581.001	15.9213	21.0394	23.5671	30.6866
AT1G16570	0	7.41157	0	0	0	0	0	14.0428	0	0	47.8235	0	10.2609	18.4649	0	18.9706	20.6109	78.3203	160.013	45.2983	64.4299	12.8676	0	138.753	439.84	60.6123	47.7328	230.091	65.7672	126.151	280.411	85.1053	15.9213	76.3444	52.0285	30.6866
AT1G16590	0	17.3382	0	0	0	0	0	0	11.8614	0	0	13.7243	0	0	0	18.9706	147.684	35.4261	52.4801	8.07077	64.4299	68.8088	38.5992	120.199	266.691	101.51	102.156	282.317	109.957	126.151	33.9597	190.849	0	0	0	0
AT1G16610	8.90509	80.5539	117.029	45.3618	87.4502	37.8745	32.0202	170.496	78.5866	51.6319	165.085	13.7243	228.784	95.0844	197.999	177.667	566.402	223.536	199.753	555.846	960.625	481.945	751.153	626.41	1008.01	1505.18	404.11	848.496	505.858	354.296	1158.4	848.869	0	0	82.6857	13.6551
AT1G16620	0	0	0	0	0	0	0	0	0	0	0	0	0	0	0	0	0	0	0	0	0	0	0	0	0	0	0	0	0	0	0	0	0	0	0	0
AT1G16630	0	17.3382	0	0	0	0	0	0	0	0	21.8857	0	0	0	0	0	184.594	275.407	199.753	75.0238	40.3043	112.361	110.179	84.6507	700.622	298.192	218.631	230.091	109.957	802.496	226.205	581.001	0	21.0394	82.6857	0
AT1G16635	8.90509	0	0	0	0	0	0	0	0	0	0	0	0	0	0	0	0	0	22.5809	0	0	12.8676	0	0	20.4952	25.1025	0	37.8177	0	0	33.9597	0	0	0	23.5671	0
AT1G16640	0	0	0	0	0	0	0	0	0	0	0	0	0	0	0	0	48.1313	0	0	0	18.0744	90.1259	9.90707	9.53358	48.2063	0	102.156	0	27.3163	42.806	33.9597	0	0	0	23.5671	0
AT1G16650	0	7.41157	0	0	0	0	0	0	0	0	0	0	0	0	0	0	0	0	0	8.07077	0	0	0	0	48.2063	0	47.7328	37.8177	0	0	0	46.9331	0	0	0	0
AT1G16660	0	0	10.0569	0	0	0	0	0	0	0	0	0	0	0	0	0	0	0	0	0	0	0	0	0	0	0	0	0	0	0	0	0	0	0	0	0
AT1G16670	0	0	0	0	0	0	0	0	0	0	0	0	0	0	0	0	165.952	16.024	85.9487	31.6676	0	29.7557	0	51.6439	8.71363	101.51	0	0	27.3163	187.61	33.9597	0	0	0	23.5671	0
AT1G16680	0	0	0	0	0	0	0	0	0	0	0	13.7243	0	0	0	42.0867	20.6109	0	22.5809	31.6676	0	12.8676	9.90707	9.53358	79.5042	25.1025	47.7328	0	27.3163	96.9577	76.8499	13.0491	0	0	0	0
AT1G16690	0	0	0	45.3618	0	11.0398	0	0	0	0	21.8857	0	0	0	0	0	366.093	35.4261	52.4801	31.6676	116.349	68.8088	9.90707	36.3705	96.1608	101.51	0	0	27.3163	18.8985	76.8499	105.247	0	47.4452	0	0
AT1G16700	8.90509	0	0	0	0	11.0398	0	0	11.8614	51.6319	0	0	0	0	0	0	1136.41	410.311	658.803	770.44	818.723	1080.87	1133.15	1989.09	2464.64	720.012	1349.73	848.496	774.928	922.103	634.562	1780.95	15.9213	0	0	0
AT1G16705	0	0	0	0	0	0	0	0	0	0	0	0	0	0	0	0	242.546	173.151	240.96	196.353	479.38	313.08	259.865	322.942	877.382	101.51	404.11	179.132	210.107	647.21	336.258	478.242	0	0	0	0
AT1G16710	0	0	10.0569	20.8713	19.4495	0	0	0	11.8614	22.2374	21.8857	0	0	18.4649	14.9941	0	63.2418	56.3472	85.9487	19.1205	89.8753	68.8088	55.1114	22.189	79.5042	101.51	47.7328	82.3064	158.342	252.346	76.8499	85.1053	15.9213	0	0	68.9611
AT1G16720	0	0	0	0	0	0	0	0	0	0	0	0	0	0	0	0	33.8499	0	85.9487	59.7958	40.3043	12.8676	9.90707	36.3705	20.4952	25.1025	47.7328	37.8177	0	69.0577	76.8499	29.2627	0	21.0394	52.0285	13.6551
AT1G16730	0	0	0	0	0	0	14.5462	0	0	0	0	0	0	0	0	0	0	0	0	8.07077	0	0	0	0	0	0	0	0	0	0	0	0	0	0	0	0
AT1G16740	97.7941	221.965	284.868	126.581	166.974	213.33	222.949	258.925	241.488	365.054	293.692	174.546	207.659	95.0844	277.589	298.723	1189.1	667.291	283.467	602.326	578.551	755.371	1102.74	1287.85	1853.58	1817.88	1491.47	2639.71	1065.65	1003.2	2015.38	959.739	82.6101	706.907	480.605	132.591
AT1G16750	0	0	0	0	0	0	0	0	0	0	0	0	0	0	0	0	0	0	0	0	0	0	0	0	0	0	0	0	0	0	0	0	0	0	0	0
AT1G16760	8.90509	0	0	0	0	0	0	14.0428	0	0	0	0	0	0	0	0	0	0	0	0	40.3043	12.8676	9.90707	9.53358	0	25.1025	0	0	0	0	33.9597	0	0	0	0	0
AT1G16770	0	0	0	0	0	0	0	0	0	0	0	0	0	0	0	0	33.8499	56.3472	121.969	0	0	29.7557	9.90707	51.6439	63.487	353.385	0	0	0	42.806	0	85.1053	0	0	0	0
AT1G16780	0	7.41157	0	0	0	0	0	0	0	0	0	0	0	0	0	18.9706	20.6109	35.4261	0	0	18.0744	68.8088	110.179	67.7842	63.487	60.6123	0	179.132	0	96.9577	76.8499	46.9331	15.9213	206.289	82.6857	110.741
AT1G16790	19.7938	7.41157	10.0569	0	0	0	0	0	0	0	0	13.7243	10.2609	0	0	42.0867	8.82605	78.3203	52.4801	19.1205	64.4299	48.5892	55.1114	51.6439	187	25.1025	47.7328	82.3064	65.7672	69.0577	33.9597	147.156	0	0	0	0
AT1G16800	0	0	22.7899	0	0	0	0	0	0	0	0	68.2811	10.2609	18.4649	0	0	20.6109	101.11	22.5809	107.316	18.0744	0	55.1114	0	79.5042	60.6123	0	0	321.865	96.9577	336.258	125.954	0	0	0	0
AT1G16810	8.90509	28.5042	0	0	58.4003	0	50.8014	48.9309	43.1222	51.6319	0	68.2811	250.253	67.6715	147.392	177.667	282.686	101.11	121.969	532.885	351.467	183.478	237.086	458.557	1087.99	194.381	279.313	730.443	158.342	424.945	1158.4	354.149	0	0	0	13.6551
AT1G16820	19.7938	0	0	0	8.4662	0	0	14.0428	0	0	0	0	0	0	0	0	20.6109	173.151	85.9487	59.7958	18.0744	68.8088	72.6452	36.3705	308.41	60.6123	47.7328	82.3064	65.7672	18.8985	0	147.156	0	0	23.5671	0
AT1G16825	0	40.5599	0	0	0	24.0299	0	0	26.7802	51.6319	0	0	54.9384	18.4649	76.389	0	184.594	124.573	327.143	107.316	289.697	112.361	23.3665	367.19	462.563	245.106	279.313	37.8177	381.228	219.614	226.205	478.242	36.2665	76.3444	82.6857	49.2781
AT1G16830	0	0	0	0	0	0	0	0	0	0	0	0	0	0	0	18.9706	20.6109	0	0	19.1205	0	12.8676	0	0	20.4952	60.6123	0	0	27.3163	18.8985	76.8499	46.9331	0	0	0	0
AT1G16840	0	0	0	0	0	11.0398	0	0	0	0	0	0	0	0	14.9941	0	147.684	551.157	417.61	124.256	259.45	340.324	72.6452	36.3705	167.963	786.043	159.428	444.94	158.342	2788.85	173.909	213.263	36.2665	47.4452	23.5671	13.6551
AT1G16850	0	0	0	0	0	0	32.0202	0	0	0	0	13.7243	0	0	0	0	8.82605	0	0	0	0	0	0	0	0	0	0	0	27.3163	0	0	0	0	0	0	0
AT1G16858	0	0	0	0	0	0	0	0	0	0	0	0	0	0	0	0	0	0	0	0	0	0	0	0	0	0	0	0	0	0	0	0	0	0	0	0
AT1G16860	0	0	22.7899	0	0	0	0	0	11.8614	0	75.5484	0	0	0	54.4869	93.3706	8.82605	16.024	0	19.1205	40.3043	259.829	55.1114	102.146	187	25.1025	47.7328	0	27.3163	0	76.8499	13.0491	0	0	0	0
AT1G16870	0	0	0	20.8713	0	11.0398	0	0	11.8614	0	0	0	0	0	0	42.0867	344.878	101.11	283.467	335.612	545.216	367.953	429.273	553.331	877.382	410.491	279.313	730.443	109.957	219.614	280.411	354.149	0	0	0	0
AT1G16880	0	0	0	0	0	0	0	0	0	0	0	0	0	0	0	0	543.388	198.141	658.803	465.18	320.38	208.412	454.719	1149.12	851.677	655.251	467.906	557.287	109.957	802.496	634.562	555.049	0	0	0	0
AT1G16890	0	0	0	0	0	0	0	0	0	0	0	0	0	0	33.8435	18.9706	129.822	56.3472	22.5809	649.522	578.551	452.956	480.442	51.6439	877.382	298.192	218.631	282.317	0	460.973	1794.68	931.842	160.578	172.162	82.6857	68.9611
AT1G16900	0	7.41157	10.0569	0	0	37.8745	0	0	0	119.881	0	0	23.7427	0	14.9941	67.078	165.952	198.141	160.013	141.662	200.415	68.8088	214.721	120.199	351.229	25.1025	159.428	129.717	65.7672	389.376	33.9597	213.263	0	0	0	0
AT1G16905	0	0	0	0	0	0	0	0	0	0	0	0	0	0	0	0	0	0	0	0	0	0	0	0	0	0	0	0	0	0	0	0	0	0	0	0
AT1G16910	0	0	0	0	0	0	0	0	0	0	0	0	0	0	0	0	0	0	0	0	0	12.8676	0	0	8.71363	0	0	0	0	0	0	0	0	0	0	0
AT1G16916	0	0	0	0	0	0	0	0	0	51.6319	0	0	23.7427	0	0	0	636.461	494.195	240.96	274.164	351.467	395.945	192.795	676.006	750.349	1429.03	932.906	1151.2	442.615	497.435	634.562	259.087	0	0	0	0
AT1G16920	0	17.3382	10.0569	0	0	52.305	0	14.0428	0	0	75.5484	0	10.2609	0	0	18.9706	431.071	173.151	240.96	294.374	229.674	90.1259	129.984	217.209	351.229	298.192	404.11	82.3064	381.228	319.737	76.8499	168.802	0	0	0	0
AT1G16930	0	0	0	0	0	0	0	0	0	0	0	0	0	0	0	0	48.1313	0	0	0	0	29.7557	0	0	8.71363	0	0	37.8177	0	18.8985	0	0	0	0	0	30.6866
AT1G16940	0	0	0	0	0	0	0	0	0	0	0	0	0	0	0	0	0	0	0	0	0	0	0	0	0	0	0	37.8177	0	0	0	0	0	0	0	0
AT1G16950	0	0	0	0	0	0	0	0	0	0	0	0	0	0	0	0	0	0	0	0	0	0	0	0	0	0	0	0	0	0	0	0	0	0	0	0
AT1G16960	0	0	0	0	0	0	0	14.0428	0	0	0	0	0	0	0	0	0	0	52.4801	31.6676	0	29.7557	38.5992	120.199	20.4952	60.6123	159.428	0	65.7672	0	0	13.0491	0	0	0	0
AT1G16970	0	40.5599	0	0	8.4662	24.0299	0	48.9309	11.8614	84.5117	47.8235	48.9439	71.973	18.4649	14.9941	0	48.1313	148.611	52.4801	45.2983	89.8753	135.388	192.795	67.7842	417.338	410.491	663.707	230.091	109.957	96.9577	452.136	190.849	36.2665	76.3444	114.862	13.6551
AT1G16980	19.7938	0	10.0569	0	0	0	14.5462	0	0	0	0	0	0	0	0	0	0	0	0	8.07077	0	0	0	0	0	0	0	0	0	0	0	0	0	0	0	0
AT1G17000	0	0	0	0	0	0	0	0	0	0	0	0	0	0	0	0	8.82605	0	0	0	0	0	0	0	0	0	0	0	0	0	0	0	0	0	0	0
AT1G17010	0	0	0	0	0	0	0	0	0	0	0	0	0	0	0	0	0	0	0	0	0	0	0	0	0	0	0	0	0	0	0	0	0	0	0	0
AT1G17020	0	7.41157	36.7761	20.8713	8.4662	82.44	0	0	0	51.6319	0	13.7243	108.152	41.9014	33.8435	67.078	20.6109	0	0	8.07077	0	0	0	0	0	60.6123	0	0	0	0	0	0	0	0	0	0
AT1G17030	0	0	0	0	0	0	0	14.0428	0	0	0	0	0	0	14.9941	0	0	0	0	0	0	0	9.90707	0	0	0	0	0	0	18.8985	0	13.0491	0	0	0	0
AT1G17040	0	7.41157	0	0	0	0	14.5462	0	0	0	0	0	10.2609	0	14.9941	0	20.6109	173.151	85.9487	8.07077	64.4299	12.8676	9.90707	36.3705	20.4952	60.6123	0	0	65.7672	126.151	76.8499	0	0	0	23.5671	0
AT1G17050	0	0	0	0	0	0	0	0	0	0	0	0	0	0	0	0	147.684	56.3472	85.9487	75.0238	40.3043	0	0	9.53358	167.963	194.381	218.631	0	158.342	252.346	123.913	259.087	0	0	0	0
AT1G17060	0	0	0	0	0	0	0	0	0	0	0	0	0	0	0	0	184.594	0	22.5809	45.2983	0	0	9.90707	9.53358	33.8016	0	0	0	27.3163	0	0	0	0	0	0	0
AT1G17070	0	0	10.0569	0	0	0	0	14.0428	0	51.6319	0	0	38.7846	0	0	0	20.6109	78.3203	22.5809	8.07077	0	0	23.3665	0	20.4952	25.1025	0	37.8177	65.7672	42.806	76.8499	29.2627	15.9213	0	23.5671	13.6551
AT1G17080	43.9968	0	0	0	0	0	0	0	0	0	0	0	0	0	14.9941	18.9706	323.898	223.536	240.96	159.5	200.415	340.324	192.795	322.942	851.677	1659.96	467.906	908.217	65.7672	319.737	393.55	453.011	0	106.992	182.543	49.2781
AT1G17090	0	0	0	0	0	0	0	0	0	0	0	0	0	0	0	0	0	0	0	0	0	0	9.90707	9.53358	0	0	0	0	27.3163	0	0	0	0	0	0	0
AT1G17100	0	0	0	0	0	11.0398	0	0	0	0	0	0	0	0	0	0	323.898	124.573	199.753	75.0238	40.3043	135.388	91.0387	237.741	266.691	101.51	279.313	179.132	109.957	389.376	0	85.1053	0	21.0394	52.0285	0
AT1G17110	0	0	22.7899	98.5899	44.6815	0	14.5462	48.9309	0	0	0	0	54.9384	0	0	148.815	8.82605	0	22.5809	31.6676	40.3043	0	9.90707	22.189	20.4952	146.354	0	0	0	0	76.8499	13.0491	0	47.4452	0	0
AT1G17120	0	0	0	0	0	11.0398	0	0	0	0	21.8857	0	0	0	14.9941	0	8.82605	56.3472	52.4801	19.1205	40.3043	68.8088	9.90707	22.189	33.8016	0	0	82.3064	0	42.806	0	29.2627	0	0	0	0
AT1G17130	70.2004	155.99	83.3377	45.3618	44.6815	98.0077	14.5462	30.8673	97.3593	84.5117	134.404	68.2811	71.973	41.9014	76.389	42.0867	805.371	522.578	199.753	399.361	259.45	631.252	836.579	726.264	1735.5	1133.29	797.291	614.435	637.381	534.309	890.592	659.83	0	0	0	0
AT1G17140	0	0	0	0	0	0	0	0	0	22.2374	0	0	10.2609	0	0	0	0	16.024	22.5809	0	0	0	9.90707	0	8.71363	0	0	0	27.3163	0	0	0	0	0	0	0
AT1G17145	8.90509	17.3382	36.7761	20.8713	19.4495	11.0398	0	0	11.8614	84.5117	47.8235	13.7243	0	41.9014	0	0	0	0	0	19.1205	0	0	0	0	0	0	0	0	0	0	123.913	13.0491	0	0	0	0
AT1G17147	0	0	0	0	0	0	0	0	0	0	0	0	0	0	0	0	8.82605	56.3472	0	0	18.0744	0	9.90707	0	0	0	0	0	109.957	0	0	0	0	0	0	0
AT1G17150	0	0	0	0	0	0	0	0	0	0	0	0	0	0	0	0	0	0	0	0	0	0	0	0	0	0	47.7328	0	0	0	0	13.0491	0	0	0	0
AT1G17160	8.90509	17.3382	0	20.8713	0	37.8745	0	87.4298	43.1222	0	0	88.402	0	0	0	42.0867	589.589	101.11	283.467	159.5	143.673	135.388	237.086	505.545	485.5	245.106	864.862	789.229	321.865	126.151	76.8499	125.954	0	47.4452	82.6857	13.6551
AT1G17170	0	0	0	0	0	0	0	0	0	0	0	0	0	0	0	0	8.82605	0	0	0	0	0	0	0	0	0	0	0	0	0	0	0	0	0	0	0
AT1G17180	0	0	0	0	0	0	0	0	0	0	0	0	0	0	0	0	0	0	0	0	0	0	0	0	0	0	0	0	0	0	0	0	0	0	0	0
AT1G17190	0	0	10.0569	0	0	0	0	0	0	0	0	0	0	0	0	0	660.139	1346.1	121.969	124.256	259.45	90.1259	23.3665	197.021	79.5042	410.491	159.428	0	774.928	424.945	33.9597	105.247	0	0	52.0285	0
AT1G17200	0	0	0	0	0	0	0	0	0	0	0	0	0	0	0	0	0	0	0	8.07077	18.0744	0	0	0	0	0	0	0	0	0	0	0	0	0	0	0
AT1G17210	0	7.41157	10.0569	98.5899	0	0	0	0	0	22.2374	0	48.9439	0	41.9014	0	18.9706	222.911	124.573	52.4801	215.321	171.725	135.388	91.0387	102.146	462.563	194.381	341.201	335.62	109.957	285.738	226.205	427.978	15.9213	106.992	82.6857	89.4976
AT1G17220	0	0	10.0569	0	0	0	0	0	0	0	0	0	0	0	0	0	165.952	198.141	240.96	234.623	351.467	112.361	150.387	120.199	351.229	101.51	532.488	444.94	774.928	571.574	226.205	354.149	0	0	0	0
AT1G17230	0	0	0	0	0	0	0	14.0428	0	0	0	0	0	0	0	18.9706	0	0	0	8.07077	0	12.8676	0	9.53358	20.4952	0	0	0	0	0	76.8499	46.9331	0	0	0	0
AT1G17232	0	0	0	0	0	0	0	0	0	0	0	0	0	0	0	0	0	0	0	31.6676	0	0	9.90707	0	0	0	0	0	0	0	0	0	0	0	0	0
AT1G17235	0	0	0	0	0	0	0	0	0	0	0	0	0	0	0	0	8.82605	0	22.5809	0	0	0	0	9.53358	0	0	0	0	0	0	0	0	0	0	0	0
AT1G17240	0	0	0	0	0	0	0	0	0	0	0	13.7243	0	0	14.9941	0	33.8499	16.024	0	19.1205	0	0	9.90707	0	8.71363	25.1025	0	0	0	0	33.9597	0	0	0	0	0
AT1G17250	0	0	0	0	0	0	0	0	0	0	0	0	0	0	0	0	0	0	0	0	0	0	0	0	0	0	0	0	0	0	0	0	0	0	0	0
AT1G17255	19.7938	0	10.0569	0	0	0	0	0	11.8614	0	0	0	0	41.9014	0	0	33.8499	124.573	22.5809	8.07077	18.0744	0	23.3665	22.189	8.71363	25.1025	47.7328	0	0	18.8985	33.9597	0	0	0	0	13.6551
AT1G17260	31.5826	53.3235	22.7899	20.8713	72.6822	24.0299	90.8686	87.4298	116.69	0	0	88.402	0	0	14.9941	0	0	0	0	0	0	0	9.90707	0	0	25.1025	47.7328	0	0	0	0	0	0	21.0394	0	0
AT1G17270	0	0	0	0	0	0	0	14.0428	0	0	0	0	0	0	0	0	20.6109	16.024	22.5809	0	18.0744	48.5892	38.5992	9.53358	79.5042	0	0	37.8177	158.342	18.8985	33.9597	46.9331	0	21.0394	52.0285	13.6551
AT1G17275	0	0	0	0	0	0	0	0	0	0	0	0	0	0	0	0	0	0	0	0	0	0	0	0	0	0	0	0	0	0	0	0	0	0	0	0
AT1G17277	0	0	0	0	0	0	0	0	0	0	0	0	0	0	0	0	0	0	0	0	0	0	0	0	0	0	0	0	0	0	0	0	0	0	0	0
AT1G17280	0	28.5042	22.7899	0	31.6379	37.8745	14.5462	0	11.8614	84.5117	47.8235	48.9439	10.2609	0	14.9941	18.9706	203.588	173.151	160.013	107.316	143.673	90.1259	91.0387	84.6507	308.41	353.385	341.201	82.3064	321.865	42.806	280.411	236.017	36.2665	21.0394	23.5671	68.9611
AT1G17285	0	0	0	0	0	0	0	14.0428	0	0	0	0	0	0	0	0	0	0	0	0	0	0	0	9.53358	0	0	0	0	0	0	0	0	0	0	0	0
AT1G17290	83.8466	28.5042	51.6438	20.8713	72.6822	11.0398	32.0202	30.8673	26.7802	0	327.018	13.7243	10.2609	0	250.622	148.815	4324.87	1638.71	2131.56	2926.86	2142.11	4550.02	5057.06	5127.83	7190.36	4974.86	4116.9	5525.79	4089.2	3665.81	3490.22	2823.78	133.713	350.561	441.587	30.6866
AT1G17300	0	0	0	0	0	0	0	0	0	0	0	0	0	0	0	0	0	0	0	0	0	0	0	0	0	0	0	0	0	0	0	0	0	0	0	0
AT1G17310	0	0	0	0	0	0	0	0	0	0	0	0	0	0	0	0	0	0	0	0	0	0	0	0	0	0	0	0	0	0	0	0	0	0	0	0
AT1G17330	0	0	0	0	0	0	0	0	0	0	21.8857	0	0	0	0	18.9706	112.398	124.573	85.9487	59.7958	200.415	135.388	23.3665	138.753	246.277	194.381	102.156	500.771	0	219.614	123.913	125.954	0	0	0	0
AT1G17340	0	0	0	0	0	0	0	0	0	0	0	0	0	0	0	0	8.82605	16.024	0	0	0	0	0	0	20.4952	0	0	0	27.3163	18.8985	0	0	0	0	0	0
AT1G17345	0	0	0	0	0	0	0	0	0	0	0	0	0	0	0	0	0	0	0	0	0	0	0	0	0	0	0	0	0	0	0	0	0	0	0	0
AT1G17350	8.90509	0	36.7761	0	0	11.0398	0	0	0	0	0	0	10.2609	0	0	18.9706	79.0474	35.4261	52.4801	59.7958	89.8753	29.7557	129.984	51.6439	395.063	146.354	159.428	335.62	0	96.9577	173.909	306.093	0	0	0	0
AT1G17360	0	0	0	0	0	0	0	0	0	0	0	0	0	0	0	0	409.198	410.311	1078.95	335.612	229.674	883.138	429.273	138.753	1034.54	853.282	279.313	1028.93	3308.82	1379.9	634.562	190.849	0	0	0	0
AT1G17370	0	7.41157	0	0	19.4495	11.0398	0	14.0428	0	0	0	48.9439	10.2609	0	33.8435	0	63.2418	101.11	52.4801	141.662	116.349	395.945	171.338	102.146	187	245.106	0	179.132	0	96.9577	280.411	168.802	0	0	0	0
AT1G17380	0	0	0	0	0	0	0	0	0	0	0	0	0	0	0	0	0	0	0	0	0	0	0	0	0	0	0	0	0	0	0	0	0	0	0	0
AT1G17390	0	0	0	0	0	0	0	0	0	0	0	0	0	0	0	0	0	0	0	0	0	0	0	0	0	0	0	0	0	0	0	0	0	0	0	0
AT1G17400	0	0	0	0	0	0	0	0	0	0	0	0	0	0	0	0	0	0	0	0	0	0	0	0	0	0	0	0	0	0	0	0	0	0	0	0
AT1G17410	0	7.41157	0	0	0	11.0398	14.5462	0	0	0	21.8857	0	0	0	0	67.078	48.1313	78.3203	52.4801	31.6676	64.4299	29.7557	23.3665	22.189	63.487	0	0	82.3064	65.7672	18.8985	33.9597	29.2627	36.2665	0	52.0285	30.6866
AT1G17420	8.90509	28.5042	0	0	0	11.0398	0	0	26.7802	51.6319	21.8857	30.6122	10.2609	0	0	0	8.82605	0	0	19.1205	0	0	23.3665	9.53358	20.4952	25.1025	0	0	27.3163	126.151	33.9597	13.0491	0	0	23.5671	0
AT1G17430	0	0	0	0	0	0	0	0	0	0	0	13.7243	0	0	0	0	8.82605	0	0	0	0	12.8676	0	9.53358	8.71363	0	47.7328	0	0	156.419	0	13.0491	58.701	0	0	13.6551
AT1G17440	8.90509	0	36.7761	0	0	0	0	0	26.7802	0	0	0	0	0	0	0	33.8499	16.024	121.969	19.1205	40.3043	48.5892	23.3665	9.53358	96.1608	60.6123	47.7328	82.3064	0	69.0577	76.8499	65.6215	0	0	0	0
AT1G17450	8.90509	0	0	0	58.4003	0	0	30.8673	11.8614	22.2374	21.8857	68.2811	10.2609	18.4649	0	18.9706	8.82605	56.3472	52.4801	8.07077	89.8753	48.5892	55.1114	9.53358	167.963	0	47.7328	37.8177	65.7672	252.346	33.9597	65.6215	0	0	23.5671	0
AT1G17455	0	0	0	0	0	0	0	0	0	22.2374	21.8857	0	23.7427	0	0	0	0	16.024	0	0	0	0	9.90707	0	79.5042	0	0	0	0	18.8985	0	29.2627	0	0	0	0
AT1G17460	8.90509	7.41157	10.0569	0	0	11.0398	0	0	0	0	104.502	13.7243	0	0	99.2773	0	63.2418	56.3472	85.9487	0	0	233.876	129.984	120.199	187	25.1025	279.313	0	65.7672	219.614	393.55	46.9331	0	21.0394	0	0
AT1G17470	0	28.5042	36.7761	0	31.6379	67.1874	0	0	11.8614	0	0	13.7243	10.2609	0	0	67.078	184.594	275.407	85.9487	254.243	414.753	183.478	283.035	279.757	929.22	245.106	279.313	1151.2	381.228	609.214	511.895	503.664	0	0	0	13.6551
AT1G17480	0	0	0	0	0	0	0	0	0	0	0	0	0	0	0	0	0	35.4261	0	0	0	29.7557	9.90707	9.53358	48.2063	0	0	0	65.7672	0	0	13.0491	0	0	0	0
AT1G17490	0	0	10.0569	0	0	11.0398	0	0	0	0	47.8235	0	23.7427	0	54.4869	18.9706	165.952	35.4261	283.467	124.256	64.4299	48.5892	9.90707	22.189	329.687	146.354	0	282.317	0	42.806	123.913	236.017	36.2665	139.009	23.5671	49.2781
AT1G17495	0	0	0	0	0	0	0	0	0	0	0	0	0	0	0	0	0	0	52.4801	0	0	0	0	0	0	0	0	0	0	0	0	0	0	0	0	0
AT1G17500	0	0	0	0	0	0	0	0	0	0	0	0	0	0	0	0	8.82605	35.4261	0	0	18.0744	12.8676	0	0	20.4952	60.6123	0	82.3064	0	69.0577	0	46.9331	0	0	0	13.6551
AT1G17510	8.90509	7.41157	0	45.3618	19.4495	11.0398	0	14.0428	60.463	51.6319	165.085	88.402	71.973	0	14.9941	18.9706	566.402	382.805	511.73	443.023	479.38	661.917	612.909	751.633	1735.5	1133.29	1349.73	968.367	442.615	685.55	697.319	1015.88	0	0	0	0
AT1G17520	0	7.41157	0	0	0	52.305	32.0202	14.0428	0	51.6319	0	13.7243	0	41.9014	0	0	63.2418	78.3203	22.5809	31.6676	18.0744	90.1259	110.179	36.3705	113.385	60.6123	0	335.62	65.7672	18.8985	634.562	147.156	0	0	0	0
AT1G17530	8.90509	40.5599	83.3377	0	31.6379	11.0398	0	67.8492	156.771	119.881	134.404	0	10.2609	0	76.389	148.815	262.476	56.3472	52.4801	196.353	143.673	286.24	379.251	301.211	851.677	101.51	597.776	230.091	27.3163	285.738	511.895	403.15	0	0	0	0
AT1G17540	0	0	0	0	0	0	0	0	0	0	0	0	0	0	0	18.9706	0	0	0	0	0	0	9.90707	0	0	0	0	0	0	0	0	13.0491	0	0	0	0
AT1G17545	0	0	0	0	0	0	0	0	0	0	0	0	0	0	0	0	0	0	0	0	0	0	0	0	0	0	0	0	0	0	0	0	0	0	0	0
AT1G17550	0	0	0	0	0	0	0	14.0428	0	22.2374	0	0	10.2609	0	0	18.9706	0	0	0	0	0	0	0	9.53358	8.71363	25.1025	0	82.3064	0	42.806	0	0	0	0	0	30.6866
AT1G17560	0	0	0	0	19.4495	0	0	0	0	0	0	0	0	0	0	0	112.398	56.3472	0	59.7958	143.673	90.1259	91.0387	36.3705	287.407	60.6123	47.7328	129.717	65.7672	42.806	452.136	105.247	0	0	0	0
AT1G17570	0	7.41157	0	0	0	11.0398	32.0202	0	11.8614	22.2374	47.8235	13.7243	10.2609	0	0	0	203.588	198.141	327.143	75.0238	89.8753	159.118	129.984	435.378	351.229	60.6123	102.156	82.3064	65.7672	126.151	76.8499	236.017	0	0	0	0
AT1G17580	0	0	0	45.3618	0	0	32.0202	0	60.463	51.6319	21.8857	0	10.2609	0	0	42.0867	0	0	0	8.07077	0	0	0	0	0	0	0	0	27.3163	0	0	0	0	21.0394	23.5671	49.2781
AT1G17590	0	0	0	0	0	0	0	14.0428	0	0	0	13.7243	0	0	0	0	0	0	0	19.1205	0	0	0	0	0	0	0	37.8177	0	42.806	0	0	0	0	0	0
AT1G17600	0	0	0	0	0	0	0	0	0	0	0	0	0	0	0	18.9706	33.8499	0	0	19.1205	0	12.8676	0	0	8.71363	60.6123	0	0	0	126.151	76.8499	0	0	0	0	0
AT1G17610	0	0	0	0	0	0	0	0	0	0	0	0	0	0	0	0	0	0	0	0	0	29.7557	0	9.53358	20.4952	0	0	0	0	42.806	0	13.0491	0	0	0	0
AT1G17615	0	0	0	0	0	0	0	0	0	0	0	0	0	0	0	0	0	0	0	0	0	0	0	0	0	0	0	0	0	0	0	0	0	0	0	0
AT1G17620	43.9968	0	36.7761	0	0	0	0	0	43.1222	22.2374	75.5484	13.7243	10.2609	0	33.8435	18.9706	63.2418	0	0	19.1205	0	0	55.1114	9.53358	33.8016	25.1025	0	0	210.107	126.151	280.411	0	0	0	0	0
AT1G17630	0	0	0	0	0	0	0	0	0	0	0	0	0	0	0	18.9706	20.6109	0	22.5809	0	40.3043	12.8676	9.90707	9.53358	48.2063	0	0	179.132	0	42.806	0	65.6215	0	0	0	0
AT1G17640	0	0	0	0	19.4495	52.305	0	0	60.463	0	75.5484	13.7243	23.7427	67.6715	0	42.0867	79.0474	124.573	85.9487	19.1205	64.4299	112.361	91.0387	84.6507	131.122	194.381	159.428	37.8177	27.3163	126.151	76.8499	65.6215	0	76.3444	0	0
AT1G17650	0	0	0	0	0	0	0	14.0428	0	51.6319	0	0	0	0	0	0	303.164	56.3472	160.013	90.8873	200.415	112.361	129.984	389.687	329.687	245.106	467.906	335.62	158.342	571.574	280.411	190.849	0	0	23.5671	0
AT1G17660	0	0	0	0	0	0	0	0	0	0	0	0	0	0	0	0	0	0	0	0	0	0	0	0	0	0	0	0	0	0	0	0	0	0	0	0
AT1G17665	0	7.41157	0	0	8.4662	0	0	0	0	0	0	0	0	0	0	0	48.1313	35.4261	0	19.1205	40.3043	0	38.5992	84.6507	79.5042	60.6123	102.156	82.3064	210.107	0	0	85.1053	0	0	0	0
AT1G17670	0	0	0	0	0	0	0	0	0	0	0	0	0	0	0	0	0	0	0	0	0	0	0	0	0	0	0	0	0	0	0	0	0	0	0	0
AT1G17680	8.90509	40.5599	0	45.3618	0	0	0	30.8673	11.8614	0	0	30.6122	0	18.4649	33.8435	18.9706	48.1313	35.4261	22.5809	215.321	40.3043	68.8088	91.0387	67.7842	131.122	146.354	102.156	179.132	65.7672	96.9577	452.136	65.6215	0	21.0394	0	13.6551
AT1G17690	0	53.3235	0	0	19.4495	0	0	0	26.7802	84.5117	0	48.9439	0	0	54.4869	18.9706	262.476	56.3472	85.9487	215.321	40.3043	233.876	214.721	322.942	750.349	60.6123	532.488	672.166	109.957	354.296	511.895	236.017	0	0	0	0
AT1G17700	0	0	0	0	0	0	0	0	0	0	0	0	0	0	0	0	0	0	0	0	0	0	0	0	0	25.1025	0	0	0	0	0	0	0	0	0	0
AT1G17710	19.7938	0	0	0	0	0	0	0	0	0	0	0	0	0	14.9941	0	95.4556	124.573	22.5809	8.07077	0	112.361	38.5992	51.6439	627.28	245.106	730.227	179.132	505.858	252.346	123.913	29.2627	0	21.0394	23.5671	0
AT1G17720	0	7.41157	0	20.8713	0	0	0	0	43.1222	0	165.085	0	10.2609	0	76.389	42.0867	222.911	223.536	864.297	107.316	200.415	259.829	283.035	197.021	351.229	146.354	341.201	230.091	505.858	354.296	511.895	259.087	58.701	172.162	23.5671	68.9611
AT1G17730	0	0	10.0569	0	0	0	0	0	0	0	0	0	0	18.4649	0	0	165.952	78.3203	240.96	75.0238	171.725	183.478	91.0387	67.7842	485.5	146.354	102.156	335.62	109.957	252.346	173.909	282.451	36.2665	76.3444	52.0285	13.6551
AT1G17744	0	0	0	0	0	0	0	0	0	0	0	0	0	0	0	0	0	0	0	0	0	0	0	0	0	0	0	0	0	0	0	0	0	0	0	0
AT1G17745	0	0	0	0	0	0	0	0	0	0	0	0	0	0	0	0	0	0	0	0	0	0	0	0	0	0	0	37.8177	27.3163	18.8985	0	0	0	0	0	0
AT1G17750	0	0	0	0	0	0	0	0	0	22.2374	0	0	0	0	0	0	8.82605	0	0	0	0	0	0	0	0	0	0	0	65.7672	18.8985	0	0	0	0	0	13.6551
AT1G17760	0	0	0	0	0	24.0299	0	14.0428	11.8614	22.2374	0	0	0	41.9014	14.9941	18.9706	112.398	35.4261	85.9487	75.0238	171.725	48.5892	55.1114	84.6507	167.963	25.1025	47.7328	82.3064	0	96.9577	76.8499	168.802	0	0	0	0
AT1G17770	0	0	0	0	0	0	0	0	0	0	0	0	0	0	0	0	0	0	0	0	0	0	0	0	0	0	0	0	0	0	0	0	0	0	0	0
AT1G17780	0	0	0	0	0	0	0	0	0	0	0	0	0	0	0	0	0	0	0	0	0	0	0	0	0	25.1025	0	0	0	0	0	0	0	0	0	0
AT1G17790	0	0	0	0	0	0	0	0	0	0	21.8857	13.7243	0	0	0	0	0	0	0	0	0	0	0	0	0	25.1025	0	0	0	0	0	0	0	0	0	0
AT1G17800	0	0	0	0	0	0	0	0	0	0	0	0	0	0	0	0	0	0	0	0	0	0	0	0	0	0	0	0	0	0	0	0	0	0	0	0
AT1G17810	0	0	0	0	0	0	0	0	0	0	0	0	0	0	0	0	0	0	0	0	0	0	0	0	0	0	0	0	0	0	0	0	0	0	0	0
AT1G17820	0	0	0	0	0	0	0	0	0	0	0	0	0	0	0	0	48.1313	101.11	22.5809	45.2983	143.673	48.5892	23.3665	36.3705	96.1608	101.51	47.7328	82.3064	109.957	69.0577	0	85.1053	0	21.0394	0	0
AT1G17830	0	0	0	0	0	0	0	0	0	0	0	0	0	0	0	0	0	16.024	0	0	0	0	0	0	0	25.1025	47.7328	0	0	0	0	0	0	0	0	0
AT1G17840	8.90509	0	0	0	0	0	0	0	0	0	0	0	0	0	0	0	0	0	0	0	0	12.8676	0	0	0	0	0	0	0	0	0	0	0	0	0	0
AT1G17850	0	7.41157	0	0	0	0	0	0	0	0	0	0	0	0	0	0	282.686	301.831	85.9487	159.5	200.415	159.118	110.179	138.753	417.338	146.354	341.201	179.132	264.735	285.738	173.909	236.017	0	0	0	0
AT1G17860	0	0	0	0	0	0	0	0	0	0	0	0	0	0	0	0	1909.54	249.301	199.753	124.256	229.674	183.478	129.984	51.6439	2063.67	146.354	218.631	0	381.228	354.296	76.8499	2500.77	0	465.196	520.023	425.695
AT1G17870	0	0	0	0	0	0	0	0	0	0	21.8857	0	0	0	0	0	0	0	0	0	18.0744	12.8676	0	0	8.71363	0	0	0	0	18.8985	33.9597	13.0491	0	0	0	0
AT1G17880	201.793	124.742	170.42	71.4342	166.974	113.85	14.5462	128.144	424.225	365.054	165.085	174.546	250.253	348.472	304.951	361.97	3860.74	1123.89	1589.53	3217.11	3212.26	2892.06	3675.23	4279.33	7151.97	4680.19	4039.05	6705.5	2209.83	3815.36	6371.45	3619.98	245.278	504.415	480.605	13.6551
AT1G17890	8.90509	7.41157	51.6438	0	0	0	0	14.0428	11.8614	0	75.5484	0	0	0	0	18.9706	222.911	101.11	160.013	377.871	89.8753	90.1259	72.6452	301.211	266.691	194.381	279.313	500.771	381.228	252.346	336.258	354.149	0	0	0	13.6551
AT1G17900	0	0	0	0	0	0	0	0	0	0	0	0	0	0	0	0	0	0	0	0	0	0	0	0	0	0	0	0	0	0	0	0	0	0	0	0
AT1G17910	0	0	0	0	0	0	0	0	0	0	0	0	0	0	0	0	0	0	0	0	18.0744	0	9.90707	0	0	0	0	0	0	0	0	0	0	0	0	0
AT1G17920	31.5826	66.6811	36.7761	0	87.4502	52.305	32.0202	0	156.771	0	165.085	48.9439	54.9384	67.6715	99.2773	0	48.1313	16.024	0	31.6676	0	48.5892	55.1114	67.7842	33.8016	25.1025	0	0	0	42.806	452.136	65.6215	0	0	0	0
AT1G17930	0	0	10.0569	45.3618	0	0	0	14.0428	11.8614	22.2374	47.8235	13.7243	0	18.4649	0	42.0867	79.0474	35.4261	0	45.2983	40.3043	112.361	72.6452	0	149.327	298.192	159.428	129.717	210.107	156.419	33.9597	65.6215	36.2665	21.0394	0	0
AT1G17940	0	0	0	0	8.4662	0	0	0	0	0	21.8857	0	0	18.4649	0	18.9706	0	0	0	0	0	0	0	0	0	0	0	0	0	0	0	0	0	0	0	0
AT1G17950	0	0	10.0569	0	0	0	0	0	0	0	0	0	0	0	0	0	0	0	0	0	0	0	0	0	0	0	0	0	0	0	0	0	0	0	0	0
AT1G17960	0	0	0	0	0	0	0	0	0	0	0	0	0	0	0	0	0	0	0	0	0	0	0	0	0	0	0	0	0	0	33.9597	0	0	0	0	0
AT1G17970	0	0	0	0	0	11.0398	0	0	0	0	0	0	0	0	0	0	0	0	52.4801	31.6676	0	12.8676	9.90707	36.3705	33.8016	25.1025	102.156	0	0	18.8985	0	29.2627	36.2665	0	0	0
AT1G17980	0	0	0	0	0	0	0	0	0	0	0	0	0	0	0	0	165.952	35.4261	22.5809	314.86	64.4299	29.7557	55.1114	120.199	373.024	194.381	341.201	282.317	27.3163	285.738	336.258	65.6215	0	0	23.5671	0
AT1G17990	0	0	0	0	0	0	0	0	0	0	0	0	0	0	0	0	0	0	0	0	0	0	0	0	0	0	0	37.8177	0	0	0	0	0	0	0	0
AT1G18000	0	0	0	0	0	0	0	0	0	0	0	0	0	0	0	0	0	0	0	0	0	0	0	0	0	0	0	0	0	0	0	0	0	0	0	0
AT1G18010	0	0	0	0	0	0	0	0	0	0	0	0	0	0	0	0	0	0	0	0	0	0	0	0	0	0	0	0	0	0	0	0	0	0	0	0
AT1G18020	0	0	0	0	0	0	0	0	0	0	0	0	0	0	0	0	0	0	0	0	0	0	0	0	0	0	0	0	0	0	0	0	0	0	0	0
AT1G18030	0	7.41157	0	0	0	0	0	0	0	0	0	0	0	0	0	0	8.82605	16.024	0	8.07077	0	0	91.0387	0	48.2063	25.1025	0	37.8177	210.107	69.0577	33.9597	0	0	0	23.5671	0
AT1G18040	8.90509	0	10.0569	20.8713	0	0	0	0	0	0	0	0	0	0	0	0	79.0474	16.024	22.5809	19.1205	143.673	135.388	23.3665	51.6439	63.487	0	102.156	0	27.3163	0	226.205	29.2627	15.9213	0	0	0
AT1G18050	0	7.41157	0	0	0	0	0	0	0	84.5117	0	13.7243	0	0	33.8435	0	8.82605	0	0	19.1205	0	0	0	0	0	0	0	0	0	0	0	0	0	0	0	0
AT1G18060	0	0	0	0	0	11.0398	0	0	0	0	0	0	0	0	0	0	387.536	56.3472	283.467	314.86	229.674	0	129.984	120.199	246.277	245.106	218.631	37.8177	381.228	187.61	0	354.149	0	0	0	0
AT1G18070	31.5826	53.3235	188.85	184.512	102.647	162.752	133.277	67.8492	285.701	119.881	228.351	88.402	146.6	67.6715	99.2773	177.667	830.075	466.017	560.014	745.936	1178.85	818.823	1012.47	1259.88	1764.88	655.251	1349.73	3878.45	1374.31	1509.29	890.592	904.063	107.679	206.289	182.543	201.125
AT1G18075	0	0	0	0	0	0	0	0	0	0	0	0	0	0	33.8435	0	48.1313	0	22.5809	0	0	29.7557	9.90707	22.189	0	0	47.7328	0	27.3163	42.806	0	13.0491	0	0	0	0
AT1G18080	186.37	291.814	406.986	126.581	118.23	162.752	177.419	128.144	198.452	51.6319	75.5484	267.143	207.659	383.057	389.171	874.456	1431.37	968.45	511.73	2831.33	3638.25	1389.43	2780.92	2234.1	6808.24	3089.07	1420.44	7984.18	1374.31	2836.58	7353.76	3284.85	107.679	1093.14	290.104	297.968
AT1G18090	0	0	0	0	0	0	0	0	0	0	0	0	0	0	0	0	8.82605	0	22.5809	0	18.0744	0	23.3665	22.189	8.71363	0	0	129.717	65.7672	0	76.8499	0	0	0	0	0
AT1G18100	8.90509	0	0	0	0	0	0	0	0	0	0	0	0	0	0	0	8.82605	0	0	0	0	0	38.5992	22.189	8.71363	0	47.7328	0	27.3163	187.61	123.913	29.2627	0	0	0	0
AT1G18130	8.90509	7.41157	0	0	0	0	0	30.8673	0	0	0	0	0	0	0	0	0	16.024	0	0	18.0744	0	0	0	0	25.1025	0	0	0	0	33.9597	0	0	0	0	0
AT1G18140	0	7.41157	0	0	0	0	0	0	0	0	0	0	0	0	0	0	0	0	0	0	0	12.8676	0	0	48.2063	0	0	0	27.3163	0	0	29.2627	15.9213	76.3444	114.862	30.6866
AT1G18150	0	0	0	0	0	11.0398	0	14.0428	0	0	21.8857	13.7243	0	95.0844	54.4869	0	63.2418	56.3472	85.9487	159.5	116.349	233.876	192.795	67.7842	308.41	146.354	159.428	179.132	210.107	219.614	280.411	190.849	36.2665	0	52.0285	30.6866
AT1G18160	8.90509	17.3382	22.7899	0	8.4662	0	0	0	11.8614	22.2374	0	0	10.2609	0	14.9941	0	48.1313	0	22.5809	45.2983	64.4299	68.8088	72.6452	22.189	131.122	60.6123	102.156	82.3064	27.3163	156.419	33.9597	147.156	0	0	0	0
AT1G18170	0	0	0	0	0	0	0	0	0	0	0	0	0	0	0	0	48.1313	35.4261	22.5809	19.1205	18.0744	0	23.3665	102.146	63.487	60.6123	102.156	0	65.7672	42.806	0	65.6215	0	0	23.5671	0
AT1G18180	43.9968	0	10.0569	45.3618	0	37.8745	32.0202	0	11.8614	0	0	13.7243	0	123.788	0	0	431.071	101.11	85.9487	234.623	320.38	112.361	171.338	217.209	462.563	469.35	279.313	500.771	381.228	219.614	123.913	403.15	0	0	0	0
AT1G18190	8.90509	7.41157	0	0	0	11.0398	0	14.0428	26.7802	84.5117	0	0	0	18.4649	14.9941	18.9706	79.0474	56.3472	22.5809	177.739	116.349	12.8676	38.5992	51.6439	187	194.381	47.7328	230.091	65.7672	156.419	123.913	190.849	0	0	0	0
AT1G18200	0	0	0	0	0	11.0398	0	0	0	0	0	0	0	0	0	0	63.2418	0	0	0	18.0744	0	0	0	0	25.1025	0	0	0	0	33.9597	13.0491	0	0	0	0
AT1G18210	43.9968	40.5599	22.7899	0	31.6379	11.0398	14.5462	0	43.1222	0	104.502	68.2811	38.7846	18.4649	33.8435	18.9706	830.075	328.55	240.96	555.846	853.907	915.606	1639.7	1176.63	2590.65	720.012	404.11	1526.18	705.446	1126.71	1649.76	1479.67	0	0	0	0
AT1G18220	0	0	0	0	0	0	0	0	0	0	0	0	0	0	0	0	0	0	22.5809	0	0	0	0	9.53358	8.71363	0	0	0	0	0	0	0	0	0	0	0
AT1G18240	0	0	0	0	0	0	0	0	0	0	0	0	0	0	0	0	0	0	0	0	0	0	0	0	0	0	0	0	0	0	0	0	0	0	0	0
AT1G18250	0	0	0	0	8.4662	11.0398	0	48.9309	116.69	0	0	0	0	0	0	18.9706	0	0	0	45.2983	0	0	0	0	0	0	0	0	0	96.9577	0	0	0	0	0	13.6551
AT1G18260	0	0	10.0569	0	0	0	0	0	11.8614	0	21.8857	0	0	18.4649	0	0	79.0474	301.831	199.753	177.739	320.38	600.844	306.575	197.021	851.677	591.831	797.291	389.862	321.865	802.496	336.258	478.242	82.6101	350.561	253.578	132.591
AT1G18265	0	0	0	0	0	0	0	0	0	0	0	0	0	0	0	0	0	0	0	0	0	0	0	0	0	0	0	0	0	0	0	0	0	0	0	0
AT1G18270	0	0	0	0	0	0	0	0	11.8614	22.2374	0	0	0	0	14.9941	18.9706	854.914	1638.71	1707.5	1913.01	924.864	1819.87	1607.02	651.123	3638.32	2563.62	1778.51	2173.35	3213.79	2134.3	634.562	1842.12	0	0	0	0
AT1G18280	8.90509	0	10.0569	0	0	0	0	0	0	0	0	0	0	0	0	0	589.589	124.573	327.143	1595.3	545.216	48.5892	150.387	258.596	2813.97	25.1025	159.428	129.717	321.865	69.0577	511.895	3687.55	0	0	0	0
AT1G18290	0	0	0	0	0	0	0	0	0	0	0	0	0	0	0	0	0	0	0	0	0	0	0	0	0	0	0	0	0	0	0	0	0	0	0	0
AT1G18300	0	0	0	0	0	0	0	0	0	0	0	0	0	0	0	0	8.82605	0	0	0	0	0	0	0	0	0	0	37.8177	0	0	0	0	0	0	0	0
AT1G18310	19.7938	0	10.0569	0	0	0	0	0	43.1222	0	0	0	0	41.9014	0	0	0	0	0	0	0	0	0	0	0	146.354	0	0	65.7672	69.0577	0	0	0	0	0	0
AT1G18320	0	0	0	0	8.4662	11.0398	0	0	26.7802	51.6319	21.8857	13.7243	0	0	54.4869	0	0	0	22.5809	8.07077	0	0	0	0	20.4952	0	0	82.3064	109.957	18.8985	76.8499	0	0	0	0	0
AT1G18330	0	0	0	0	0	0	0	0	0	0	0	0	0	0	0	0	8.82605	0	0	0	0	12.8676	0	22.189	20.4952	25.1025	0	0	0	0	0	0	0	0	0	0
AT1G18335	0	17.3382	0	71.4342	0	0	32.0202	0	0	0	0	0	0	18.4649	0	0	79.0474	35.4261	240.96	45.2983	40.3043	90.1259	91.0387	22.189	167.963	25.1025	47.7328	37.8177	27.3163	69.0577	123.913	125.954	15.9213	0	0	13.6551
AT1G18340	0	0	36.7761	0	8.4662	0	70.4852	0	60.463	0	0	0	10.2609	0	0	42.0867	129.822	198.141	160.013	59.7958	200.415	68.8088	38.5992	157.765	226.178	101.51	279.313	179.132	65.7672	219.614	123.913	213.263	15.9213	21.0394	52.0285	13.6551
AT1G18350	0	7.41157	10.0569	0	0	0	0	0	11.8614	0	0	0	10.2609	0	0	0	95.4556	78.3203	52.4801	510.117	116.349	481.945	330.468	177.197	903.23	60.6123	102.156	282.317	27.3163	354.296	634.562	65.6215	0	0	0	0
AT1G18360	0	0	0	0	19.4495	0	0	0	0	0	0	13.7243	23.7427	0	0	0	20.6109	148.611	22.5809	31.6676	18.0744	68.8088	55.1114	22.189	96.1608	101.51	0	37.8177	0	18.8985	33.9597	29.2627	0	0	0	0
AT1G18370	0	0	0	0	0	0	0	0	0	0	0	0	0	0	0	0	8.82605	0	0	0	0	12.8676	0	0	8.71363	0	0	0	0	69.0577	0	0	0	0	0	0
AT1G18382	0	0	0	0	0	0	0	0	0	0	0	0	0	0	0	0	0	0	0	0	0	0	0	0	0	0	0	0	0	0	0	0	0	0	0	0
AT1G18390	0	7.41157	10.0569	0	0	0	14.5462	0	26.7802	0	0	0	10.2609	18.4649	0	42.0867	20.6109	35.4261	0	8.07077	0	48.5892	0	9.53358	20.4952	25.1025	0	0	0	96.9577	33.9597	0	0	0	0	0
AT1G18400	0	0	0	0	0	0	0	0	0	0	0	0	0	0	0	0	0	0	0	0	0	0	0	9.53358	0	0	0	0	0	0	0	13.0491	0	0	0	0
AT1G18410	0	0	0	0	0	0	0	0	0	0	0	0	0	0	0	0	0	35.4261	85.9487	8.07077	18.0744	0	55.1114	0	0	25.1025	102.156	0	27.3163	96.9577	123.913	0	0	0	23.5671	0
AT1G18415	0	0	0	0	0	0	0	0	0	0	0	0	0	0	0	0	0	0	0	0	0	0	0	0	0	0	0	0	0	0	0	0	0	0	0	0
AT1G18420	8.90509	0	0	0	0	0	0	0	0	0	0	0	0	0	14.9941	0	20.6109	0	0	0	0	12.8676	0	0	8.71363	0	0	0	0	18.8985	33.9597	0	0	0	0	0
AT1G18430	0	0	0	0	0	0	0	0	0	0	0	0	0	0	0	0	95.4556	0	0	0	0	29.7557	38.5992	22.189	48.2063	25.1025	0	0	27.3163	18.8985	0	29.2627	0	0	0	0
AT1G18440	0	0	0	98.5899	8.4662	129.937	14.5462	30.8673	11.8614	84.5117	21.8857	30.6122	0	18.4649	14.9941	0	20.6109	78.3203	85.9487	0	0	12.8676	0	51.6439	79.5042	298.192	0	37.8177	109.957	42.806	33.9597	13.0491	0	76.3444	0	0
AT1G18450	0	17.3382	0	0	0	11.0398	0	0	0	22.2374	0	0	0	0	0	42.0867	242.546	223.536	52.4801	294.374	320.38	208.412	283.035	237.741	627.28	60.6123	102.156	230.091	27.3163	354.296	336.258	478.242	0	0	0	0
AT1G18460	0	0	0	0	0	0	0	0	0	0	0	0	0	0	0	0	0	0	0	0	0	0	0	0	0	0	0	0	0	0	0	0	15.9213	21.0394	0	30.6866
AT1G18470	43.9968	0	22.7899	0	0	0	14.5462	14.0428	0	157.226	0	13.7243	23.7427	184.26	54.4869	18.9706	112.398	16.024	0	0	0	112.361	38.5992	0	96.1608	0	0	0	0	69.0577	123.913	0	15.9213	21.0394	23.5671	49.2781
AT1G18480	112.01	53.3235	117.029	184.512	44.6815	52.305	32.0202	87.4298	116.69	119.881	134.404	109.17	108.152	153.563	360.762	177.667	589.589	101.11	85.9487	314.86	143.673	233.876	306.575	177.197	266.691	591.831	218.631	1212.88	109.957	285.738	572.731	306.093	0	0	0	13.6551
AT1G18485	0	0	10.0569	0	0	0	0	0	11.8614	0	0	0	0	18.4649	0	0	8.82605	16.024	52.4801	8.07077	0	0	0	9.53358	20.4952	25.1025	102.156	0	0	42.806	33.9597	29.2627	0	0	0	13.6551
AT1G18486	0	0	0	0	0	0	0	0	0	0	0	0	0	0	0	0	0	0	0	0	0	0	0	0	0	0	0	0	0	0	0	0	0	0	0	0
AT1G18490	0	0	0	0	0	0	0	0	0	0	0	0	0	0	0	18.9706	184.594	101.11	22.5809	141.662	40.3043	112.361	150.387	197.021	287.407	146.354	47.7328	0	264.735	187.61	123.913	105.247	1978.64	25854.6	15032.6	3171.03
AT1G18500	0	0	0	0	0	0	0	0	0	0	0	0	0	0	14.9941	18.9706	475.426	466.017	160.013	254.243	446.908	340.324	192.795	726.264	929.22	353.385	597.776	1028.93	109.957	647.21	336.258	607.119	0	0	0	0
AT1G18510	0	0	0	0	0	0	0	0	0	0	0	0	0	0	0	0	0	0	0	0	0	0	0	0	0	0	0	0	0	0	0	0	0	0	0	0
AT1G18520	0	0	0	0	0	0	0	0	0	0	0	0	0	0	0	0	0	0	0	0	0	0	23.3665	22.189	0	0	47.7328	0	0	0	0	0	0	0	0	0
AT1G18530	0	0	0	0	0	0	0	0	0	0	0	0	0	0	0	0	8.82605	0	0	0	0	0	0	0	0	0	0	0	0	0	33.9597	0	0	0	0	0
AT1G18540	97.7941	440.832	245.748	214.276	271.611	162.752	177.419	281.672	799.13	365.054	293.692	543.145	316.545	215.77	565.685	874.456	3632.37	1737.8	1301.52	4532.11	6368.81	3704.88	5590.72	5127.83	10666.9	4876.21	3344.66	11472.2	2565.67	4269.34	9377.58	4581.22	428.635	1137.49	974.881	248.865
AT1G18550	0	17.3382	0	0	0	24.0299	0	0	11.8614	51.6319	75.5484	0	0	123.788	0	42.0867	33.8499	198.141	121.969	19.1205	18.0744	29.7557	38.5992	84.6507	206.413	245.106	159.428	389.862	158.342	319.737	123.913	29.2627	15.9213	0	0	0
AT1G18560	0	0	0	0	0	0	0	0	0	0	0	0	0	0	14.9941	0	0	35.4261	0	0	0	48.5892	9.90707	22.189	48.2063	0	0	0	0	42.806	0	29.2627	0	0	52.0285	0
AT1G18570	8.90509	0	10.0569	0	0	0	0	0	0	0	0	0	10.2609	0	0	0	8.82605	0	0	0	0	29.7557	9.90707	0	20.4952	0	0	0	27.3163	0	0	0	0	0	0	0
AT1G18580	0	7.41157	0	0	0	0	0	0	26.7802	22.2374	0	13.7243	0	0	0	0	33.8499	101.11	160.013	0	64.4299	48.5892	23.3665	67.7842	48.2063	25.1025	47.7328	282.317	0	96.9577	173.909	46.9331	0	21.0394	52.0285	89.4976
AT1G18590	0	0	0	0	0	0	0	0	0	0	0	0	0	0	0	0	0	0	0	0	0	0	0	0	0	0	0	0	27.3163	156.419	0	0	0	0	0	0
AT1G18600	8.90509	0	0	0	0	0	0	14.0428	26.7802	0	21.8857	13.7243	38.7846	0	0	42.0867	48.1313	56.3472	22.5809	75.0238	40.3043	68.8088	38.5992	51.6439	149.327	25.1025	102.156	82.3064	158.342	156.419	33.9597	105.247	0	0	23.5671	13.6551
AT1G18610	8.90509	0	0	0	0	0	0	14.0428	0	0	0	0	10.2609	0	14.9941	0	8.82605	101.11	22.5809	19.1205	18.0744	0	0	0	0	101.51	0	37.8177	0	18.8985	0	0	0	21.0394	0	13.6551
AT1G18620	0	0	0	20.8713	0	0	0	0	0	0	0	13.7243	0	0	0	67.078	0	0	22.5809	0	0	12.8676	0	0	0	0	0	0	0	42.806	0	0	0	0	0	0
AT1G18630	19.7938	7.41157	0	0	0	11.0398	0	0	26.7802	51.6319	0	0	23.7427	18.4649	0	18.9706	8.82605	35.4261	0	90.8873	40.3043	29.7557	91.0387	9.53358	63.487	101.51	404.11	282.317	0	126.151	33.9597	85.1053	15.9213	47.4452	0	0
AT1G18640	0	0	0	0	0	0	0	0	0	0	0	0	10.2609	0	0	0	79.0474	101.11	22.5809	59.7958	89.8753	68.8088	237.086	102.146	246.277	146.354	159.428	179.132	210.107	219.614	33.9597	190.849	0	0	52.0285	0
AT1G18650	0	0	0	0	0	0	0	0	0	0	0	0	0	0	0	0	0	0	0	0	0	0	0	0	0	0	0	0	0	0	0	0	0	0	0	0
AT1G18660	0	0	10.0569	0	0	0	0	30.8673	0	0	21.8857	0	10.2609	0	0	0	48.1313	56.3472	52.4801	107.316	40.3043	48.5892	38.5992	36.3705	63.487	101.51	47.7328	0	65.7672	156.419	123.913	65.6215	0	0	23.5671	49.2781
AT1G18670	0	0	0	0	0	0	0	0	0	0	0	0	0	0	0	0	8.82605	0	0	0	0	0	110.179	9.53358	0	0	0	0	0	42.806	0	0	0	0	0	0
AT1G18680	0	0	10.0569	0	0	0	0	0	0	0	0	0	0	0	0	0	20.6109	0	0	8.07077	0	12.8676	0	9.53358	63.487	0	0	37.8177	0	18.8985	33.9597	0	0	21.0394	0	0
AT1G18690	0	7.41157	0	0	8.4662	0	0	14.0428	11.8614	0	0	0	0	0	0	0	33.8499	78.3203	52.4801	31.6676	64.4299	48.5892	72.6452	22.189	113.385	146.354	102.156	335.62	65.7672	126.151	0	105.247	0	0	0	0
AT1G18700	126.47	17.3382	51.6438	0	8.4662	98.0077	32.0202	128.144	0	51.6319	165.085	48.9439	38.7846	67.6715	147.392	177.667	303.164	223.536	240.96	578.995	382.932	233.876	192.795	258.596	929.22	298.192	532.488	789.229	917.851	460.973	280.411	821.46	0	0	0	13.6551
AT1G18710	0	0	0	0	0	0	14.5462	0	0	0	0	0	0	0	0	0	0	0	0	0	0	0	0	0	0	0	47.7328	0	0	0	0	0	0	0	0	0
AT1G18720	0	0	0	0	0	0	0	0	0	0	0	0	0	0	0	0	3599.95	1737.8	1024.5	997.583	1178.85	1148.26	2213.28	3128.4	2943.12	2649.73	1923.64	908.217	2932.27	2884.44	1721.99	1539.28	0	0	0	0
[truncated: 30,681 more rows]

## Sheet: Raw_abundance
	ECd								ECt								CCd								CCt								Synergid cell
gene_id	Cell_1	Cell_2	Cell_3	Cell_4	Cell_5	Cell_6	Cell_7	Cell_8	Cell_1	Cell_2	Cell_3	Cell_4	Cell_5	Cell_6	Cell_7	Cell_8	Cell_1	Cell_2	Cell_3	Cell_4	Cell_5	Cell_6	Cell_7	Cell_8	Cell_1	Cell_2	Cell_3	Cell_4	Cell_5	Cell_6	Cell_7	Cell_8	Cell_1	Cell_2	Cell_3	Cell_4
AT1G01010	0	0	0	0	0	1	1	0	1	0	0	0	0	0	0	1	3	0	1	0	3	1	1	2	3	0	0	0	1	1	0	3	0	0	0	0
AT1G01020	3	1	2	0	3	0	0	4	0	0	0	0	1	7	0	1	1	0	0	1	0	0	0	0	0	0	0	0	0	0	6	0	2	1	3	5
AT1G01030	2	0	0	0	0	0	0	0	0	0	0	0	0	0	0	0	0	0	0	1	0	0	0	0	0	0	0	0	0	0	0	0	0	0	1	0
AT1G01040	0	2	2	5	4	4	0	0	4	2	0	6	6	7	2	2	7	8	5	7	3	2	6	6	12	4	4	9	3	7	4	10	1	1	4	0
AT1G01046	0	1	0	0	0	0	0	0	1	1	0	0	0	0	0	0	0	0	0	0	0	0	0	1	0	0	1	0	0	0	0	0	0	0	0	0
AT1G01050	0	0	0	0	0	1	1	1	0	1	0	0	0	0	1	1	50	27	14	15	20	35	54	60	101	13	22	28	11	25	15	57	9	6	6	5
AT1G01060	0	0	0	0	0	1	0	0	0	0	0	0	0	0	0	0	6	7	2	13	4	3	6	7	21	2	3	8	3	10	8	16	0	0	1	0
AT1G01070	0	0	0	0	0	0	0	0	0	0	0	0	0	0	0	0	0	0	0	0	0	0	0	0	0	0	0	0	0	0	0	0	0	0	0	0
AT1G01073	0	0	0	0	0	0	0	0	0	0	0	0	0	0	0	0	0	0	0	0	0	0	0	0	0	0	0	0	0	0	0	0	0	0	0	0
AT1G01080	2	2	1	0	0	0	0	1	0	0	0	0	0	0	0	0	7	4	3	16	8	6	13	8	23	9	3	4	6	16	2	18	0	0	0	0
AT1G01090	1	9	2	2	2	11	1	3	11	1	4	3	3	4	6	6	35	18	14	57	44	21	25	48	117	31	13	43	21	38	16	55	0	0	0	0
AT1G01100	13	18	16	9	14	14	7	7	20	12	15	25	17	12	15	17	123	52	25	117	88	83	131	129	200	50	32	102	22	92	107	143	10	20	15	18
AT1G01110	0	0	0	0	0	0	0	0	0	0	0	0	0	0	0	0	0	0	0	0	0	0	0	0	0	1	0	0	0	1	0	0	0	0	0	0
AT1G01115	0	0	0	0	0	0	0	0	0	0	0	0	0	0	0	0	0	0	0	0	0	0	0	0	0	0	0	0	0	0	0	0	0	0	0	0
AT1G01120	0	0	0	0	0	0	0	0	0	0	0	0	0	0	0	0	0	0	0	0	0	2	0	0	2	0	0	0	0	0	0	0	0	0	0	0
AT1G01130	0	0	0	0	0	0	0	0	0	0	0	0	0	0	0	0	9	1	10	0	0	2	10	3	3	3	0	0	3	3	0	0	0	0	0	0
AT1G01140	0	0	0	0	0	0	0	0	3	0	0	0	0	0	0	0	0	0	0	2	0	0	0	0	0	0	0	0	0	0	0	0	0	0	0	0
AT1G01150	0	0	0	0	0	0	0	0	0	0	0	0	0	0	0	0	0	0	0	0	0	0	0	0	0	0	0	0	0	0	0	0	0	0	0	0
AT1G01160	0	0	0	0	0	0	0	0	0	1	0	0	0	1	0	1	15	10	2	19	10	16	21	28	31	8	14	10	3	16	17	23	0	0	0	1
AT1G01170	0	0	0	0	0	0	0	0	0	0	0	0	0	0	0	0	16	6	9	16	8	3	6	13	14	15	4	1	4	16	3	12	0	0	1	0
AT1G01180	0	0	0	0	0	0	0	0	0	0	0	0	0	0	0	0	1	0	0	0	0	1	2	1	0	0	0	0	0	3	0	0	0	0	0	0
AT1G01183	0	1	0	0	0	0	0	0	1	0	0	0	0	0	0	0	0	0	0	0	1	0	0	0	0	0	2	1	1	0	0	0	0	0	0	0
AT1G01190	0	0	0	0	0	0	0	0	0	0	0	0	0	0	0	0	0	0	0	0	0	0	0	0	0	0	0	0	0	0	0	0	0	0	0	0
AT1G01200	0	0	0	0	0	0	0	0	0	0	0	0	0	0	0	0	0	0	0	0	0	0	0	0	0	0	0	0	0	0	0	0	0	0	1	0
AT1G01210	2	2	0	1	0	1	0	2	2	1	1	2	2	1	1	3	21	3	1	24	2	3	11	15	15	14	7	18	6	3	4	14	0	0	1	0
AT1G01220	0	1	0	1	0	2	0	0	0	0	0	3	0	0	0	2	4	2	0	3	1	0	2	2	9	2	1	2	1	3	1	2	0	0	0	0
AT1G01225	0	2	0	0	0	0	0	0	0	0	3	0	0	0	0	2	5	3	0	4	3	3	6	5	10	4	2	5	2	4	3	7	3	2	1	2
AT1G01230	0	0	0	0	0	0	0	0	0	0	0	0	0	0	0	0	15	9	4	9	9	3	4	10	24	14	4	5	4	18	12	18	2	5	5	7
AT1G01240	2	0	1	0	0	0	0	0	0	0	0	0	0	0	0	0	4	1	3	3	0	0	0	0	0	3	2	2	2	2	0	0	0	0	0	0
AT1G01250	0	0	0	0	0	0	0	0	0	0	0	0	0	0	0	0	0	0	0	0	0	0	0	0	0	0	0	0	0	0	0	0	0	0	0	0
AT1G01260	0	1	0	0	1	0	4	0	2	0	2	1	5	0	1	1	8	1	1	4	0	2	5	9	8	0	2	3	0	4	6	2	1	0	2	0
AT1G01270	0	0	0	0	0	0	0	0	0	0	0	0	0	0	0	0	0	0	0	0	0	0	0	0	0	0	0	0	0	0	0	0	0	0	0	0
AT1G01280	0	0	0	0	0	0	0	0	0	0	0	0	0	0	0	0	2	0	0	0	0	0	0	0	1	0	0	0	1	0	0	0	0	0	0	0
AT1G01290	3	0	2	1	1	2	0	0	2	2	1	3	4	1	1	0	23	7	4	8	12	13	14	11	25	4	2	12	7	11	3	19	0	3	1	0
AT1G01300	0	0	0	0	0	0	0	0	0	0	0	0	0	0	0	0	8	0	0	1	0	2	1	3	3	3	0	2	1	2	4	0	0	0	0	0
AT1G01305	0	0	0	0	0	0	0	0	0	0	0	0	0	0	0	0	0	0	0	0	0	0	0	0	0	0	0	0	0	0	0	0	713	642	446	602
AT1G01310	0	0	0	0	0	0	0	0	0	0	0	1	0	0	0	0	0	0	0	0	0	0	0	1	0	0	0	0	0	1	0	0	0	0	0	0
AT1G01320	1	4	0	0	1	0	0	0	1	0	1	0	2	1	1	0	26	15	5	17	15	20	17	30	36	12	12	34	7	29	9	17	0	0	0	0
AT1G01340	0	0	0	0	1	0	0	0	0	0	0	0	0	0	0	0	4	0	5	0	0	0	0	0	0	0	0	0	0	0	0	0	1	2	1	2
AT1G01350	0	0	0	5	0	1	3	0	1	2	4	1	0	0	0	1	7	9	4	6	6	3	7	6	16	3	0	8	0	4	3	8	0	2	1	0
AT1G01355	0	0	0	0	0	0	0	0	0	0	0	0	0	0	0	0	0	0	2	6	0	0	3	5	0	1	1	1	0	3	2	0	0	0	0	0
AT1G01360	0	0	0	0	0	0	0	0	0	0	0	0	0	0	0	0	1	6	0	6	1	3	2	4	4	0	0	0	5	7	1	3	0	0	0	0
AT1G01370	0	0	0	0	0	0	0	0	0	0	0	0	0	0	0	0	0	0	1	0	0	0	1	0	0	0	0	0	0	0	0	0	0	0	0	0
AT1G01380	0	0	0	0	0	0	0	0	0	0	0	0	0	0	0	0	0	0	0	0	0	0	0	0	0	0	0	0	0	0	0	0	0	0	0	0
AT1G01390	0	0	0	0	0	0	0	0	0	0	0	0	0	0	0	0	0	0	0	0	0	0	0	0	0	0	0	0	0	0	0	0	0	0	0	0
AT1G01400	0	0	0	0	0	0	0	0	0	0	0	0	0	0	0	0	0	0	0	0	0	0	0	0	0	0	0	0	1	0	0	0	0	0	0	0
AT1G01410	0	0	0	0	0	0	0	0	0	0	0	0	0	0	0	0	0	0	0	0	0	0	0	0	0	0	0	0	0	0	0	0	0	0	0	0
AT1G01420	0	0	0	0	0	0	0	0	0	0	0	0	0	0	0	0	0	0	3	1	0	0	0	1	0	0	0	0	0	0	0	0	0	0	0	0
AT1G01430	0	0	0	0	0	0	0	0	0	0	0	0	0	0	0	0	1	0	0	0	0	0	0	2	0	0	0	0	0	0	1	0	0	0	0	0
AT1G01440	0	0	1	1	1	0	0	0	0	0	0	0	0	0	1	0	0	0	0	0	0	2	0	0	2	0	0	0	0	1	0	1	0	0	0	0
AT1G01448	1	0	0	0	0	1	0	0	0	0	0	0	0	2	0	0	2	0	0	0	0	0	2	3	1	2	0	2	2	0	1	1	0	0	0	0
AT1G01450	0	0	0	0	0	0	0	0	0	0	0	0	0	0	0	0	0	0	0	0	0	0	2	0	0	0	0	0	0	0	0	1	0	0	0	0
AT1G01453	0	0	0	0	0	0	0	0	0	0	0	0	0	0	0	0	0	0	0	0	0	0	0	0	0	0	0	0	0	0	0	0	0	0	0	0
AT1G01460	0	0	0	0	0	0	0	0	0	0	0	0	0	0	0	0	0	0	0	0	0	0	0	1	0	0	0	0	0	0	0	0	0	0	0	0
AT1G01470	0	0	0	0	0	0	0	0	0	0	0	0	0	0	0	0	52	19	12	31	1	5	3	3	37	21	0	0	17	30	11	5	0	0	0	0
AT1G01471	0	0	0	0	0	0	0	0	0	0	0	0	0	0	0	0	0	0	0	0	0	0	0	0	0	0	0	0	0	0	0	0	0	0	0	0
AT1G01480	25	3	10	1	1	8	17	17	2	5	4	6	2	5	8	5	13	16	17	13	18	13	19	18	14	23	7	10	17	24	26	17	8	4	8	8
AT1G01490	0	0	0	0	0	0	1	0	0	0	0	0	0	0	0	0	0	0	0	0	0	0	0	0	0	1	0	0	0	0	0	0	0	0	0	0
AT1G01500	0	1	1	0	0	0	0	0	1	0	0	0	0	0	0	0	7	3	4	9	1	2	2	13	7	4	3	4	2	3	4	5	0	1	1	2
AT1G01510	1	3	0	0	3	0	1	0	5	2	1	4	3	0	2	6	11	9	6	11	8	5	14	18	22	10	4	4	5	4	5	8	0	0	0	0
AT1G01520	0	0	0	0	0	0	0	0	0	0	0	0	0	0	0	0	6	3	1	0	0	1	0	1	6	4	0	0	1	9	0	3	0	0	0	0
AT1G01530	0	0	0	0	0	0	0	0	0	0	0	0	0	0	0	0	67	12	11	13	10	35	19	19	33	11	4	30	5	26	7	8	0	0	0	0
AT1G01540	0	0	0	0	0	0	0	1	0	5	0	2	4	1	1	3	9	4	1	1	4	1	4	3	7	3	0	4	2	4	3	3	0	0	0	0
AT1G01550	1	0	0	0	0	0	1	0	0	0	0	0	0	0	0	1	8	3	6	3	0	4	4	5	10	9	1	6	2	10	4	1	1	1	1	4
AT1G01560	0	0	0	0	0	0	0	0	0	0	0	0	0	0	0	0	0	1	0	0	0	0	0	0	0	3	0	0	0	0	0	0	0	0	0	0
AT1G01570	2	1	0	1	3	1	4	0	1	1	1	5	1	2	3	6	29	7	2	8	2	15	7	13	18	5	2	3	5	14	4	10	1	1	4	1
AT1G01580	0	0	0	0	0	0	0	0	0	0	0	0	0	0	0	0	2	1	0	0	0	0	0	1	0	2	0	0	2	3	0	0	0	0	0	0
AT1G01590	0	0	0	0	0	0	0	0	0	0	0	0	0	0	0	0	0	0	0	0	0	0	0	0	0	0	0	0	1	0	0	0	0	0	0	0
AT1G01600	0	0	0	0	2	0	0	0	0	0	0	1	0	0	0	0	3	2	1	0	1	1	1	0	4	1	1	3	3	1	2	1	0	1	0	0
AT1G01610	0	0	0	0	0	0	0	0	1	0	0	0	0	0	0	0	0	0	0	1	0	0	0	0	0	0	0	0	0	0	0	0	0	0	0	0
AT1G01620	0	0	0	0	0	0	0	0	0	0	0	0	0	0	0	0	3	1	0	0	0	0	3	3	0	1	0	0	0	2	0	0	0	0	0	0
AT1G01630	0	1	2	0	5	2	1	1	4	3	0	3	0	0	2	0	0	0	0	1	0	0	0	0	6	3	0	1	0	0	3	0	0	0	0	0
AT1G01640	0	0	0	0	0	0	0	0	0	0	0	2	0	0	0	0	5	1	0	0	0	0	2	8	0	0	0	0	0	0	0	0	0	0	0	0
AT1G01650	0	0	0	0	0	0	0	1	0	0	1	1	1	1	3	0	8	11	2	11	5	4	4	8	16	6	0	0	3	12	7	4	0	0	0	1
AT1G01660	0	0	0	0	0	0	0	0	0	0	0	0	0	0	0	0	0	0	0	0	0	0	2	0	0	0	1	0	0	0	0	0	0	0	0	0
AT1G01670	0	0	0	0	0	3	0	0	0	0	0	0	0	0	0	0	1	0	1	0	0	0	0	1	0	1	0	0	0	4	1	0	0	0	0	0
AT1G01680	0	0	0	0	0	0	0	0	0	0	0	0	0	0	0	0	2	15	3	0	0	1	0	0	1	0	0	0	1	0	0	1	0	0	0	0
AT1G01690	0	3	2	0	0	0	0	0	0	0	1	0	0	2	0	0	2	0	1	2	0	3	3	1	4	1	0	1	0	2	0	2	0	0	0	0
AT1G01695	0	0	0	0	0	0	0	0	0	0	0	0	0	0	0	0	0	0	0	0	0	0	0	0	0	0	0	0	0	0	0	0	0	0	0	0
AT1G01700	0	0	0	0	0	0	0	0	0	0	0	0	0	0	0	0	0	0	0	0	0	0	0	0	0	0	0	0	0	0	0	0	0	0	0	0
AT1G01710	0	2	1	2	0	1	0	2	3	2	0	2	0	2	1	4	23	19	8	10	17	11	12	17	36	7	10	3	4	27	4	22	0	0	1	0
AT1G01720	11	1	4	2	3	3	0	1	0	1	2	3	9	7	6	1	27	6	18	4	1	27	11	26	28	9	4	11	7	11	4	3	1	0	0	5
AT1G01725	0	0	0	0	1	0	0	0	0	2	0	0	0	0	0	1	0	0	0	3	3	3	0	0	4	1	0	1	0	0	0	4	2	3	0	0
AT1G01730	0	0	0	0	0	0	0	0	0	0	0	0	0	0	4	0	11	2	5	2	2	2	4	8	7	3	0	2	3	3	1	6	0	0	0	0
AT1G01740	0	0	0	0	1	1	0	0	0	0	0	0	0	0	0	0	2	1	0	0	1	1	0	0	3	0	0	0	0	1	0	1	0	0	0	0
AT1G01750	0	0	0	0	1	0	0	0	0	0	0	0	0	0	0	0	0	0	0	0	0	0	0	0	0	0	0	0	0	0	0	0	0	0	0	0
AT1G01760	0	0	0	0	0	0	0	0	0	0	0	0	0	0	0	0	0	0	0	1	1	1	1	2	4	0	0	0	2	0	0	2	0	0	0	0
AT1G01770	0	0	0	0	3	0	0	0	0	0	0	1	0	1	1	0	9	8	1	4	2	5	4	9	14	8	4	10	1	11	3	7	0	0	1	1
AT1G01780	0	0	0	0	0	0	0	0	0	0	0	0	0	0	0	0	4	0	1	2	2	2	2	1	5	0	0	1	2	6	2	3	0	0	0	0
AT1G01790	0	0	0	0	0	0	0	0	0	0	0	0	0	0	0	0	4	4	7	6	6	1	7	0	11	2	3	5	1	4	1	9	0	0	0	0
AT1G01800	0	1	0	0	0	1	0	0	2	0	0	0	1	1	1	0	2	0	1	0	0	0	0	1	0	2	1	0	0	4	1	0	1	0	1	1
AT1G01810	1	0	0	0	0	2	0	0	0	0	0	0	1	0	0	1	0	1	1	0	6	5	3	1	13	2	0	2	0	3	2	4	0	0	0	0
AT1G01820	0	0	0	0	0	0	0	1	0	0	0	0	0	0	0	0	6	9	7	16	4	7	9	12	18	3	2	8	5	6	1	7	0	0	0	0
AT1G01830	0	0	0	0	0	0	0	2	0	0	0	0	0	0	0	0	1	0	0	0	0	0	2	0	0	2	0	0	1	7	2	1	0	0	1	0
AT1G01840	0	0	0	0	0	0	0	0	1	0	0	0	0	0	0	0	0	1	0	0	0	2	2	1	1	0	1	0	2	0	1	0	0	0	0	0
AT1G01860	0	2	0	0	0	0	0	0	0	0	0	0	0	0	0	0	0	4	2	1	2	1	0	1	2	0	0	1	2	3	0	3	0	0	0	0
AT1G01870	3	1	1	0	1	0	0	0	0	3	1	0	0	0	0	0	8	4	3	3	0	2	3	6	4	1	1	2	3	1	0	2	0	0	0	0
AT1G01880	0	2	0	0	0	0	0	1	3	0	1	3	0	1	3	0	2	1	1	3	1	1	2	1	4	1	0	0	1	5	3	1	0	0	1	0
AT1G01890	0	0	0	0	0	0	0	0	0	0	0	0	0	0	0	0	0	0	0	0	0	0	0	0	0	0	0	0	0	0	0	0	0	0	0	0
AT1G01900	0	0	1	0	0	0	1	0	0	2	3	0	5	1	3	1	0	2	0	1	0	1	0	1	1	0	0	0	0	0	0	0	0	0	0	0
AT1G01910	1	6	6	1	3	10	0	9	5	5	2	6	5	4	3	5	37	9	16	26	10	32	27	37	72	27	20	33	28	12	12	27	5	3	7	5
AT1G01920	3	0	0	0	1	0	0	2	2	3	1	2	0	0	1	1	7	4	2	9	7	7	6	7	19	6	2	1	4	2	4	11	0	0	2	2
AT1G01930	1	2	2	0	2	0	0	0	0	1	0	2	0	0	0	0	3	6	0	4	1	1	4	0	9	4	0	4	0	6	2	5	0	0	1	1
AT1G01940	1	5	0	0	2	4	0	2	1	5	1	1	5	2	1	2	27	6	13	25	15	18	19	25	59	10	19	25	17	10	18	40	1	2	2	2
AT1G01950	0	0	1	2	2	0	0	0	0	3	0	0	1	1	0	0	7	2	2	4	1	6	1	8	16	3	2	5	2	9	2	6	0	0	2	0
AT1G01960	2	2	3	1	3	1	2	1	0	3	1	5	1	0	0	0	3	12	5	6	5	9	8	9	21	6	7	17	5	13	0	15	0	1	0	1
AT1G01970	0	1	0	1	0	0	0	0	0	0	0	0	1	0	0	0	9	4	2	3	2	0	4	4	3	3	2	1	5	0	2	2	0	0	0	0
AT1G01980	0	0	0	0	0	0	0	0	0	0	0	0	0	0	0	0	0	0	0	0	0	1	1	0	1	0	0	0	0	1	0	0	0	0	0	0
AT1G01990	0	2	0	0	0	0	1	0	0	0	1	0	0	0	0	2	9	5	2	1	0	3	8	9	10	8	3	6	5	6	0	6	0	0	0	1
AT1G02000	0	0	0	0	0	0	0	0	0	0	0	0	0	0	0	0	3	0	2	1	2	4	2	2	1	0	2	1	0	10	3	1	0	0	0	0
AT1G02010	0	0	0	0	0	0	0	0	0	0	0	0	0	0	0	2	0	0	0	0	2	2	2	1	1	1	0	1	0	1	1	2	0	0	1	0
AT1G02020	1	1	1	0	0	2	0	0	0	1	0	0	0	0	1	0	3	3	5	4	3	1	8	3	8	2	3	0	1	5	5	5	0	0	0	0
AT1G02030	1	0	0	0	0	0	0	0	0	0	0	0	0	0	0	0	8	0	2	9	0	2	2	5	1	0	0	0	0	5	5	0	0	0	0	0
AT1G02040	0	0	0	0	0	0	0	0	0	0	0	0	0	0	0	0	0	0	0	0	0	0	0	0	0	0	0	0	0	1	0	0	0	0	0	0
AT1G02050	0	1	0	0	0	0	0	0	1	0	0	0	0	0	2	0	0	2	0	1	2	0	0	2	0	0	0	2	0	0	0	2	0	0	0	0
AT1G02060	0	0	0	0	0	1	0	0	0	1	0	0	0	0	1	2	1	2	0	0	0	1	2	0	4	0	1	2	0	1	1	1	0	0	0	0
AT1G02065	0	0	0	0	0	0	0	0	0	0	0	0	0	0	0	0	0	0	0	0	0	0	0	0	0	0	0	0	0	0	0	0	0	0	0	0
AT1G02070	0	0	0	0	0	0	0	0	0	0	0	0	0	0	0	0	0	0	0	0	0	0	0	0	0	0	0	0	0	0	0	0	0	0	0	0
AT1G02074	0	0	0	0	0	0	0	0	0	0	0	0	0	0	0	0	0	0	0	0	0	0	0	0	0	0	0	0	0	0	0	0	0	0	0	0
AT1G02080	1	5	4	2	1	1	1	0	7	2	1	0	3	1	3	2	12	12	10	21	4	7	14	10	21	11	8	3	6	17	15	10	0	0	0	0
AT1G02090	0	5	3	3	2	0	6	6	0	0	1	2	3	5	3	4	15	5	3	7	8	5	13	6	30	9	3	11	5	19	38	13	1	1	2	1
AT1G02100	16	7	22	5	3	5	5	6	17	6	13	4	12	2	10	2	56	30	19	37	15	23	36	57	74	33	31	27	27	22	15	31	3	7	4	1
AT1G02110	0	0	0	0	0	0	0	0	0	0	0	0	0	1	0	0	7	3	1	4	2	2	2	1	6	1	2	2	0	4	2	1	0	0	0	0
AT1G02120	3	1	1	2	1	1	1	0	2	0	0	0	2	3	4	0	3	6	2	2	2	2	6	0	14	1	1	4	0	5	6	6	0	0	0	0
AT1G02130	1	0	1	0	0	0	0	0	0	1	0	0	2	0	0	1	20	11	2	13	18	3	12	23	41	9	8	16	5	15	13	41	4	5	6	2
AT1G02140	1	5	2	2	2	2	0	5	3	4	2	2	1	5	1	9	8	1	2	14	11	12	10	12	32	11	1	13	0	15	20	13	1	6	4	4
AT1G02145	14	15	7	10	11	10	10	5	25	29	9	12	19	5	18	17	119	50	34	74	38	57	76	109	162	63	57	82	38	45	31	86	8	24	23	9
AT1G02150	0	0	0	0	0	0	0	0	0	0	0	0	0	0	0	0	16	5	5	14	5	8	4	8	15	6	4	1	6	6	4	7	0	0	0	0
AT1G02160	0	0	0	0	0	3	1	1	0	0	0	1	3	0	0	1	31	4	8	28	9	12	18	18	70	10	16	25	9	18	17	37	0	0	0	1
AT1G02170	1	2	0	1	3	1	1	0	1	0	0	1	2	0	0	4	9	11	5	3	6	3	3	4	21	15	1	8	4	10	1	11	1	0	2	1
AT1G02180	0	0	0	0	0	0	0	0	0	0	0	0	0	0	0	0	0	0	0	0	1	0	0	1	1	0	0	0	0	0	0	1	0	0	0	0
AT1G02190	0	0	0	0	0	0	0	0	0	0	0	0	0	0	0	0	0	0	0	0	0	0	0	0	0	0	0	0	0	0	0	0	0	0	0	0
AT1G02205	0	1	0	0	0	0	0	0	0	0	0	0	0	0	0	0	1	1	1	0	0	0	0	2	0	0	0	1	0	1	0	0	0	0	0	0
AT1G02210	0	0	0	0	0	0	0	0	0	0	0	0	0	0	0	0	0	0	0	0	0	0	0	0	0	0	0	0	0	0	0	0	0	0	0	0
AT1G02220	0	0	0	0	0	0	1	0	0	0	0	0	0	0	0	0	0	0	0	0	0	0	0	0	0	0	0	0	0	0	0	0	0	0	0	0
AT1G02228	0	0	0	0	0	0	0	0	0	0	0	0	0	0	0	0	0	0	0	0	0	0	0	0	0	0	0	0	0	0	0	0	0	0	0	0
AT1G02230	3	0	1	0	0	0	0	0	1	0	0	0	0	2	0	1	0	0	0	0	0	3	1	1	2	0	1	0	1	0	0	0	0	0	0	0
AT1G02250	0	0	0	0	0	0	0	0	0	0	0	0	0	0	0	0	0	0	0	0	0	0	0	0	0	0	0	0	0	0	0	0	0	0	0	0
AT1G02260	0	2	0	0	0	0	0	0	1	0	1	2	3	0	5	0	8	2	4	4	1	1	1	2	6	3	1	0	1	9	0	6	0	0	1	0
AT1G02270	0	0	0	0	0	0	0	0	0	1	0	0	0	0	0	0	13	15	4	14	5	14	18	13	26	5	2	5	6	9	5	2	0	0	0	0
AT1G02280	4	1	1	4	2	1	1	1	0	2	0	3	0	0	2	7	67	29	13	57	38	27	41	67	93	25	25	26	21	38	16	46	0	0	0	0
AT1G02290	4	6	0	0	1	1	0	0	2	1	0	2	1	1	3	2	0	0	0	0	0	0	0	0	2	1	0	0	0	0	0	0	0	0	0	0
AT1G02300	0	0	2	0	2	0	0	0	2	0	1	0	2	0	0	2	0	0	0	1	0	0	0	0	0	2	0	0	1	1	0	0	0	0	0	0
AT1G02305	1	0	0	0	0	0	2	0	0	0	0	0	0	0	0	0	48	36	11	54	36	19	32	46	81	26	27	10	21	39	10	57	0	0	0	0
AT1G02310	0	0	0	0	0	0	0	0	0	0	0	0	0	0	0	0	0	0	0	0	0	0	0	0	4	3	0	0	0	0	0	0	7	0	1	7
AT1G02320	0	0	0	0	0	0	0	0	0	0	0	0	0	0	0	0	0	0	0	0	0	0	0	0	0	0	0	0	0	0	0	0	0	0	0	0
AT1G02330	1	1	0	1	1	2	0	0	1	0	3	5	6	1	2	8	23	8	8	20	5	9	16	20	24	8	10	12	4	12	16	14	0	0	0	0
AT1G02335	0	0	0	0	0	0	0	0	0	0	0	0	0	0	0	0	0	0	0	0	0	0	0	0	0	0	0	0	0	0	0	0	0	0	0	0
AT1G02340	0	0	0	0	0	0	0	0	0	0	0	0	0	0	0	0	0	0	0	0	0	0	0	0	0	0	0	0	0	0	0	1	0	0	0	0
AT1G02350	0	0	0	1	0	0	0	0	0	0	0	2	1	0	0	3	0	0	0	0	0	0	2	0	1	2	0	0	0	0	0	3	0	0	0	0
AT1G02360	0	0	0	0	0	0	0	0	0	0	0	0	0	0	0	0	0	0	0	0	0	1	1	0	1	0	0	0	0	0	0	0	0	1	0	0
AT1G02370	2	1	1	0	0	0	0	0	3	0	1	4	2	3	0	1	7	3	4	5	5	6	9	8	17	6	5	8	7	2	2	6	0	0	1	0
AT1G02380	0	0	0	0	0	0	0	0	0	0	0	0	0	0	0	0	0	0	0	0	0	0	1	0	0	0	0	0	0	0	2	0	0	0	0	0
AT1G02390	0	0	0	0	0	0	0	0	0	0	4	0	0	0	0	0	0	0	0	0	0	0	0	0	1	1	0	0	0	0	0	0	0	0	0	0
AT1G02391	0	0	0	0	0	0	0	0	0	0	0	0	0	0	0	0	0	0	0	0	0	0	0	0	0	0	0	0	0	0	0	0	0	0	0	0
AT1G02400	2	0	0	0	0	0	0	0	0	0	0	0	0	0	0	0	0	0	0	1	0	0	0	1	0	0	0	0	2	4	0	0	0	0	0	0
AT1G02405	0	0	0	0	0	0	0	0	0	0	0	0	0	0	0	0	0	0	0	1	3	6	4	0	3	0	0	1	0	2	5	0	0	0	1	0
AT1G02410	3	0	5	0	4	0	0	8	0	1	1	0	1	2	0	2	21	5	2	9	4	16	9	17	31	10	3	3	3	14	6	18	1	2	1	0
AT1G02420	0	0	0	0	0	0	0	0	0	0	1	0	0	0	0	0	1	1	3	1	1	1	3	4	2	1	0	1	0	3	0	2	0	0	0	0
AT1G02430	0	0	0	0	0	0	0	0	1	0	0	0	0	0	0	0	0	0	0	1	1	1	0	0	3	0	0	1	0	3	0	1	0	0	0	0
AT1G02440	0	0	0	0	0	0	0	0	0	0	0	0	0	0	0	0	1	0	0	0	0	0	0	0	0	0	0	0	0	0	0	0	0	0	0	0
AT1G02450	0	0	0	0	0	0	0	0	0	0	0	0	0	0	0	0	7	2	2	2	0	8	3	3	11	1	3	0	2	11	1	0	0	0	0	0
AT1G02460	0	0	0	0	0	0	0	0	0	0	0	0	0	0	0	0	0	1	0	0	0	0	0	0	0	0	0	0	0	0	0	0	0	0	0	0
AT1G02470	0	0	0	0	0	1	0	0	0	0	0	1	0	0	0	0	0	0	0	0	0	0	0	0	0	0	0	0	0	0	0	0	0	0	0	0
AT1G02475	0	0	0	0	0	0	0	0	0	0	0	0	0	0	0	0	0	0	1	3	2	2	2	1	3	0	0	1	1	3	0	2	0	0	0	0
AT1G02480	0	0	0	0	0	1	0	0	0	0	0	0	0	0	0	1	1	0	2	2	1	1	1	1	4	2	0	0	0	2	1	4	0	0	0	0
AT1G02490	0	0	0	0	0	0	0	0	0	0	0	0	0	0	0	0	0	0	0	0	0	0	0	0	0	0	0	0	0	0	0	0	0	0	0	0
AT1G02500	5	1	7	0	3	9	0	0	3	3	5	5	1	4	3	9	79	36	27	57	24	45	54	72	134	33	36	35	23	32	13	75	5	7	10	8
AT1G02510	0	0	0	0	0	0	0	0	0	0	0	0	0	0	0	0	0	0	0	0	0	0	0	0	0	0	0	0	0	0	0	0	0	0	0	0
AT1G02520	0	0	0	0	0	0	0	0	0	0	0	0	0	0	0	0	1	0	0	0	0	0	0	0	0	0	0	0	0	0	1	0	0	0	0	0
AT1G02530	0	0	0	0	0	0	0	0	0	0	0	0	0	0	0	0	0	0	3	1	1	1	1	0	1	0	2	0	0	1	0	0	0	0	0	0
AT1G02540	0	0	0	0	0	0	0	0	0	0	0	0	0	0	0	0	0	0	0	0	0	0	0	0	0	0	0	0	0	0	0	0	0	0	0	0
AT1G02550	0	0	0	0	0	0	0	0	0	0	0	0	0	0	0	0	0	0	0	0	0	0	0	0	0	0	0	0	0	0	0	0	0	0	0	0
AT1G02560	2	0	0	0	0	0	0	1	1	0	0	1	0	0	0	0	87	20	23	58	46	29	34	87	100	30	24	21	18	45	16	65	0	0	0	0
AT1G02570	0	0	0	0	0	0	0	0	0	0	0	0	0	0	0	0	0	0	0	0	0	0	0	0	0	0	0	0	0	0	0	0	0	0	0	0
AT1G02575	0	0	0	0	0	0	0	0	0	0	0	0	0	0	0	0	0	0	0	0	0	0	0	0	0	0	0	0	0	0	0	0	0	0	0	0
AT1G02580	3	2	2	0	1	0	0	2	0	0	0	0	0	0	0	0	66	34	12	73	28	75	68	109	311	105	61	102	118	53	76	143	0	0	0	0
AT1G02590	0	0	0	0	0	0	0	0	0	0	0	0	0	0	0	0	0	0	0	0	0	0	0	0	0	0	0	0	0	0	0	0	0	0	0	0
AT1G02600	0	0	0	0	0	0	0	0	0	0	0	0	0	0	0	0	0	0	0	0	0	0	0	0	0	0	0	0	0	1	0	0	0	0	0	0
AT1G02610	0	0	0	0	0	0	0	0	0	0	0	0	1	0	0	0	32	11	0	0	0	1	9	16	5	0	0	0	2	12	0	0	0	0	0	0
AT1G02620	0	0	0	0	0	0	0	0	0	0	0	0	0	0	0	0	1	0	3	0	0	0	0	1	0	0	0	0	0	0	1	0	0	0	0	0
AT1G02630	0	0	0	0	0	0	0	0	0	0	0	0	0	0	0	0	0	0	0	0	0	0	0	0	0	0	0	0	0	0	0	0	0	0	0	0
AT1G02640	0	0	0	0	0	0	0	0	0	0	0	0	0	0	0	0	2	2	0	7	1	0	0	2	0	0	0	2	4	7	1	0	0	0	1	0
AT1G02650	0	1	0	0	0	0	0	0	2	0	0	1	0	0	0	2	0	0	1	0	0	0	0	1	0	2	0	0	0	3	0	0	0	0	0	0
AT1G02660	4	1	1	0	0	0	0	0	0	0	1	0	0	1	0	2	2	0	2	1	0	2	0	3	4	0	0	0	0	4	3	1	0	0	0	1
AT1G02670	0	1	0	0	1	0	0	0	0	0	0	0	0	0	0	0	4	2	5	2	3	4	6	6	10	0	5	0	6	5	0	5	0	0	0	0
AT1G02680	3	3	4	0	0	1	0	1	2	5	2	4	2	0	0	1	22	8	3	11	7	4	11	13	26	8	9	4	11	4	4	17	0	0	0	0
AT1G02690	4	7	1	3	4	2	3	6	5	3	0	4	0	2	0	6	10	4	4	9	9	11	7	5	29	6	4	20	4	17	10	21	0	0	1	0
AT1G02700	0	0	0	0	0	0	0	0	0	0	0	0	0	0	0	0	3	0	0	0	0	0	1	1	0	0	0	0	0	0	0	0	0	0	0	0
AT1G02710	0	0	0	0	0	0	0	0	0	0	1	0	0	0	0	0	0	0	0	0	0	0	0	0	0	0	0	0	0	0	0	0	0	0	0	0
AT1G02720	0	0	0	0	0	0	0	0	2	0	0	1	1	0	0	1	3	0	2	0	0	1	0	1	3	0	0	0	0	0	0	2	0	0	0	0
AT1G02730	0	0	0	0	0	0	0	0	0	0	0	0	0	0	0	0	9	10	1	13	2	3	11	11	14	6	0	0	5	17	1	8	0	0	0	0
AT1G02740	0	3	0	0	1	4	0	0	0	0	7	4	1	0	3	1	6	5	4	11	1	10	9	9	12	6	2	0	0	10	10	11	0	0	0	0
AT1G02750	0	0	1	0	0	0	0	0	0	0	0	0	0	0	1	1	3	1	0	0	1	1	1	2	3	0	1	3	0	7	3	3	0	0	0	0
AT1G02760	0	0	1	0	0	0	0	0	0	0	0	0	0	0	0	0	0	0	0	0	0	0	0	0	0	0	0	0	0	0	0	0	0	0	0	0
AT1G02770	0	0	0	0	0	0	1	0	0	1	0	0	2	0	0	0	20	13	15	7	10	9	19	26	32	8	12	23	14	14	11	19	0	0	0	0
AT1G02780	25	41	31	12	31	19	16	21	68	17	29	26	54	37	34	62	225	96	40	263	268	203	318	257	652	105	90	316	65	194	203	323	22	79	58	32
AT1G02790	0	0	0	0	0	0	0	0	0	0	0	0	0	0	0	0	0	0	0	0	0	0	0	0	0	0	0	0	0	0	0	0	0	0	0	0
AT1G02800	0	0	0	0	0	0	0	0	0	0	0	0	0	0	0	0	0	0	0	0	0	0	0	0	0	0	0	0	0	0	0	0	0	0	0	0
AT1G02810	0	1	0	0	0	0	0	0	0	0	0	0	0	0	0	0	27	6	18	3	0	0	2	7	4	5	2	0	5	14	3	0	0	0	1	0
AT1G02813	0	0	0	0	0	0	0	0	0	0	0	0	0	0	0	0	0	0	0	0	0	0	0	0	0	0	0	0	0	0	1	0	0	0	0	0
AT1G02816	0	0	0	0	0	0	0	0	0	1	0	0	0	0	0	0	17	9	11	5	4	12	8	14	26	12	4	0	14	13	4	8	0	1	3	0
AT1G02820	2	0	0	0	0	0	0	0	1	0	0	0	0	0	0	1	0	0	0	0	0	2	0	0	1	0	0	1	0	0	6	0	1	2	1	4
AT1G02830	0	0	0	0	0	0	0	0	0	0	0	0	0	0	0	0	0	0	0	0	0	0	0	0	0	0	0	0	0	0	0	0	0	0	0	0
AT1G02840	0	0	0	0	0	1	0	1	2	0	0	0	1	0	0	1	11	9	8	18	14	9	23	22	63	8	4	10	11	12	15	31	0	0	4	4
AT1G02850	0	1	0	0	0	1	0	0	0	0	0	0	0	0	0	0	1	0	0	7	0	0	1	0	1	0	0	0	0	3	1	2	0	0	0	0
AT1G02860	0	0	0	0	0	0	0	0	0	0	1	0	0	0	0	0	25	38	17	21	11	17	26	22	29	19	7	8	14	36	15	18	1	0	0	0
AT1G02870	3	4	5	2	1	1	4	0	8	4	0	6	8	0	3	3	10	6	1	16	10	3	6	20	32	4	6	8	4	3	13	19	0	0	0	0
AT1G02880	0	2	0	0	0	0	0	0	0	0	2	2	0	0	1	0	14	10	4	9	3	7	3	13	13	10	3	0	5	12	2	5	0	1	3	1
AT1G02890	1	0	1	0	0	0	0	0	1	0	0	0	0	1	0	0	5	12	5	8	3	5	10	9	19	4	4	8	4	10	5	7	0	0	2	0
AT1G02900	0	0	0	0	0	0	0	0	0	0	0	0	0	0	0	0	0	0	0	0	0	0	0	0	0	0	0	0	0	0	0	0	0	0	0	0
AT1G02910	2	1	1	0	0	0	1	0	1	0	2	0	0	2	0	2	7	7	1	6	9	2	3	8	9	2	5	1	5	4	4	6	0	0	0	0
AT1G02920	0	0	0	0	0	0	0	0	0	0	0	0	0	0	0	0	18	10	0	0	0	0	0	0	0	0	0	0	0	9	0	1	0	0	0	0
AT1G02930	0	0	0	0	0	0	0	0	0	0	0	0	0	0	0	0	14	3	0	0	0	0	0	0	0	0	0	0	0	2	0	0	0	0	0	0
AT1G02940	0	0	0	0	0	0	0	0	0	0	0	0	0	0	0	0	0	0	0	0	0	0	0	0	0	0	0	0	0	0	0	0	0	0	0	0
AT1G02950	0	0	0	0	0	0	0	0	0	0	0	0	0	0	0	0	0	0	0	0	0	0	0	0	0	0	0	0	0	0	0	0	0	0	0	0
AT1G02952	0	0	0	0	0	0	0	0	0	0	0	0	0	0	0	0	0	0	0	0	0	0	0	0	0	0	0	0	0	0	1	0	0	0	0	0
AT1G02960	0	0	0	0	0	0	0	0	0	1	0	0	1	0	0	3	8	5	2	6	6	3	5	5	15	6	5	3	4	7	3	9	0	1	0	0
AT1G02965	0	0	0	0	0	0	0	0	0	0	0	0	0	0	0	0	7	4	3	6	3	2	2	1	3	0	0	1	0	4	2	2	0	0	0	0
AT1G02970	0	2	4	0	0	0	0	0	1	3	2	2	1	3	0	0	3	0	1	2	2	0	2	3	1	3	1	0	0	3	1	1	0	0	0	0
AT1G02980	1	1	0	1	0	0	0	0	0	0	3	0	0	0	0	0	11	9	1	9	19	11	9	3	12	14	0	4	3	9	6	5	0	1	0	0
AT1G02990	0	0	0	0	0	0	0	0	1	0	0	0	0	0	0	1	1	0	1	0	3	0	1	0	1	3	0	0	0	1	1	1	0	0	1	0
AT1G03000	0	1	0	0	0	0	0	0	0	0	0	1	0	0	0	0	5	6	0	8	2	4	3	6	9	7	1	1	1	8	1	3	0	0	0	0
AT1G03010	0	0	0	0	0	0	0	0	0	0	0	0	0	0	0	0	0	0	0	0	0	0	0	0	0	0	0	0	0	0	0	0	0	0	0	0
AT1G03020	0	0	0	0	0	0	0	0	0	0	0	0	0	0	0	0	0	0	0	0	0	0	0	0	0	0	0	0	0	0	0	0	0	0	0	0
AT1G03022	0	0	0	0	0	0	0	0	0	0	0	0	0	0	0	0	0	0	0	0	0	0	0	0	0	0	0	0	0	0	0	0	0	0	0	0
AT1G03030	0	0	0	0	0	0	0	0	0	0	0	0	0	0	0	0	22	7	1	23	9	13	14	12	46	9	2	5	2	9	4	23	0	0	0	0
AT1G03040	0	1	2	0	0	1	1	0	0	0	0	0	0	0	1	2	9	8	7	18	5	4	5	16	11	1	5	4	3	17	6	7	0	0	0	0
AT1G03050	0	0	0	0	0	0	0	0	0	0	0	0	0	0	0	0	0	0	0	0	0	0	0	0	0	0	0	0	0	0	0	0	0	0	0	0
AT1G03055	0	0	0	0	0	0	0	1	0	0	0	1	0	0	0	0	28	23	18	14	14	13	21	13	27	17	11	5	20	33	7	16	0	0	0	0
AT1G03060	0	1	0	0	1	1	0	0	0	0	0	0	1	0	0	0	5	1	1	8	2	3	3	4	8	1	0	4	0	4	3	2	1	1	0	3
AT1G03070	0	0	0	0	1	0	0	1	0	0	11	0	1	0	0	0	2	3	0	2	1	5	2	0	6	6	0	0	1	0	4	1	0	0	0	0
AT1G03080	0	0	0	0	0	0	0	0	0	0	0	0	0	0	0	0	9	5	0	5	5	3	4	7	17	5	1	4	10	4	2	1	4	6	1	5
AT1G03090	0	0	2	0	0	0	0	0	0	0	0	0	0	0	0	0	24	7	9	8	12	7	7	11	20	11	6	6	8	18	4	20	0	0	0	0
AT1G03100	0	1	0	0	0	0	1	0	0	0	0	0	1	0	0	0	0	0	0	0	1	0	0	1	0	0	0	2	0	1	1	0	0	0	0	0
AT1G03103	0	0	0	0	0	0	0	0	0	0	0	0	0	0	0	0	0	0	0	0	0	0	0	0	0	0	0	0	0	0	0	0	0	0	0	0
AT1G03106	0	0	0	0	0	0	0	0	0	0	0	0	0	0	0	0	3	4	1	5	0	0	0	0	7	1	1	1	3	2	0	3	0	0	0	0
AT1G03110	0	0	2	0	0	0	0	2	1	1	2	0	0	1	2	0	10	3	0	9	2	1	9	6	6	3	2	5	2	6	6	8	0	0	0	0
AT1G03120	0	0	0	0	0	0	0	0	0	0	0	0	0	0	0	0	0	0	0	0	0	0	0	0	0	0	1	0	1	0	0	1	0	0	0	0
AT1G03130	0	0	0	0	0	0	0	0	0	0	0	0	0	0	0	0	46	32	20	21	16	4	8	21	25	48	19	3	14	24	5	30	0	0	0	0
AT1G03140	0	1	0	0	0	0	2	1	1	1	3	0	0	2	0	1	6	5	3	13	8	3	6	1	18	2	5	7	0	11	5	6	0	0	0	0
AT1G03150	3	5	1	1	1	4	6	2	5	0	0	1	1	2	5	4	26	14	15	17	12	20	24	26	47	18	12	23	8	19	15	26	0	1	0	1
AT1G03160	0	0	0	0	0	0	0	0	0	0	0	0	0	0	0	0	7	7	3	3	5	1	8	9	8	7	3	4	3	8	2	2	0	1	1	0
AT1G03170	0	0	0	0	0	0	0	0	0	0	0	0	0	0	0	0	0	0	0	0	0	0	0	0	0	0	0	0	0	0	0	0	0	0	0	0
AT1G03180	0	0	0	0	0	0	0	0	0	0	0	0	0	0	0	0	0	1	0	2	0	1	0	1	1	0	1	0	0	0	0	1	0	0	0	0
AT1G03190	0	1	0	0	0	0	0	1	0	1	1	0	1	0	0	1	2	6	1	4	3	3	1	6	9	4	4	3	0	7	1	3	0	0	0	0
AT1G03200	0	0	0	0	0	0	0	0	0	0	0	0	0	0	0	1	0	0	0	0	0	0	0	0	0	0	0	0	0	0	0	0	0	0	0	0
AT1G03210	0	0	0	0	0	0	0	0	0	0	0	0	0	0	0	0	1	0	1	3	5	2	0	0	1	2	0	0	0	0	0	0	0	0	0	0
AT1G03220	0	1	0	0	0	0	0	2	0	0	0	0	3	0	1	0	2	2	1	1	0	2	0	0	1	0	0	0	0	0	0	0	0	0	0	0
AT1G03230	0	0	0	0	0	0	0	0	0	0	1	1	0	0	0	0	2	1	0	1	0	0	2	1	0	0	0	0	0	0	0	1	0	0	0	0
AT1G03240	0	0	0	0	0	0	0	0	0	0	0	0	0	0	0	0	0	0	0	0	0	0	0	0	0	0	0	0	0	0	0	1	0	0	0	0
AT1G03250	0	0	1	0	0	0	0	0	0	0	1	0	0	4	1	1	6	1	2	4	1	5	4	4	11	4	0	6	1	1	2	3	0	1	0	2
AT1G03260	0	0	0	0	2	0	0	0	0	3	0	0	3	0	3	2	3	10	2	2	4	6	7	9	16	2	4	4	4	8	6	4	0	0	2	0
AT1G03270	0	0	0	0	0	0	0	0	0	0	0	0	0	0	0	0	0	0	0	0	0	0	0	0	0	0	0	0	1	0	0	0	1	1	1	0
AT1G03280	0	0	1	0	1	0	0	1	0	0	2	0	5	0	1	0	2	5	1	2	1	2	0	4	10	2	1	0	1	4	2	3	0	0	0	0
AT1G03290	0	4	0	1	0	0	0	0	0	0	0	0	3	2	0	1	9	5	1	3	0	5	15	11	12	6	7	8	5	4	7	4	0	0	0	2
AT1G03300	0	0	0	0	0	0	0	0	0	0	0	0	0	0	0	0	2	0	0	0	0	0	1	0	1	0	0	0	0	0	6	0	0	0	0	0
AT1G03310	1	1	3	1	1	0	0	0	1	0	0	0	0	1	0	0	6	2	2	6	6	2	8	7	13	5	2	3	1	1	3	8	0	1	1	0
AT1G03320	0	1	0	0	0	1	0	0	0	0	0	0	0	0	0	0	1	3	6	11	4	0	0	7	0	6	2	1	1	4	0	1	0	0	0	0
AT1G03330	3	1	5	1	5	7	3	5	8	4	6	8	2	3	2	5	18	5	4	7	14	6	13	14	30	7	8	13	7	4	17	18	0	1	4	1
AT1G03340	0	0	0	0	0	0	0	0	0	0	0	0	0	0	0	0	3	2	0	4	4	3	6	9	11	2	5	3	4	6	1	7	0	0	2	0
AT1G03350	0	2	2	0	1	0	0	0	1	4	0	0	2	1	2	2	0	3	1	4	1	2	2	1	7	0	1	6	2	5	4	4	0	2	1	2
AT1G03360	6	1	5	0	8	1	4	3	5	3	4	0	8	2	4	2	17	7	0	6	9	7	11	21	20	8	3	23	7	10	13	9	0	1	0	1
AT1G03365	0	0	3	0	0	1	0	1	0	0	1	0	0	5	0	4	11	8	4	15	5	5	2	4	15	5	3	6	5	6	2	9	0	0	0	0
AT1G03370	0	0	0	0	0	0	0	1	0	0	0	0	0	0	1	0	3	2	7	5	1	0	0	2	1	0	0	0	6	2	0	1	0	0	0	0
AT1G03380	1	0	2	0	1	0	0	1	2	0	0	1	1	0	4	1	0	1	1	0	0	0	1	1	0	3	1	0	0	0	0	0	0	0	0	0
AT1G03390	0	0	1	0	0	0	0	0	0	0	0	0	0	0	0	0	0	0	0	0	0	1	0	1	1	0	0	0	0	0	0	0	0	0	0	0
AT1G03400	0	0	0	0	0	0	0	0	0	0	0	0	0	0	0	0	4	3	0	1	1	2	0	1	2	6	1	0	2	5	0	2	0	0	0	0
AT1G03410	0	0	0	0	0	0	0	0	1	0	4	2	0	0	1	1	0	0	0	1	0	0	0	0	0	0	0	0	0	0	0	0	0	0	0	0
AT1G03420	0	2	1	0	2	0	0	0	1	1	1	3	5	2	0	3	0	0	0	0	0	0	0	0	0	1	0	0	1	0	0	0	0	1	3	0
AT1G03430	0	0	4	0	0	0	1	0	1	0	0	0	0	0	0	0	0	0	1	1	2	0	0	1	1	2	0	0	0	1	0	0	0	0	0	0
AT1G03440	0	0	0	0	0	0	0	0	0	0	0	0	0	0	0	1	0	0	0	0	0	0	0	0	0	1	0	0	1	1	0	0	0	0	0	0
AT1G03445	0	0	0	1	0	0	0	0	0	0	0	0	0	0	0	0	0	0	0	0	0	0	0	0	0	0	0	0	0	0	0	0	0	0	0	0
AT1G03457	0	0	0	0	0	0	0	0	0	0	1	0	0	0	0	0	0	0	0	0	0	0	0	0	0	0	0	0	0	0	0	0	0	0	0	0
AT1G03470	0	0	0	0	0	1	1	1	0	0	0	0	0	0	0	0	3	1	2	2	2	4	3	2	6	0	2	1	0	2	1	3	0	0	0	0
AT1G03475	2	0	0	0	0	0	0	0	1	1	0	0	0	1	0	0	28	7	7	27	18	11	11	38	36	14	23	10	8	25	9	16	0	0	0	0
AT1G03490	0	0	0	0	0	0	0	0	0	0	0	0	0	0	0	0	0	0	0	0	0	0	0	0	0	0	0	0	0	0	0	0	0	0	0	0
AT1G03495	0	0	0	0	0	0	0	0	0	0	0	0	0	0	0	0	0	0	0	0	0	0	0	0	0	0	0	0	0	0	0	0	0	0	0	0
AT1G03502	0	0	0	0	0	0	0	0	0	0	0	0	0	0	0	0	0	0	0	0	0	0	0	0	0	0	0	0	0	0	0	0	0	0	0	0
AT1G03506	0	0	0	0	0	0	0	0	0	0	0	0	1	0	0	0	2	0	2	2	1	0	1	0	1	0	0	0	1	1	0	4	0	0	0	0
AT1G03510	0	1	0	0	0	1	0	0	0	0	0	0	0	0	0	0	0	2	0	0	1	2	2	0	6	4	0	0	0	5	3	1	0	0	0	0
AT1G03515	0	0	0	0	0	0	0	0	0	0	0	0	0	0	0	0	1	2	0	1	0	4	2	2	4	2	1	0	1	1	1	0	0	0	0	0
AT1G03520	0	0	0	0	0	0	0	0	0	0	0	0	0	0	0	0	0	0	0	0	0	0	0	1	0	0	1	0	4	0	0	0	0	0	0	0
AT1G03530	3	0	2	1	0	3	0	0	0	2	0	0	0	1	2	1	6	9	1	6	3	1	11	8	8	3	1	8	4	1	8	14	0	0	0	0
AT1G03540	0	0	0	0	0	0	0	0	0	1	0	0	0	0	0	0	3	0	1	4	0	0	2	0	4	0	0	0	0	0	3	1	0	0	0	0
AT1G03545	0	0	0	0	0	0	0	0	0	0	0	0	0	0	0	0	0	0	0	0	0	0	0	0	0	0	0	0	0	0	0	0	0	0	0	0
AT1G03550	0	1	0	0	0	0	0	0	0	0	0	0	0	0	0	0	3	0	0	2	1	1	0	0	5	0	0	0	0	0	4	4	0	0	2	0
AT1G03560	0	0	0	0	0	1	0	0	0	0	0	1	1	0	0	0	0	0	1	2	0	2	1	0	4	0	0	0	2	1	1	0	0	1	1	0
AT1G03570	0	1	0	0	0	0	0	0	0	3	0	0	0	0	0	0	2	2	1	0	0	1	1	2	1	0	0	1	0	0	0	1	0	0	0	0
AT1G03590	1	0	0	0	0	0	0	1	0	0	0	0	0	0	0	0	0	0	0	2	1	0	1	0	0	0	0	0	1	3	0	1	0	0	0	0
AT1G03600	0	0	0	0	0	0	0	0	0	0	0	0	0	0	0	0	41	12	3	22	9	4	8	18	27	8	4	0	2	17	4	21	0	0	0	0
AT1G03610	0	0	2	0	0	0	0	0	0	0	0	0	1	0	0	0	10	32	1	9	1	12	2	14	14	15	2	0	32	17	3	4	1	1	5	2
AT1G03620	0	0	0	1	0	0	0	0	0	0	0	0	0	0	0	0	0	0	0	0	0	0	0	0	0	0	0	0	0	0	0	0	0	0	1	0
AT1G03630	0	0	0	0	0	0	0	0	0	0	2	0	0	0	0	0	41	9	4	18	24	24	27	39	60	11	8	12	8	24	4	28	0	0	0	0
AT1G03640	0	0	0	0	0	0	0	0	0	0	0	0	0	0	0	0	0	0	0	0	0	0	0	0	0	0	0	0	0	0	0	0	0	0	0	0
AT1G03650	1	0	2	0	0	0	0	0	1	0	1	0	1	0	1	0	24	1	0	1	2	3	4	5	5	1	2	0	0	1	1	1	0	0	0	1
AT1G03660	0	0	0	0	0	0	0	0	0	0	0	0	0	0	0	0	0	0	0	0	0	0	0	0	0	0	0	0	0	0	0	0	0	0	0	0
AT1G03670	0	0	0	0	0	0	0	0	0	0	0	0	0	0	0	0	0	0	0	0	0	1	0	0	1	0	0	0	0	0	0	0	0	0	0	0
AT1G03680	0	0	0	0	0	0	0	0	0	0	0	0	0	0	1	0	38	11	14	17	15	13	18	47	38	24	12	16	15	27	6	34	0	0	0	0
AT1G03687	0	0	0	0	0	0	0	1	0	0	0	0	0	0	0	0	7	1	2	3	5	8	5	6	16	5	1	2	5	6	2	9	0	1	0	0
AT1G03700	0	0	0	0	0	0	0	0	0	0	0	0	0	0	0	0	0	0	0	0	0	0	0	0	0	0	0	0	0	0	0	0	0	0	0	0
AT1G03710	0	6	3	3	2	2	1	2	2	1	3	3	1	0	2	1	20	7	3	23	19	19	21	19	41	19	8	9	6	16	14	23	0	0	0	1
AT1G03720	0	0	0	0	0	0	0	0	0	0	0	1	0	0	1	0	0	0	0	0	0	0	0	0	0	0	0	0	0	0	0	0	0	0	0	0
AT1G03730	0	1	0	0	0	0	0	0	0	0	0	0	0	0	0	0	8	4	4	13	0	9	4	6	15	5	1	1	4	8	5	3	0	0	0	0
AT1G03740	0	0	0	0	0	1	0	0	0	0	0	0	1	0	0	1	7	1	0	4	0	1	2	3	2	1	3	2	0	10	1	0	0	0	0	0
AT1G03743	1	0	0	0	0	0	0	0	0	0	0	0	0	0	0	0	0	0	0	0	0	0	0	0	0	0	0	0	0	0	0	0	0	0	0	0
AT1G03746	1	0	0	0	0	2	0	0	0	0	0	0	0	0	0	0	0	0	0	0	0	0	0	0	0	0	0	0	0	0	0	0	0	0	0	0
AT1G03750	0	0	1	0	2	0	1	0	0	1	1	1	0	0	0	1	4	1	1	1	6	0	1	0	3	2	0	2	0	2	2	1	0	0	1	1
AT1G03760	0	0	3	0	1	0	0	0	1	0	0	1	1	1	0	0	9	1	2	3	1	2	6	8	7	0	1	8	2	6	5	2	0	2	0	0
AT1G03770	0	0	0	0	0	0	0	1	0	0	0	0	0	0	0	0	21	11	6	19	9	9	16	9	37	7	0	7	13	15	15	14	0	0	0	0
AT1G03780	3	2	0	0	0	1	0	0	1	0	0	1	0	0	2	3	0	0	0	1	0	0	0	0	0	0	1	0	0	1	1	1	0	0	0	0
AT1G03790	0	1	2	1	2	3	0	1	6	1	1	1	2	1	3	4	0	0	0	1	0	0	0	0	0	2	0	0	0	0	2	0	0	8	1	3
AT1G03800	0	0	0	0	0	0	0	0	0	0	0	0	0	0	0	0	0	0	0	0	0	0	0	0	0	0	0	0	0	0	0	0	0	0	0	0
AT1G03810	0	0	0	0	0	0	0	0	0	0	0	0	0	0	0	0	0	0	0	0	0	0	0	0	0	0	0	0	0	0	0	0	0	0	0	0
AT1G03820	0	0	0	0	0	0	0	0	0	0	0	0	0	0	0	0	0	0	0	0	0	0	0	0	0	0	0	0	0	0	0	0	0	0	0	0
AT1G03830	0	2	3	1	1	3	0	1	2	0	2	0	0	1	4	1	11	6	1	10	6	5	15	7	15	5	3	11	5	13	5	11	0	0	0	0
AT1G03840	0	0	0	0	0	0	0	0	0	0	0	0	0	0	0	0	0	0	0	0	0	0	0	0	0	0	0	0	0	0	1	0	0	0	0	0
AT1G03850	1	0	0	0	0	0	0	1	0	0	0	0	0	0	0	0	0	0	0	0	0	0	0	0	0	0	0	0	0	0	0	0	0	0	0	0
AT1G03860	5	9	4	2	4	11	5	5	6	8	3	5	2	4	2	12	29	8	10	35	55	22	24	21	61	17	4	36	7	22	53	26	0	0	0	0
AT1G03870	0	2	0	0	0	0	0	0	0	0	0	0	0	0	0	0	2	0	0	0	0	5	13	7	4	3	0	0	0	4	1	0	0	0	0	0
AT1G03880	0	0	0	0	0	0	0	0	0	0	0	0	0	0	0	0	0	0	0	0	0	0	0	0	0	0	0	0	0	0	0	0	0	0	0	0
AT1G03890	0	0	0	0	0	0	0	0	0	0	0	0	0	0	0	0	0	0	1	0	0	1	0	0	0	0	0	0	0	0	0	0	0	0	1	0
AT1G03900	4	3	14	1	3	2	0	5	1	0	1	0	0	0	1	1	26	22	13	30	6	27	22	36	52	8	9	12	4	24	7	17	4	9	5	8
AT1G03905	0	0	0	0	0	0	0	0	0	0	0	0	0	0	0	2	8	0	1	5	2	4	7	8	5	0	0	1	2	2	4	4	0	0	0	0
AT1G03910	0	1	1	3	3	3	4	0	3	5	1	4	3	1	0	0	9	10	4	7	14	14	7	8	38	7	8	10	3	12	7	22	1	2	1	0
AT1G03920	0	0	0	0	0	1	0	0	0	0	0	0	0	0	0	0	0	0	0	0	1	1	0	0	0	0	0	0	0	0	2	0	0	0	0	0
AT1G03930	3	3	3	1	4	2	1	0	1	4	2	2	1	0	3	1	0	2	0	0	0	7	0	3	6	2	1	0	3	4	0	4	1	0	0	0
AT1G03935	0	0	0	0	0	0	0	0	0	0	0	0	0	2	0	0	0	0	0	0	0	0	0	0	0	1	0	0	0	4	0	0	0	1	0	1
AT1G03940	0	0	0	0	0	0	0	0	0	0	0	0	0	0	0	0	1	0	0	0	0	0	0	0	0	0	0	0	0	0	4	0	0	0	0	0
AT1G03950	0	1	0	0	1	1	0	0	2	0	0	0	0	0	0	0	8	7	3	8	6	9	14	6	19	10	2	11	2	9	4	13	2	2	3	3
AT1G03960	0	0	0	0	0	1	0	1	1	0	1	0	0	0	0	0	7	10	2	3	2	4	5	9	3	7	8	11	4	6	2	1	0	0	2	0
AT1G03970	2	0	1	0	0	0	0	0	1	0	1	0	5	0	1	1	8	2	3	2	5	13	6	19	17	10	3	5	2	7	3	6	0	0	0	1
AT1G03980	5	1	0	0	0	0	0	0	1	0	2	6	0	1	0	0	17	4	9	32	5	3	11	8	11	10	7	1	5	23	18	5	0	0	0	1
AT1G03982	0	1	0	0	0	0	0	1	0	0	0	0	0	0	0	0	0	0	1	0	0	0	0	0	0	0	0	0	0	3	0	0	0	0	0	0
AT1G03990	0	0	0	0	0	0	0	0	0	0	0	0	0	0	1	1	0	2	3	0	3	1	1	0	3	0	2	3	2	0	0	2	0	1	0	0
AT1G04000	0	0	0	0	0	0	0	0	0	0	0	1	0	0	0	2	18	2	1	1	3	4	1	1	4	2	1	1	0	0	0	0	1	0	2	0
AT1G04010	2	3	0	0	0	1	0	5	2	6	0	4	3	0	1	2	3	2	1	2	1	3	4	5	7	2	2	1	0	5	1	3	1	0	0	0
AT1G04020	0	0	0	0	0	0	0	1	3	0	0	0	0	0	0	0	0	0	0	0	2	3	3	0	3	1	0	0	1	0	1	0	0	0	0	0
AT1G04030	0	6	2	0	2	2	2	1	2	3	1	2	0	2	3	3	16	10	7	13	3	17	14	14	32	9	2	4	7	11	12	15	3	6	6	14
AT1G04040	0	0	0	0	1	1	0	0	0	0	0	0	1	1	0	0	1	4	0	0	2	1	1	0	4	2	4	2	0	1	1	0	0	0	2	2
AT1G04050	0	6	2	2	2	5	2	4	6	5	4	3	5	10	3	9	3	0	2	2	1	3	2	1	3	5	0	0	1	2	8	4	1	0	0	0
AT1G04070	0	0	0	0	2	0	0	0	0	0	0	2	0	4	0	0	2	0	1	5	1	2	3	2	7	1	1	3	1	1	7	4	0	0	0	0
AT1G04080	1	6	16	2	5	5	3	1	6	1	4	7	13	11	10	14	36	21	14	31	11	21	24	49	57	19	19	29	10	23	26	29	0	0	0	0
AT1G04090	0	0	0	0	0	0	0	0	0	0	0	1	0	0	0	0	0	4	0	1	0	1	0	0	1	0	2	0	0	0	6	0	0	0	1	0
AT1G04100	4	0	1	0	0	0	0	0	1	1	0	2	2	0	1	0	2	3	6	1	0	2	1	3	3	0	0	1	0	3	1	1	0	5	2	1
AT1G04110	2	0	1	0	0	1	0	0	1	0	0	0	0	0	2	0	1	0	0	4	2	4	1	1	3	1	0	0	3	1	0	0	0	0	0	0
AT1G04120	0	3	4	1	3	6	6	1	1	1	1	4	3	1	3	2	11	21	6	23	9	11	14	10	26	7	11	12	9	21	10	20	0	2	3	6
AT1G04130	2	2	1	2	1	5	0	1	3	1	3	5	3	3	0	4	16	5	3	20	5	14	6	14	28	5	7	3	3	9	12	9	0	0	0	2
AT1G04140	1	3	1	0	1	2	0	0	1	1	0	1	1	3	1	1	10	4	2	14	5	5	8	11	16	3	2	3	6	11	6	11	3	3	0	4
AT1G04150	0	0	0	0	0	0	0	0	0	0	0	0	0	0	0	0	0	0	0	1	0	0	0	0	0	0	0	0	0	1	0	0	0	0	0	0
AT1G04160	1	0	0	0	1	0	0	0	0	0	0	0	0	0	0	1	2	2	0	3	0	1	2	1	4	3	0	0	1	2	4	2	0	2	2	1
AT1G04170	18	8	4	6	3	8	1	6	12	6	9	7	6	1	4	9	33	15	15	28	25	31	42	60	60	18	22	37	20	17	27	45	3	8	8	6
AT1G04171	0	0	0	0	0	0	0	0	0	0	0	0	0	0	0	0	0	0	0	0	0	0	0	0	0	0	0	0	0	0	0	0	0	0	0	0
AT1G04180	0	0	0	0	0	0	0	0	0	0	0	0	0	0	0	0	0	0	0	0	0	0	0	0	0	0	0	0	0	0	0	0	0	0	0	0
AT1G04190	3	3	5	1	2	0	0	1	4	1	2	1	3	0	1	5	29	8	4	23	3	18	19	18	44	7	18	20	4	13	18	17	0	0	0	0
AT1G04200	0	2	1	1	1	2	4	1	2	0	0	0	0	0	0	0	1	2	3	1	1	2	6	6	5	0	1	1	5	3	0	3	4	2	3	1
AT1G04210	0	2	0	3	0	0	0	0	1	4	0	0	0	0	1	0	4	6	0	5	4	8	4	2	18	2	4	11	2	3	1	10	3	2	0	2
AT1G04220	0	0	0	0	0	0	0	0	0	0	0	0	0	0	0	0	0	0	1	0	0	0	0	0	0	0	0	0	0	0	0	0	0	0	0	0
AT1G04230	0	1	2	0	0	0	3	0	0	0	0	0	0	0	0	1	6	4	1	3	5	6	3	4	17	0	3	8	0	4	2	9	0	0	0	0
AT1G04240	0	0	0	0	0	0	0	0	0	0	0	0	0	0	0	0	0	0	0	0	0	0	0	0	0	1	0	0	1	0	1	0	0	0	0	0
AT1G04250	0	0	0	0	0	0	0	0	0	0	0	0	0	0	0	0	0	0	0	0	0	0	0	0	1	2	0	0	0	0	0	0	0	0	0	0
AT1G04260	0	0	0	0	0	0	0	0	0	0	0	0	2	0	0	0	7	9	5	5	12	7	6	9	20	7	6	7	5	15	2	14	4	7	6	5
AT1G04270	24	16	16	6	13	23	4	3	25	3	9	18	11	19	11	22	114	54	24	133	110	120	162	207	306	47	34	150	31	119	102	203	16	33	23	19
AT1G04280	0	0	0	0	0	0	0	0	0	1	0	0	0	2	0	0	7	1	3	10	0	0	0	0	3	0	0	0	4	0	1	3	0	0	0	0
AT1G04290	0	0	0	1	0	0	0	0	1	4	0	0	0	0	0	0	0	1	0	0	0	0	0	0	3	0	0	0	0	0	0	0	0	0	0	0
AT1G04295	1	2	1	1	7	0	1	4	7	2	7	3	0	1	0	2	51	25	15	58	36	47	57	85	106	25	30	29	14	33	12	41	0	0	0	1
AT1G04300	1	9	3	5	3	1	0	5	1	1	2	4	2	4	1	3	9	8	2	11	12	6	9	12	23	9	7	11	6	10	14	19	0	3	1	6
AT1G04310	0	0	0	0	3	0	0	1	0	0	1	0	0	2	0	0	4	3	0	2	0	1	4	1	9	0	0	1	4	9	2	6	1	0	0	0
AT1G04320	0	0	0	0	0	0	0	0	0	0	0	0	0	0	0	0	0	0	0	0	0	0	0	0	0	0	0	0	0	0	0	0	0	0	0	0
AT1G04330	0	1	0	0	0	0	0	0	0	0	0	0	0	0	0	0	2	7	0	0	4	1	1	1	2	1	0	1	8	11	5	1	0	0	0	0
AT1G04340	4	0	1	0	0	1	1	0	1	1	1	2	1	2	0	0	29	12	10	23	22	21	26	33	51	5	27	14	5	35	16	34	1	0	0	0
AT1G04350	0	0	0	0	0	0	0	0	0	0	0	0	0	0	0	0	18	6	10	14	5	8	7	23	18	16	8	3	8	16	3	14	0	0	0	0
AT1G04360	0	0	0	0	0	0	0	0	0	0	0	0	0	0	0	0	0	0	0	0	0	0	0	0	0	0	0	0	0	0	1	0	0	0	0	0
AT1G04370	0	0	0	0	0	0	0	0	0	0	0	0	0	0	0	0	0	0	0	0	0	0	0	0	0	0	0	0	0	0	0	0	0	0	0	0
AT1G04380	2	12	0	1	4	8	1	1	7	2	5	4	8	15	10	6	14	0	6	4	0	0	0	1	1	0	0	0	2	1	7	1	0	0	2	0
AT1G04390	0	0	0	0	0	0	0	0	0	0	0	0	0	0	0	0	1	3	0	7	0	0	0	0	1	0	2	1	2	2	1	0	0	0	0	0
AT1G04400	0	1	0	1	1	1	0	0	3	0	3	0	0	1	0	0	1	1	1	2	0	0	1	2	2	1	1	1	0	5	0	2	1	0	1	1
AT1G04410	3	18	12	7	15	14	7	7	20	11	4	15	11	8	10	13	186	105	62	279	155	122	182	192	360	117	73	153	91	162	71	215	2	18	13	4
AT1G04420	1	3	0	0	1	0	0	0	1	0	0	1	0	0	0	0	25	11	2	22	13	12	13	32	45	9	10	20	17	14	10	25	0	0	0	0
AT1G04425	0	0	0	0	0	0	0	0	0	0	0	0	0	0	0	0	0	0	0	0	0	0	0	0	0	0	0	0	0	0	0	0	0	0	1	0
AT1G04430	0	0	0	0	3	0	0	0	0	0	0	0	0	0	0	0	0	0	0	0	0	0	0	0	0	0	0	0	0	0	0	0	0	0	0	0
AT1G04440	0	1	0	0	1	1	1	0	0	0	0	2	0	2	0	0	5	4	1	3	7	3	5	3	6	5	3	14	3	12	4	10	0	0	0	0
AT1G04445	0	2	1	3	0	0	0	0	0	0	1	0	1	0	0	0	2	13	5	11	5	9	4	14	12	7	1	4	2	22	2	6	0	0	0	0
AT1G04450	6	0	2	0	0	0	1	1	0	1	0	0	0	0	1	0	0	2	0	3	0	0	0	0	0	0	0	0	0	1	1	0	0	0	0	0
AT1G04470	0	0	0	0	0	0	0	0	0	0	0	0	0	0	0	0	0	2	2	1	1	1	0	0	0	0	0	0	0	5	1	2	0	0	0	0
AT1G04480	8	6	8	4	4	6	0	6	5	6	4	3	6	8	9	6	46	14	12	54	49	32	37	35	111	17	17	57	20	39	63	47	1	8	9	9
AT1G04490	0	1	0	0	0	0	0	0	0	0	0	2	0	0	0	0	0	0	5	2	0	1	0	0	0	0	0	0	0	3	0	0	0	0	1	0
AT1G04500	0	0	0	0	0	0	0	1	0	0	0	0	0	0	0	0	0	0	0	0	0	0	1	0	0	0	0	0	1	0	0	0	0	0	0	0
AT1G04501	0	0	0	0	0	0	0	0	0	0	0	0	0	0	0	0	0	0	0	0	0	0	0	0	0	0	0	0	0	0	0	0	0	0	0	0
AT1G04510	1	2	1	0	6	1	4	1	4	0	1	5	2	2	4	3	14	6	4	19	9	10	11	9	25	4	4	12	0	15	12	14	0	0	0	0
AT1G04520	0	0	0	0	1	0	0	1	0	0	0	0	0	0	3	1	0	0	0	0	0	0	0	0	0	1	0	0	0	0	0	0	0	0	0	0
AT1G04530	0	0	0	0	0	0	0	0	1	0	1	0	0	0	1	0	4	0	3	4	1	1	2	7	2	1	4	0	1	3	1	2	0	0	2	1
AT1G04540	0	0	0	1	0	0	0	0	0	0	0	0	0	0	0	0	2	1	0	1	0	0	2	2	2	1	1	0	2	0	0	1	0	0	0	0
AT1G04550	0	1	2	0	0	2	0	0	1	0	0	0	0	0	0	0	5	1	0	4	5	6	2	4	9	1	3	2	0	4	3	2	1	0	0	1
AT1G04555	17	11	12	2	4	14	14	26	6	9	4	7	6	6	4	7	60	39	48	85	42	56	55	67	171	40	32	47	33	95	59	112	20	39	45	30
AT1G04560	0	0	0	0	0	0	0	0	0	0	0	0	0	0	0	0	0	0	0	0	0	0	0	0	0	0	0	0	0	0	0	0	0	0	0	0
AT1G04570	6	1	2	0	3	0	0	0	2	1	1	1	2	0	0	2	5	1	4	12	2	11	18	4	12	6	2	2	2	5	9	3	0	0	0	0
AT1G04580	0	0	0	1	0	0	0	0	0	0	0	0	0	0	0	1	1	0	1	1	3	0	0	0	0	2	0	0	0	1	0	0	0	1	0	0
AT1G04590	3	3	1	0	0	0	0	0	1	0	3	0	0	3	2	1	22	9	6	20	18	6	13	9	40	5	4	4	3	10	7	24	0	0	0	0
AT1G04600	0	0	0	1	0	2	0	1	0	1	1	2	2	0	0	1	0	0	0	0	1	3	1	1	2	0	2	4	0	0	0	2	0	3	1	1
AT1G04610	0	0	0	0	0	0	1	0	0	0	0	0	0	0	0	0	0	0	0	0	0	0	1	0	0	0	0	0	0	0	0	0	0	0	0	0
AT1G04620	0	1	0	0	0	0	0	0	0	0	0	0	0	0	0	0	12	4	4	4	6	4	2	6	18	2	1	8	2	5	4	10	0	0	1	0
AT1G04625	0	0	0	0	0	0	0	0	0	0	0	0	0	0	0	0	0	0	0	0	0	0	0	0	0	0	0	0	0	0	0	0	0	0	0	0
AT1G04630	0	1	0	2	3	0	4	2	3	0	0	0	0	0	3	5	36	12	1	30	14	23	23	33	46	9	8	26	13	22	9	22	5	5	1	1
AT1G04635	0	1	0	2	0	0	0	0	2	0	2	0	0	0	0	2	4	2	3	2	4	1	1	5	4	2	2	1	3	6	1	7	1	0	0	0
AT1G04640	0	0	0	0	1	1	0	1	0	2	0	0	1	0	0	0	5	1	0	4	2	0	1	2	7	0	1	2	0	4	2	3	0	0	0	0
AT1G04645	9	19	10	7	11	5	3	2	15	10	14	21	12	6	36	20	277	21	66	17	50	58	23	65	57	175	15	8	39	192	9	13	112	230	232	132
AT1G04650	0	0	0	0	0	0	0	0	0	0	2	0	0	0	0	1	1	4	0	2	3	2	1	5	6	2	0	3	2	3	0	5	0	1	0	1
AT1G04660	0	0	0	0	0	0	0	0	0	0	0	0	0	0	0	0	0	0	0	0	0	0	0	0	0	0	0	0	0	0	0	0	0	0	0	0
AT1G04670	0	0	0	0	0	0	0	0	0	0	0	0	0	0	0	0	0	0	0	0	0	0	0	0	0	0	0	0	0	0	0	0	0	0	0	0
AT1G04680	0	0	0	0	0	0	0	0	0	0	0	0	0	0	0	0	0	0	0	0	0	0	0	0	0	0	0	0	0	0	0	0	0	0	0	0
AT1G04684	0	0	0	0	0	0	0	0	0	0	0	0	0	0	0	0	0	0	0	0	0	0	0	0	0	0	0	0	0	0	0	0	0	0	0	0
AT1G04690	0	0	0	0	0	0	0	1	0	0	0	0	0	0	0	0	0	0	0	0	0	0	0	0	0	0	0	0	0	0	0	0	0	0	0	0
AT1G04700	0	0	0	0	0	0	0	0	0	0	0	0	0	0	0	0	1	0	0	0	2	4	1	1	5	1	1	1	2	2	1	6	0	1	2	0
AT1G04710	2	2	0	0	1	7	0	4	2	0	1	0	0	2	1	2	37	24	1	41	20	29	33	51	86	18	17	18	9	32	16	43	0	0	0	1
AT1G04720	0	0	0	0	0	0	0	0	0	0	0	0	0	0	0	0	0	0	0	0	0	0	0	0	0	0	0	0	0	0	0	0	0	0	0	0
AT1G04730	0	0	0	0	0	0	0	0	0	0	0	1	0	0	0	1	4	3	0	7	1	1	4	2	3	0	2	0	3	7	4	2	0	0	0	0
AT1G04750	4	3	7	3	3	1	1	1	5	2	1	1	4	2	4	6	13	7	4	18	10	6	13	15	26	4	3	12	0	5	19	21	8	7	3	5
AT1G04760	0	0	0	0	0	0	0	0	0	0	0	0	0	0	0	0	0	1	0	0	0	3	4	0	3	0	0	0	0	0	0	3	0	1	0	0
AT1G04770	0	0	0	0	0	0	0	0	7	0	0	0	0	0	0	0	0	0	0	0	0	0	1	2	0	0	0	0	1	0	0	0	0	0	0	0
AT1G04778	0	0	0	0	0	0	0	0	0	0	0	0	0	0	0	0	0	0	0	0	0	0	0	0	0	0	0	0	0	0	0	0	0	0	0	0
AT1G04780	4	1	2	1	1	1	0	0	3	0	0	0	1	4	2	0	2	3	3	9	2	5	2	3	7	5	2	1	2	4	1	8	0	0	0	0
AT1G04790	0	2	1	0	0	0	3	0	2	3	1	1	1	2	0	1	0	2	1	2	1	1	2	4	10	4	2	2	1	4	1	8	0	1	0	1
AT1G04800	0	0	0	0	0	0	0	0	0	0	0	0	0	0	0	0	0	0	0	0	0	0	0	0	0	0	0	0	0	1	0	1	0	0	0	0
AT1G04810	1	3	3	0	1	2	1	0	1	1	2	1	2	4	3	0	9	4	4	16	11	14	13	20	44	3	3	21	4	13	8	20	0	0	0	0
AT1G04820	9	11	14	1	5	7	0	9	12	9	0	9	11	3	4	8	3	4	1	11	10	16	20	8	41	6	4	20	2	7	8	31	16	24	10	9
AT1G04830	0	1	0	0	2	1	2	0	0	0	0	1	0	0	1	0	1	4	4	4	2	3	1	5	8	2	0	2	1	1	2	2	0	0	0	3
AT1G04840	0	1	2	0	1	0	0	0	0	0	0	0	0	0	0	0	0	0	1	1	0	0	0	0	0	0	0	0	0	0	0	0	0	0	0	0
AT1G04850	21	38	25	6	22	13	11	15	33	17	9	23	19	10	26	32	81	26	11	54	54	30	60	57	127	33	23	53	18	47	41	73	1	0	0	1
AT1G04860	0	4	0	1	0	1	0	2	3	1	0	1	2	2	3	1	3	1	2	8	1	3	5	7	17	3	4	5	1	5	2	8	0	0	0	0
AT1G04870	0	0	0	0	0	0	0	1	0	0	0	0	0	0	0	0	16	6	6	12	11	4	9	14	23	4	3	8	6	8	8	12	0	0	0	0
AT1G04880	0	0	0	0	0	0	0	0	0	0	0	0	0	0	0	0	0	0	0	0	0	0	0	0	0	0	0	0	1	0	0	0	0	0	0	0
AT1G04890	0	0	1	0	0	0	0	0	0	0	0	0	0	0	0	0	2	0	1	0	0	0	2	0	0	0	0	0	0	0	1	0	0	0	0	0
AT1G04900	0	2	0	1	1	2	0	1	0	0	1	0	1	1	0	4	8	5	3	19	9	4	12	9	13	2	7	8	4	10	10	15	0	0	0	0
AT1G04910	0	0	0	0	2	0	0	0	0	1	0	0	0	1	1	1	4	2	0	12	2	0	3	4	7	0	2	4	4	4	3	2	0	1	0	0
AT1G04920	0	0	0	0	0	0	0	0	0	0	0	0	0	0	0	0	0	0	0	0	0	1	2	0	1	0	0	0	0	1	0	0	0	0	0	0
AT1G04930	0	0	0	0	0	0	0	0	0	1	0	0	0	0	0	0	0	0	0	2	1	0	1	0	0	0	0	2	0	1	3	0	0	0	0	0
AT1G04940	0	0	0	0	0	0	0	0	0	0	0	0	0	0	0	0	0	0	0	0	0	0	0	0	0	0	0	0	0	0	0	0	0	0	0	0
AT1G04945	1	2	0	0	0	0	0	2	0	2	0	0	1	3	2	1	69	22	10	32	16	29	40	56	85	30	33	32	22	19	14	42	0	0	0	0
AT1G04950	0	2	4	0	0	0	0	0	0	0	0	0	3	0	1	3	14	5	3	4	6	5	1	10	9	4	2	0	3	6	1	9	0	0	1	0
AT1G04960	1	1	0	0	0	0	0	0	0	5	0	0	0	0	0	0	2	1	1	4	3	8	2	3	8	1	0	3	3	4	0	8	1	0	0	1
AT1G04970	0	3	0	2	0	4	0	1	1	6	1	3	0	0	1	3	10	7	3	7	1	0	5	4	3	5	4	7	0	18	1	4	1	2	1	2
AT1G04980	0	1	1	1	3	2	4	10	7	0	2	5	2	1	0	0	19	16	3	39	36	50	55	29	68	13	19	23	21	42	11	46	24	32	17	15
AT1G04985	0	0	0	0	0	0	0	2	0	0	0	0	0	0	0	0	16	13	7	14	5	9	9	16	38	3	4	13	5	13	9	24	0	0	0	2
AT1G04990	1	0	0	0	0	0	0	0	0	0	0	0	0	0	0	0	12	1	3	3	1	2	1	8	6	3	1	5	4	6	1	4	0	0	0	0
AT1G05000	0	0	0	0	0	0	0	0	0	0	0	0	0	0	0	0	0	0	0	0	0	0	0	0	0	0	0	0	1	0	0	0	0	0	0	0
AT1G05010	0	1	0	0	0	1	0	0	0	0	0	0	0	0	0	0	12	9	1	1	0	0	0	0	2	0	0	0	2	9	0	0	0	0	0	0
AT1G05020	1	1	0	0	0	1	0	0	0	0	0	0	0	2	0	0	6	1	1	1	0	4	2	1	5	0	1	0	0	10	1	0	1	0	0	0
AT1G05030	0	0	0	0	0	0	3	0	0	1	0	0	0	0	0	0	1	0	1	3	2	2	0	1	2	1	0	2	0	3	0	3	0	0	0	0
AT1G05040	0	0	0	0	0	0	0	0	0	0	0	0	0	0	0	0	3	1	0	0	1	2	1	0	1	0	0	0	0	5	1	0	0	0	0	0
AT1G05055	1	0	0	0	0	1	0	0	0	0	0	1	0	0	0	1	9	8	5	8	6	4	4	4	12	2	6	7	5	10	4	6	1	3	0	1
AT1G05060	0	0	0	0	0	0	0	0	0	0	0	0	0	0	0	0	8	2	3	2	3	2	3	4	6	1	2	0	3	3	1	4	1	0	0	0
AT1G05065	0	0	0	0	0	0	0	0	0	0	0	0	0	0	0	0	1	0	0	0	0	1	1	7	0	0	0	0	0	0	0	0	0	0	0	0
AT1G05070	0	0	0	0	0	0	0	1	0	0	0	0	0	0	1	0	21	12	11	7	3	9	19	21	37	9	5	13	5	10	6	16	0	0	0	0
AT1G05080	0	0	0	0	1	0	1	0	0	0	0	0	0	0	0	1	0	0	0	0	0	2	2	2	4	3	0	0	3	0	0	3	0	0	0	0
AT1G05085	0	0	0	0	0	0	0	0	0	0	0	0	0	0	0	0	0	0	0	0	0	0	0	0	0	0	0	0	0	0	0	0	0	0	0	0
AT1G05090	0	0	1	0	0	0	0	0	0	0	0	0	0	0	0	0	1	0	0	0	0	0	0	0	0	0	0	0	1	0	1	0	0	0	0	0
AT1G05100	0	0	0	0	0	0	0	0	0	0	0	0	0	0	0	0	1	1	0	3	1	1	0	0	0	1	0	0	0	0	1	0	0	0	0	0
AT1G05120	6	1	1	0	0	1	1	2	0	4	0	0	1	5	0	3	2	3	0	7	4	0	3	1	10	2	1	4	3	5	2	8	0	0	2	0
AT1G05136	0	0	0	0	0	0	0	0	0	0	0	0	0	0	0	0	0	0	0	0	0	0	0	0	0	0	0	0	0	1	0	0	0	0	0	0
AT1G05140	0	1	1	0	0	0	0	0	0	0	0	0	0	0	0	0	2	1	1	3	5	1	0	2	5	1	2	1	0	2	0	4	0	0	0	0
AT1G05150	0	0	0	0	0	1	1	0	0	0	0	1	0	0	0	0	4	4	0	5	6	3	6	2	11	4	7	6	3	4	3	4	3	3	1	1
AT1G05160	0	0	0	0	0	0	0	0	0	0	1	1	0	0	0	0	6	12	10	27	9	24	31	14	49	14	7	8	5	13	4	21	0	0	0	0
AT1G05170	0	0	0	0	0	0	0	0	0	5	1	0	0	0	0	1	1	0	0	0	0	0	1	0	0	0	0	0	0	2	0	0	1	0	0	0
AT1G05180	4	1	0	1	0	1	0	1	2	1	0	1	1	0	2	1	4	1	0	14	17	12	11	10	32	0	2	7	1	21	8	22	0	0	0	0
AT1G05190	0	0	0	0	0	0	0	0	0	0	0	0	0	0	0	0	26	18	17	57	41	23	26	28	71	23	10	18	15	43	9	57	0	0	0	0
AT1G05200	0	0	0	1	0	0	0	0	0	0	0	0	0	0	1	0	1	0	1	0	1	0	0	0	0	1	0	0	0	0	0	0	0	0	0	0
AT1G05205	0	0	0	0	0	0	0	0	0	0	2	0	0	0	0	0	2	1	0	2	4	0	2	1	4	1	0	2	1	3	3	3	0	0	0	0
AT1G05210	4	6	2	2	0	9	4	9	4	3	2	2	7	0	4	3	41	18	9	75	37	41	40	21	79	15	18	26	12	35	21	52	7	13	6	4
AT1G05220	0	0	0	0	1	0	0	0	1	0	0	2	0	2	0	0	0	0	0	1	0	1	2	0	1	0	0	0	0	1	1	0	0	0	1	0
AT1G05230	0	0	0	0	0	0	0	0	0	0	0	0	0	1	0	0	1	0	0	0	0	0	2	1	2	1	0	0	0	0	0	0	8	26	24	18
AT1G05240	0	0	0	0	0	0	0	0	0	0	0	0	0	0	0	0	0	0	0	0	0	0	0	0	0	0	0	0	0	0	0	0	0	0	0	0
AT1G05250	0	0	0	0	0	0	0	0	0	0	0	0	0	0	0	0	0	0	0	0	0	0	0	0	0	0	0	0	0	0	0	0	0	0	0	0
AT1G05260	0	0	0	0	0	0	0	0	0	0	0	0	0	0	0	0	0	0	0	0	0	0	0	0	0	0	0	0	0	0	0	0	0	0	0	0
AT1G05270	0	0	0	0	2	5	0	0	2	3	0	3	1	4	2	1	0	0	0	0	0	0	0	0	0	1	0	0	0	0	0	0	3	2	1	4
AT1G05280	0	0	0	0	1	0	0	0	0	0	0	0	0	1	0	0	0	0	0	0	0	0	0	0	0	0	0	0	0	0	0	0	0	0	0	0
AT1G05290	0	0	0	0	0	0	0	0	0	0	0	0	0	0	0	0	0	0	0	0	1	0	0	0	1	0	0	2	0	0	1	0	0	0	0	0
AT1G05291	0	0	0	0	0	0	0	0	0	0	0	0	0	0	0	0	0	0	0	1	0	2	0	0	1	1	3	0	0	0	1	0	0	0	0	0
AT1G05300	0	0	0	0	0	0	0	0	0	0	0	0	0	0	0	0	0	1	0	1	1	0	0	1	0	1	0	0	0	2	0	0	0	0	0	0
AT1G05310	0	0	0	0	0	0	0	0	0	0	0	0	0	0	0	0	0	0	0	0	0	1	2	0	0	2	0	0	0	0	0	1	0	0	0	0
AT1G05320	3	6	0	1	7	3	4	7	12	4	1	6	8	3	4	11	1	0	1	4	1	0	1	0	2	4	0	0	0	0	8	1	0	0	0	0
AT1G05330	0	0	0	0	0	0	0	0	0	0	0	0	0	0	0	0	0	0	0	0	0	1	1	0	1	0	0	0	0	0	0	0	0	0	0	0
AT1G05340	0	0	0	0	0	0	0	0	0	0	0	0	0	0	0	0	0	1	2	30	0	3	1	6	2	0	0	0	0	0	4	0	1	0	0	0
AT1G05350	0	0	0	0	0	0	0	0	0	0	0	2	0	0	0	0	23	11	7	20	17	19	24	34	59	11	13	25	6	32	11	24	8	11	11	5
AT1G05360	0	0	4	0	3	2	0	0	1	2	0	0	0	2	0	0	16	6	5	17	6	3	10	9	27	2	6	3	1	13	10	24	2	10	6	9
AT1G05370	0	0	0	0	0	0	0	0	0	0	0	0	0	0	1	1	1	1	1	2	0	2	2	0	4	2	1	0	5	9	1	1	0	0	0	0
AT1G05380	1	5	0	1	0	1	0	0	1	3	0	2	0	0	0	2	4	7	5	8	5	8	5	12	16	5	9	16	6	15	7	9	0	1	0	0
AT1G05385	0	3	0	2	0	1	0	1	0	0	0	0	1	0	1	0	32	12	5	23	16	15	6	30	35	29	12	8	13	26	8	19	0	0	0	0
AT1G05390	0	0	0	0	0	0	0	0	0	0	0	0	0	0	0	0	0	0	0	0	0	0	0	0	0	0	0	0	0	0	0	0	0	0	0	0
AT1G05400	0	1	0	0	0	0	0	1	0	0	0	0	0	1	0	0	0	2	0	0	0	1	1	0	2	3	1	1	2	5	2	0	0	0	0	0
AT1G05410	0	4	0	3	1	1	0	5	2	0	1	1	4	0	6	0	10	3	6	11	3	4	10	10	14	2	6	12	2	4	7	8	0	1	2	0
AT1G05420	0	0	0	0	0	0	0	0	0	0	0	0	0	0	0	0	0	0	0	0	0	0	1	0	0	0	0	0	0	0	0	0	0	0	0	0
AT1G05430	0	0	0	0	0	1	0	0	1	0	1	1	0	0	1	2	12	8	2	11	10	15	13	25	18	3	6	6	4	6	7	14	1	2	2	2
AT1G05440	0	0	0	0	0	0	0	0	0	0	0	0	0	0	0	0	0	0	0	0	0	0	0	0	0	0	0	0	0	0	0	0	0	0	0	0
AT1G05450	0	0	0	0	0	0	0	0	0	0	0	0	0	0	0	0	0	0	0	0	0	0	0	0	0	0	0	0	0	0	0	0	0	0	0	0
AT1G05460	0	2	2	1	2	1	2	8	4	3	2	2	0	0	5	6	6	0	5	3	3	3	2	3	9	5	5	6	0	8	3	6	0	0	1	0
AT1G05470	0	0	0	0	0	0	0	0	0	0	0	0	0	0	0	0	0	0	1	0	0	1	0	1	1	0	0	0	0	0	0	0	0	0	0	0
AT1G05490	0	0	0	0	0	0	0	0	0	0	0	0	0	0	0	0	0	0	1	0	0	0	0	1	0	0	0	0	0	1	2	0	0	0	0	0
AT1G05500	0	1	0	1	1	1	0	1	0	1	0	1	1	1	0	0	6	8	1	10	2	4	12	9	9	2	4	1	1	5	1	11	0	0	0	0
AT1G05510	0	0	0	0	0	0	0	0	0	0	0	0	0	0	0	0	0	0	2	0	0	0	0	0	0	0	0	0	0	0	0	0	0	0	0	0
AT1G05520	1	2	0	0	1	2	0	1	2	0	0	1	1	0	4	2	5	1	1	7	6	2	7	5	8	1	1	5	1	7	2	5	2	14	2	7
AT1G05530	0	0	0	0	0	0	0	0	0	0	0	0	0	0	0	0	0	0	0	0	0	0	0	0	0	0	0	0	0	0	0	0	0	0	0	0
AT1G05540	0	1	0	0	0	0	0	0	0	0	0	0	0	0	0	0	2	0	1	0	1	3	3	2	2	0	0	2	1	2	0	0	0	0	0	0
AT1G05550	2	0	0	0	0	0	0	1	0	0	0	0	0	0	0	0	0	0	0	0	1	0	0	0	0	0	0	0	0	0	0	0	0	0	1	0
AT1G05560	0	0	0	0	0	0	0	0	0	0	0	0	0	0	0	0	0	0	0	0	0	0	0	0	0	0	0	0	0	0	0	0	0	0	0	0
AT1G05562	0	0	0	0	0	0	0	0	0	0	0	0	0	0	0	0	0	0	0	0	0	0	0	0	0	0	0	0	1	0	1	0	0	0	0	0
AT1G05570	0	1	1	0	3	2	0	0	3	4	4	5	4	2	3	7	0	1	1	1	0	1	2	3	1	3	1	0	1	0	4	0	0	0	1	0
AT1G05575	0	3	0	0	0	0	0	0	0	0	0	0	0	0	0	0	7	1	0	2	0	1	5	8	3	3	0	0	0	27	0	1	0	0	1	0
AT1G05577	0	0	0	0	0	0	0	0	0	0	0	0	0	0	0	0	0	0	1	0	0	2	0	0	1	0	0	0	0	0	0	0	0	0	0	0
AT1G05580	0	0	0	0	0	0	0	0	0	0	0	0	0	0	0	0	0	0	0	0	0	0	0	0	0	1	0	0	0	0	0	0	0	0	0	0
AT1G05590	0	0	0	0	0	0	0	0	0	0	0	0	0	0	0	0	5	0	0	2	0	3	4	4	5	0	2	2	1	7	1	1	0	0	2	0
AT1G05600	0	0	0	1	0	1	0	0	0	0	0	1	0	0	0	0	5	0	0	1	1	2	2	2	4	1	1	2	3	4	1	1	0	0	0	0
AT1G05610	0	0	0	0	0	0	0	0	0	0	0	1	0	0	0	0	1	0	0	0	0	0	0	0	0	0	0	0	0	0	0	0	0	0	0	0
AT1G05615	0	0	0	0	0	0	0	0	0	0	0	0	0	0	0	0	0	0	0	0	0	0	0	0	0	0	0	0	0	0	0	0	0	0	0	0
AT1G05620	0	0	0	0	0	3	0	0	0	0	0	0	0	0	0	0	27	5	5	1	1	3	6	7	2	4	2	1	1	1	0	0	0	1	0	0
AT1G05630	0	2	0	0	0	0	0	0	0	0	0	0	0	0	0	0	0	0	0	6	2	4	7	3	5	2	0	0	2	15	3	0	0	2	1	0
AT1G05640	0	0	0	0	0	0	0	0	0	0	0	0	0	1	0	0	0	0	0	0	0	0	0	0	0	0	0	0	0	0	0	0	0	0	0	0
AT1G05650	0	0	0	0	0	0	0	0	0	0	0	0	0	0	0	0	0	0	0	0	0	0	0	0	0	0	0	0	0	0	0	0	0	0	0	0
AT1G05660	0	0	0	0	0	0	0	0	0	0	0	0	0	0	0	0	0	0	0	0	0	0	0	0	0	0	0	0	1	0	0	0	0	0	0	1
AT1G05670	1	0	0	1	0	0	0	0	0	0	0	0	0	0	0	0	1	1	0	1	0	2	1	0	3	0	0	0	3	3	0	0	0	0	0	0
AT1G05675	0	0	0	0	0	0	0	1	0	0	0	0	0	0	0	0	0	0	1	0	0	0	0	0	0	0	0	0	0	0	0	0	0	0	0	0
AT1G05680	0	0	0	0	0	0	0	0	0	0	0	0	0	0	0	0	0	0	0	0	0	0	0	0	0	0	0	0	0	0	0	0	0	0	0	0
AT1G05690	0	0	0	0	0	1	0	0	0	0	0	0	0	0	0	0	1	1	0	1	0	0	0	1	0	1	0	0	0	0	0	0	0	0	1	0
AT1G05700	0	0	0	0	0	0	0	0	0	0	0	0	0	0	0	0	0	0	0	0	0	0	0	0	0	0	0	0	0	0	0	0	0	0	0	0
AT1G05710	0	0	0	0	0	0	0	0	0	0	0	0	0	0	0	0	0	0	0	0	0	0	0	0	1	0	0	0	0	0	0	0	0	0	0	0
AT1G05720	3	2	1	0	0	0	0	0	0	0	0	1	0	1	1	0	1	0	0	2	0	0	0	0	9	1	0	1	0	2	7	3	0	0	0	0
AT1G05730	10	5	8	1	5	4	6	4	6	4	5	6	10	5	5	9	50	7	7	19	10	21	21	36	61	24	16	18	4	20	23	24	0	2	0	1
AT1G05740	0	0	0	0	0	0	0	0	0	0	0	0	0	0	0	0	0	0	0	0	0	0	0	0	0	0	0	0	0	0	0	0	0	0	0	0
AT1G05750	0	0	0	0	0	0	0	0	0	0	1	0	0	0	0	0	0	1	0	0	0	1	0	1	2	1	0	1	0	0	1	1	0	0	0	0
AT1G05760	0	0	0	0	0	0	0	0	0	0	0	0	0	0	2	0	0	0	0	0	0	0	0	0	0	0	0	0	0	1	0	1	0	0	0	0
AT1G05770	0	0	0	0	0	0	0	0	0	0	0	0	0	0	0	0	0	0	0	0	0	0	0	2	0	0	0	0	0	0	0	0	0	0	0	0
AT1G05780	0	0	0	0	0	0	0	0	1	0	1	0	0	0	0	0	2	4	3	6	2	8	8	7	11	3	1	4	0	4	0	5	2	3	7	5
AT1G05785	2	2	0	0	1	3	2	2	2	3	3	3	2	6	4	3	7	0	4	3	1	0	6	13	1	4	1	0	0	6	6	2	2	3	2	1
AT1G05790	0	0	0	0	0	2	0	1	0	0	0	1	3	0	0	0	2	1	0	1	0	4	1	3	3	0	0	0	0	1	0	0	1	3	3	3
AT1G05800	0	0	0	0	0	0	0	0	0	0	0	0	0	0	0	0	0	0	0	0	0	0	0	0	0	0	0	0	0	0	0	0	0	0	0	0
AT1G05805	0	0	0	0	0	0	0	0	0	0	0	0	0	1	0	0	1	0	0	0	0	0	0	0	0	0	0	0	0	0	0	0	0	0	1	0
AT1G05810	0	1	0	3	1	0	1	0	0	1	3	0	1	1	0	2	0	0	0	0	0	0	0	0	0	2	0	0	0	0	0	0	0	0	0	0
AT1G05820	0	0	1	0	0	0	0	0	0	0	0	0	0	0	0	0	0	0	0	0	0	0	0	0	0	0	0	1	0	1	3	0	0	0	0	0
AT1G05830	1	2	0	0	0	0	0	2	4	0	0	2	3	1	0	3	2	3	2	1	4	0	3	2	4	4	6	3	2	3	2	4	0	0	2	0
AT1G05835	0	0	0	0	0	0	0	0	0	0	0	0	0	0	0	0	2	1	0	0	0	0	0	0	0	0	0	0	0	0	0	0	0	0	0	0
AT1G05840	0	2	0	1	1	1	1	1	0	2	2	0	2	0	1	0	12	9	5	8	4	3	7	12	22	7	6	2	8	8	3	10	5	1	2	2
AT1G05850	1	1	2	0	1	1	0	0	0	0	1	0	0	0	0	2	4	0	0	1	0	1	0	4	1	2	0	0	0	0	0	0	2	2	0	2
AT1G05860	0	0	0	1	0	0	0	0	2	0	1	0	2	0	0	0	0	0	0	0	0	0	0	0	0	0	0	1	0	0	0	0	0	1	0	1
AT1G05870	0	1	0	0	0	0	0	0	1	1	0	0	0	0	0	0	1	0	0	0	0	0	0	0	0	0	0	0	0	0	2	0	0	0	0	1
AT1G05880	0	0	0	0	0	0	0	0	0	0	0	0	0	0	0	0	0	0	0	0	0	0	0	0	0	0	0	0	0	0	0	0	0	0	0	0
AT1G05890	8	3	1	2	3	7	4	7	2	1	3	1	5	2	3	0	10	2	2	7	4	5	10	4	16	5	1	7	4	9	12	15	1	3	5	3
AT1G05894	0	0	0	0	0	0	0	0	0	0	0	0	0	0	0	0	0	0	0	0	1	0	0	0	0	0	0	0	0	1	2	0	0	0	0	0
AT1G05900	1	0	1	0	0	0	2	6	4	0	0	0	0	1	0	2	6	4	2	4	0	2	4	0	4	2	0	0	2	2	2	4	0	0	0	0
AT1G05910	2	3	5	1	3	3	1	2	6	0	2	4	7	1	2	7	13	25	2	18	7	26	12	25	41	9	8	16	7	12	12	15	0	0	0	0
AT1G05920	0	0	0	0	0	0	0	0	0	0	0	0	0	0	0	0	0	1	0	0	0	0	0	0	0	0	0	0	0	0	0	0	0	0	0	0
AT1G05925	0	0	0	0	0	0	0	0	0	0	0	0	0	0	0	0	0	0	0	0	0	0	0	0	0	0	0	0	1	0	0	0	0	0	0	0
AT1G05930	0	0	0	0	0	0	0	0	0	0	0	0	0	0	0	0	0	0	0	0	0	0	0	0	0	0	0	0	0	0	0	0	0	0	0	0
AT1G05940	0	0	1	1	1	1	0	0	2	1	0	1	1	0	0	7	16	5	4	7	7	4	15	19	31	4	6	1	3	11	2	15	0	1	1	3
AT1G05950	0	3	0	6	8	0	1	0	0	0	0	6	0	0	0	6	6	1	0	6	4	0	2	1	2	2	0	0	3	1	5	3	0	0	0	0
AT1G05960	0	0	0	1	2	0	0	0	0	2	0	1	3	0	2	0	6	5	2	12	5	1	4	6	11	7	4	8	7	4	5	11	0	0	0	0
AT1G05970	5	0	0	0	0	0	0	0	0	0	0	0	0	0	0	1	4	5	3	9	2	4	5	7	6	8	3	1	4	4	1	4	0	0	1	1
AT1G05980	0	1	0	0	0	0	2	0	0	0	1	1	1	0	0	0	1	1	1	1	0	0	2	4	4	1	0	0	0	1	0	4	0	0	0	0
AT1G05990	0	0	0	0	0	0	0	0	0	0	0	0	0	0	0	0	0	0	0	0	0	0	0	0	0	0	0	0	0	0	0	0	0	0	0	0
AT1G06000	0	0	0	0	0	0	0	0	0	0	0	0	0	0	0	0	0	0	0	0	0	0	0	0	0	0	0	0	0	0	0	0	0	0	0	0
AT1G06002	0	0	0	0	0	0	0	0	0	0	0	0	0	0	0	0	0	0	0	0	0	0	0	0	0	0	0	0	0	0	0	0	0	0	0	0
AT1G06010	1	1	0	1	1	0	0	0	0	0	1	1	1	0	1	1	13	6	6	1	15	8	7	15	30	4	6	3	2	5	9	22	0	1	2	3
AT1G06020	0	0	0	0	0	0	0	0	0	0	0	0	0	0	0	0	75	34	18	61	51	44	83	105	158	17	18	47	24	52	53	92	0	0	0	0
AT1G06030	0	0	0	0	0	0	0	0	0	0	0	0	0	0	0	0	20	27	11	35	34	21	42	46	77	5	17	23	11	27	12	50	0	0	0	0
AT1G06040	0	0	0	0	0	0	0	0	0	2	0	1	0	0	0	0	13	8	0	1	0	3	6	8	6	7	7	3	3	23	4	3	0	0	1	0
AT1G06050	0	0	0	0	2	1	0	0	3	3	0	1	7	2	2	1	1	3	4	1	3	3	3	2	3	0	2	3	0	1	0	1	0	1	0	2
AT1G06060	0	0	0	0	1	2	0	0	1	0	1	1	1	0	0	4	7	3	2	4	3	7	5	5	12	3	5	5	6	11	3	5	1	2	0	1
AT1G06070	2	0	0	0	2	1	1	0	1	0	6	2	0	0	4	2	0	0	0	0	0	0	0	0	1	1	0	0	0	0	0	0	0	2	0	1
AT1G06080	0	0	0	3	0	0	0	0	0	0	0	0	0	0	2	0	0	0	0	0	0	0	0	0	0	0	0	0	0	0	0	0	0	0	0	0
AT1G06090	0	0	0	0	0	0	0	0	0	0	0	0	0	0	0	0	0	0	0	0	0	0	0	0	0	0	0	0	0	0	0	0	0	0	0	0
AT1G06100	0	0	0	0	0	0	0	0	0	0	0	0	0	0	0	0	0	0	0	0	0	0	0	0	0	0	0	0	0	0	0	0	0	0	0	0
AT1G06110	0	2	0	0	1	1	0	1	1	0	0	0	0	0	0	1	16	4	3	5	10	4	2	9	31	2	5	5	4	8	2	26	0	1	1	0
AT1G06120	0	0	0	0	0	0	0	0	0	0	0	0	0	0	1	0	0	0	0	0	0	0	0	0	0	0	2	0	0	0	0	0	0	0	0	0
AT1G06130	0	1	3	0	1	0	0	0	1	0	0	0	3	0	0	0	11	1	0	8	4	6	9	3	16	6	1	5	7	7	8	6	0	0	0	0
AT1G06135	0	0	0	0	0	0	0	0	0	0	0	0	0	0	0	0	0	0	0	0	0	0	0	0	0	0	0	0	0	1	0	0	0	0	0	0
AT1G06137	0	0	0	0	0	0	0	0	0	0	0	0	0	0	0	0	0	0	0	0	0	0	0	0	0	0	0	0	0	2	0	0	0	0	0	0
AT1G06140	0	0	0	1	0	0	0	0	0	0	0	0	1	0	0	1	0	0	3	1	0	0	1	0	5	1	0	1	0	3	0	3	0	0	0	0
AT1G06148	0	0	0	0	0	0	0	1	1	0	0	0	0	0	0	0	0	0	1	0	0	0	0	0	0	0	0	0	0	0	2	0	0	0	0	0
AT1G06149	0	0	0	0	0	0	0	0	0	0	0	0	0	0	0	0	0	0	0	0	0	0	0	0	0	0	0	0	0	0	0	0	0	0	0	0
AT1G06150	0	0	0	2	0	0	0	0	0	3	1	1	0	0	0	0	9	3	3	3	2	4	2	4	8	3	2	13	3	3	3	4	0	0	1	0
AT1G06160	0	0	0	0	0	0	0	0	0	0	0	0	0	0	0	0	0	0	0	0	0	0	0	0	0	0	0	0	0	0	0	0	0	0	0	0
AT1G06170	0	0	0	0	0	0	0	0	0	0	0	0	0	0	0	0	0	0	0	1	0	0	0	0	0	0	1	0	0	0	0	0	0	0	0	0
AT1G06180	0	0	0	0	0	0	0	0	0	0	0	0	0	0	0	0	0	0	0	0	0	0	0	0	0	0	0	0	0	0	0	0	0	0	0	0
AT1G06190	0	4	3	0	1	5	2	1	5	1	0	6	0	2	4	1	47	21	7	37	22	16	18	36	67	20	19	23	16	31	17	42	0	0	0	0
AT1G06200	1	3	6	0	2	2	0	0	6	0	2	2	5	2	6	2	18	11	17	18	14	27	29	26	54	13	8	14	8	21	9	28	0	2	2	3
AT1G06210	3	0	3	1	2	4	3	0	1	0	3	2	0	1	1	0	16	5	8	14	6	9	6	20	24	6	10	11	3	5	8	15	0	0	0	0
AT1G06220	1	3	5	0	3	4	9	2	12	4	3	4	6	2	4	3	19	18	3	18	23	19	15	26	38	13	7	15	10	19	5	26	0	0	0	1
AT1G06225	0	0	0	0	0	0	0	0	0	0	0	0	0	0	0	0	0	0	0	0	0	0	0	0	0	0	0	0	0	0	0	0	0	0	0	0
AT1G06230	6	1	4	0	2	1	0	0	2	3	0	1	2	0	4	3	2	3	0	5	0	2	5	2	7	2	3	1	1	3	2	7	0	0	0	1
AT1G06240	0	0	0	0	0	0	0	0	0	2	1	0	0	0	0	0	6	3	4	6	2	7	4	6	14	4	1	1	3	9	3	3	0	1	0	0
AT1G06250	0	0	0	0	0	0	0	0	0	0	0	0	0	0	0	0	0	0	0	0	0	0	1	1	0	0	0	0	0	0	0	0	0	0	0	0
AT1G06260	0	0	0	0	0	0	0	0	0	0	0	0	0	0	0	0	0	0	0	0	0	0	0	0	0	0	0	0	0	0	0	0	0	0	0	0
AT1G06265	0	0	0	0	0	0	0	0	0	0	0	0	0	0	1	0	2	3	2	7	1	4	1	4	5	9	0	2	12	5	2	3	0	0	0	0
AT1G06270	0	0	0	0	0	1	1	0	3	0	0	1	0	0	2	0	2	1	1	0	0	0	1	0	3	0	0	4	2	2	1	1	0	0	0	0
AT1G06280	0	0	0	0	0	0	0	0	0	0	0	0	0	0	0	0	0	0	0	0	0	0	0	0	0	0	0	0	0	0	0	0	0	0	0	0
AT1G06290	3	1	2	2	2	2	1	1	3	3	2	5	1	2	8	7	12	6	5	10	4	12	9	16	33	5	7	4	4	7	2	12	0	0	0	0
AT1G06310	0	0	0	0	0	0	0	1	0	0	0	0	0	0	0	0	0	0	1	0	0	0	0	0	0	0	0	0	2	0	0	1	0	0	0	0
AT1G06320	0	0	0	0	0	0	0	0	0	0	1	0	0	0	0	0	3	1	0	1	2	1	3	2	1	0	2	0	0	10	4	1	0	0	0	0
AT1G06330	0	0	0	0	0	0	0	0	0	0	0	0	0	0	0	0	0	0	0	0	0	0	0	0	0	0	0	0	0	0	0	0	0	0	0	0
AT1G06340	0	0	0	0	0	0	0	0	0	0	0	0	0	0	0	0	0	0	0	0	0	0	0	0	0	0	0	0	0	0	0	0	0	0	0	0
AT1G06350	0	0	0	0	0	0	0	0	0	0	0	0	0	0	0	0	0	0	0	0	0	0	0	0	0	0	0	0	0	0	0	0	0	0	0	0
AT1G06360	0	0	0	0	0	0	0	0	0	0	0	0	0	0	0	0	0	0	0	0	0	0	0	0	0	0	0	0	0	0	0	0	0	0	1	1
AT1G06380	1	2	4	1	0	0	0	0	3	0	1	3	0	0	1	1	2	2	1	0	2	2	2	3	1	1	0	1	0	4	1	1	0	0	0	0
AT1G06390	0	1	0	0	2	0	1	0	0	0	0	1	2	0	0	0	0	0	0	0	0	0	0	0	0	0	0	0	0	0	0	0	0	0	0	0
AT1G06400	0	0	1	0	0	1	0	0	0	0	0	0	0	2	0	0	3	0	1	3	0	2	0	10	2	1	0	0	1	3	0	2	0	0	0	0
AT1G06410	1	0	1	0	0	0	0	0	3	1	0	0	0	2	0	0	22	15	19	41	11	16	15	19	75	19	11	21	21	28	9	27	0	0	0	0
AT1G06420	0	3	1	1	1	3	4	0	11	2	2	6	2	0	4	1	0	0	0	0	0	0	0	0	0	1	0	0	0	2	1	0	0	0	0	0
AT1G06430	1	0	1	0	0	0	0	0	0	0	0	0	0	0	0	0	4	2	0	7	5	2	6	6	6	2	4	0	2	3	2	10	0	1	1	0
AT1G06440	0	1	1	0	1	0	0	0	0	0	1	0	2	1	0	1	4	0	1	1	1	2	2	1	3	2	0	7	1	1	1	3	0	0	0	0
AT1G06450	2	5	3	0	8	1	0	0	6	1	5	7	1	5	4	6	2	2	0	4	2	9	19	2	20	4	0	13	4	1	4	11	1	1	0	2
AT1G06460	0	0	1	0	0	1	0	0	2	1	0	0	1	0	1	0	3	1	3	18	3	4	4	6	16	3	0	1	4	4	3	16	0	0	0	0
AT1G06470	2	1	0	1	1	1	0	3	1	0	1	1	2	0	0	2	8	4	4	8	4	5	3	4	15	1	4	5	1	6	2	6	0	0	0	1
AT1G06475	0	0	0	0	0	0	0	0	0	0	0	0	0	0	0	0	7	7	0	5	0	2	14	6	12	5	0	0	4	11	2	1	0	0	1	0
AT1G06480	0	0	0	1	0	0	0	0	0	0	0	0	0	0	0	0	0	0	0	0	0	0	0	0	0	0	0	0	0	0	0	0	0	0	0	0
AT1G06490	0	0	0	0	0	0	0	0	2	0	0	0	0	0	0	1	0	1	1	1	1	4	8	2	5	2	1	0	2	3	3	4	1	0	0	0
AT1G06500	0	0	0	0	0	2	0	0	1	0	0	0	0	0	3	0	17	2	5	2	9	3	6	13	19	4	4	10	4	9	1	14	1	0	0	1
AT1G06510	0	0	0	0	0	0	0	0	0	0	0	0	0	0	0	0	1	1	0	0	0	0	1	1	1	0	0	0	0	2	0	0	0	0	0	0
AT1G06515	0	2	0	0	1	3	0	1	1	0	0	1	5	2	1	0	35	9	5	5	4	8	7	17	25	8	3	6	8	7	1	8	1	0	1	2
AT1G06520	0	0	1	0	0	0	0	0	0	0	0	0	0	0	0	0	0	0	0	2	0	0	1	0	0	0	0	0	0	0	0	0	0	0	0	0
AT1G06530	0	0	2	0	0	0	2	0	1	0	0	1	0	0	1	1	18	3	3	26	18	29	33	29	71	6	9	18	11	18	17	32	0	1	0	0
AT1G06540	0	0	0	0	0	0	0	0	0	0	0	0	0	0	0	0	0	0	0	0	0	0	0	0	0	0	0	0	0	0	0	0	0	0	0	0
AT1G06550	0	2	0	0	0	1	0	13	2	2	2	1	3	0	3	0	10	4	4	8	9	2	4	2	8	5	3	1	2	7	2	5	0	0	1	0
AT1G06560	1	3	1	1	2	1	0	0	2	0	1	1	1	0	0	3	9	12	8	14	7	12	5	12	16	9	6	9	4	13	2	16	0	0	0	0
AT1G06570	0	0	0	2	1	0	1	0	2	0	1	0	0	0	0	0	4	7	1	0	2	4	3	3	9	1	0	0	2	9	1	2	0	1	0	0
AT1G06580	0	0	0	0	0	0	0	0	0	0	0	0	0	0	0	0	1	0	0	0	1	0	0	1	0	2	0	0	0	2	0	0	0	0	1	0
AT1G06590	0	0	0	0	0	0	0	0	0	0	0	0	0	2	0	0	2	1	0	5	1	1	0	0	2	0	2	0	1	3	1	6	0	0	0	0
AT1G06610	0	0	0	0	0	0	0	0	0	0	0	0	0	0	0	0	0	0	0	0	0	0	0	0	0	0	0	0	0	0	0	0	0	0	0	0
AT1G06620	0	0	0	0	0	0	0	0	0	0	0	0	0	0	0	0	0	1	0	3	0	0	0	0	2	1	0	0	0	3	0	1	0	0	0	0
AT1G06630	1	0	1	0	0	0	1	0	0	0	0	0	3	1	1	0	7	5	8	6	10	6	7	9	14	8	3	1	1	8	8	11	0	0	2	1
AT1G06640	0	0	0	0	0	0	0	1	0	0	0	0	0	0	0	0	1	0	0	4	1	1	0	3	0	3	0	0	0	0	0	1	0	0	0	0
AT1G06645	0	0	0	0	0	0	0	0	0	0	0	0	0	0	0	0	0	0	0	0	0	0	0	0	0	0	0	0	0	0	0	0	0	0	0	0
AT1G06650	0	0	0	0	0	0	0	0	0	0	0	0	0	0	0	0	7	4	2	9	6	4	5	4	12	3	1	5	3	6	2	10	0	0	0	0
AT1G06660	0	0	1	0	0	0	0	0	0	0	0	0	0	0	0	0	0	0	0	0	0	0	0	0	0	0	0	0	0	1	0	0	0	0	0	0
AT1G06670	10	6	3	3	0	10	2	1	7	2	3	4	5	3	0	4	10	12	5	16	16	5	10	9	27	5	13	21	15	12	7	19	1	0	0	0
AT1G06680	0	0	0	0	0	0	0	0	0	0	0	0	1	1	0	0	116	47	28	98	55	32	51	83	146	44	35	21	32	53	18	103	0	0	0	0
AT1G06690	1	0	0	0	0	0	0	0	0	0	0	0	0	0	0	0	0	1	1	5	2	5	0	9	14	2	3	0	2	6	1	7	0	0	0	0
AT1G06700	4	0	1	1	2	4	0	1	2	2	1	4	6	2	3	1	25	18	2	17	23	16	26	20	65	7	12	21	13	25	14	40	4	0	1	2
AT1G06710	0	1	2	0	0	0	0	0	1	0	0	0	0	0	0	1	2	0	0	2	5	1	1	1	5	2	0	0	2	2	1	6	0	0	0	0
AT1G06720	4	3	4	0	7	2	3	5	7	1	1	10	1	2	2	7	20	10	9	16	14	7	20	15	28	6	10	29	9	17	6	16	0	0	0	0
AT1G06730	0	0	0	0	0	0	0	0	0	0	0	1	2	0	0	0	7	3	0	5	4	2	11	17	16	5	6	4	5	6	1	7	0	0	0	0
AT1G06740	0	0	0	0	0	0	0	0	0	0	0	0	2	1	0	3	0	1	0	1	0	2	5	1	2	2	0	1	1	0	0	0	0	0	0	0
AT1G06750	1	0	0	0	0	0	0	0	0	0	0	0	0	0	0	0	0	0	0	0	0	0	0	1	0	0	0	4	0	1	0	0	1	0	0	0
AT1G06760	0	1	0	0	0	0	0	3	13	0	2	0	2	1	2	0	5	1	5	6	0	4	8	2	4	2	0	0	2	3	7	0	1	9	5	3
AT1G06770	0	0	0	0	0	1	0	0	0	0	0	0	0	1	0	0	5	0	0	0	0	0	0	0	0	0	0	0	0	0	0	0	0	0	0	2
AT1G06780	0	0	0	0	1	1	1	0	4	0	2	1	0	0	2	1	11	13	3	7	5	6	5	4	17	5	1	9	1	16	5	11	1	0	3	0
AT1G06790	1	5	1	1	2	0	0	0	2	0	2	1	0	0	0	1	3	1	3	2	4	4	3	7	7	6	3	3	1	7	5	5	0	0	0	0
AT1G06800	0	1	0	0	0	0	0	0	0	0	0	0	0	0	0	0	2	3	2	3	3	5	6	6	11	0	1	2	2	7	1	3	0	0	0	0
AT1G06810	0	0	0	0	0	0	0	0	0	0	0	0	0	0	0	0	4	5	1	1	1	0	1	0	3	1	0	1	5	1	0	2	0	0	1	0
AT1G06820	0	0	1	0	0	0	0	0	1	0	0	0	0	0	1	1	5	4	6	5	4	9	8	10	18	5	7	11	4	8	1	5	0	6	1	3
AT1G06830	0	0	0	0	0	0	0	0	0	0	0	0	0	0	0	0	0	0	0	0	0	0	0	0	0	0	0	0	0	0	0	0	0	0	0	0
AT1G06840	0	0	0	0	0	0	0	0	0	0	0	0	0	0	0	0	1	0	0	1	0	0	0	0	1	0	1	0	0	0	0	0	0	0	0	0
AT1G06850	3	2	0	0	0	1	0	0	1	0	0	0	2	0	1	0	0	0	0	0	1	0	1	0	8	1	0	0	0	4	0	0	0	0	0	0
AT1G06860	0	0	0	0	0	0	0	1	0	0	0	0	0	0	0	0	0	0	0	0	0	0	0	0	0	0	0	0	0	0	0	0	0	0	0	0
AT1G06870	0	0	0	0	0	0	0	0	0	0	0	0	0	0	0	0	6	6	6	6	4	5	6	11	11	1	2	6	2	6	2	8	0	2	0	2
AT1G06880	0	0	0	0	0	0	0	0	0	0	0	0	0	0	0	0	0	0	0	0	0	0	0	0	0	0	0	0	0	0	1	0	0	0	0	0
AT1G06890	0	0	1	0	0	0	1	0	0	0	1	0	0	0	0	1	15	10	3	13	3	5	11	8	27	7	5	3	0	8	3	7	0	0	0	0
AT1G06900	0	2	2	1	0	0	0	2	1	2	1	2	6	3	6	4	13	10	7	16	10	9	14	5	29	9	3	11	10	18	14	9	0	0	0	0
AT1G06910	3	1	0	3	0	3	0	0	5	1	1	1	1	0	0	5	8	3	2	1	5	2	6	5	9	3	2	5	2	4	6	4	0	0	0	1
AT1G06920	0	0	0	0	0	0	0	0	0	0	0	0	0	0	0	0	0	0	0	0	0	0	0	0	0	0	0	0	0	0	0	0	0	0	0	0
AT1G06923	0	0	0	0	0	0	0	0	0	0	0	0	0	0	0	0	0	0	0	0	0	2	1	0	2	0	0	0	0	0	0	0	0	0	0	0
AT1G06925	0	0	0	0	0	0	0	1	1	0	0	0	0	0	0	0	2	4	1	0	2	4	2	7	4	2	0	0	1	0	0	5	0	0	0	0
AT1G06930	0	0	0	0	0	0	0	0	0	0	0	0	0	0	0	0	0	0	0	0	0	0	0	0	0	0	0	0	0	0	0	0	0	0	0	0
AT1G06950	0	0	0	0	0	0	0	0	1	0	0	0	0	0	1	0	27	11	10	35	34	23	19	32	46	18	8	24	14	32	6	35	0	0	0	0
AT1G06960	0	0	0	0	0	2	0	1	0	0	0	0	0	0	1	1	6	3	5	2	1	4	7	6	8	1	0	6	2	9	3	9	0	0	0	0
AT1G06970	0	0	0	0	0	0	0	0	0	0	0	0	0	0	0	0	0	0	0	0	0	0	0	0	0	0	0	0	0	0	0	0	0	0	0	0
AT1G06980	0	0	0	0	0	0	0	0	0	0	0	0	0	0	0	0	0	0	0	0	0	0	0	0	0	0	0	0	0	0	0	0	0	0	0	0
AT1G06990	0	0	0	0	0	0	0	0	0	0	0	0	0	0	0	0	0	0	0	0	0	0	0	0	0	0	0	0	0	0	0	0	0	0	0	0
AT1G07000	0	0	0	0	0	0	0	0	0	0	0	0	0	0	0	0	4	2	0	0	0	0	0	0	0	0	0	0	1	1	0	0	1	1	0	0
AT1G07010	0	2	0	0	0	0	0	0	0	0	0	0	0	0	0	0	7	6	4	3	8	2	2	9	10	4	12	3	1	8	2	7	0	0	1	0
AT1G07020	0	1	0	0	0	0	0	1	0	1	0	0	1	0	2	1	5	4	5	3	1	2	5	6	12	6	5	2	4	5	1	5	1	0	1	2
AT1G07025	0	0	0	0	0	0	0	0	0	0	0	0	0	0	0	0	0	0	0	0	0	0	0	0	0	0	0	0	0	0	0	0	0	0	0	0
AT1G07030	0	0	0	0	4	0	0	0	2	0	0	0	1	0	2	0	16	11	3	3	4	10	3	15	15	4	2	3	2	11	5	9	1	2	1	1
AT1G07040	0	1	0	0	1	0	0	0	0	0	0	1	0	1	2	1	22	4	8	16	10	3	7	16	13	5	7	6	3	19	3	12	0	0	0	0
AT1G07050	0	0	0	0	0	0	0	0	0	0	0	0	0	0	0	0	0	0	0	0	0	0	0	0	0	0	0	0	0	0	0	0	0	0	0	0
AT1G07051	0	0	0	0	0	0	0	0	0	0	0	0	0	0	0	0	0	0	0	0	0	0	0	0	0	0	0	0	0	0	0	0	0	0	0	0
AT1G07060	0	0	0	0	0	0	0	0	0	0	0	0	0	0	0	0	0	1	0	1	0	0	0	0	0	0	0	0	0	0	0	0	0	0	0	0
AT1G07070	5	7	4	4	1	3	2	1	4	1	2	6	3	0	2	9	55	19	5	44	28	47	49	68	84	21	20	48	8	34	40	46	0	0	0	4
AT1G07080	0	0	0	0	0	0	0	0	0	1	0	0	0	0	0	0	38	19	5	20	8	13	16	30	33	9	15	8	7	21	9	22	9	2	4	4
AT1G07090	0	0	0	0	0	0	0	0	0	0	0	0	0	0	1	0	0	0	0	0	0	0	0	0	0	0	0	0	0	0	0	0	0	0	0	0
AT1G07100	0	0	0	0	0	0	0	0	0	0	0	0	0	0	0	0	0	0	0	0	0	0	0	0	0	0	0	0	0	0	0	0	0	0	0	0
AT1G07110	0	1	1	0	0	1	0	0	0	0	1	2	2	0	3	4	13	17	2	10	10	13	10	12	36	3	7	15	4	22	6	29	0	1	1	0
AT1G07119	0	1	0	0	0	1	0	0	1	0	0	1	0	0	0	0	0	1	0	1	0	2	2	4	2	0	0	0	0	1	0	2	0	0	0	0
AT1G07120	0	0	0	0	0	0	0	0	2	0	0	0	0	0	1	0	0	0	0	0	0	0	0	0	1	0	0	1	1	0	0	0	0	0	0	0
AT1G07128	0	0	0	0	0	0	0	0	0	0	0	0	0	0	0	0	0	0	0	0	0	0	0	0	0	0	0	0	0	0	0	0	0	0	0	0
AT1G07130	1	0	0	0	0	0	0	0	0	1	0	0	0	0	0	0	5	1	4	1	2	1	1	0	1	3	0	0	1	3	1	2	0	0	1	0
AT1G07135	0	0	0	0	0	0	0	0	0	0	9	0	0	7	0	0	0	0	0	0	0	0	0	0	0	2	0	0	0	0	0	0	0	0	0	0
AT1G07140	6	8	13	3	9	10	8	5	15	11	3	6	7	17	12	20	8	14	7	42	28	29	36	22	87	13	9	31	12	38	34	48	0	0	0	0
AT1G07150	0	0	0	0	0	0	0	0	0	0	1	0	0	0	0	0	5	2	2	6	0	1	3	0	5	6	0	0	3	1	2	0	0	0	0	0
AT1G07160	0	0	0	0	0	0	0	0	1	0	0	0	0	0	0	0	1	4	0	1	0	0	0	0	0	0	0	0	0	18	0	0	0	0	0	0
AT1G07170	0	5	0	0	0	1	2	0	2	2	4	7	1	0	5	2	14	6	3	18	12	11	20	24	22	6	8	15	7	10	4	17	0	0	0	0
AT1G07175	0	0	0	0	0	0	0	0	0	0	0	0	0	0	0	0	0	0	0	0	0	0	0	0	0	0	0	1	0	0	0	0	0	0	0	0
AT1G07180	1	1	0	0	0	0	0	0	0	0	0	0	0	0	0	0	0	0	0	1	0	0	0	0	0	0	0	0	0	0	0	0	0	1	1	0
AT1G07190	0	0	0	0	0	0	0	0	0	0	0	0	0	0	0	0	0	0	0	0	0	0	0	0	0	0	0	0	0	0	1	0	0	0	0	0
AT1G07200	0	0	0	0	0	0	0	0	0	0	0	0	0	0	0	0	1	0	1	1	0	1	0	0	2	2	0	0	0	1	1	2	0	0	0	0
AT1G07210	0	5	0	0	2	3	0	4	5	2	1	3	1	0	2	2	18	5	3	22	16	12	16	15	49	10	2	14	9	12	14	24	4	2	2	0
AT1G07220	0	1	0	0	0	0	0	0	0	0	0	0	1	0	0	0	1	0	0	0	0	2	0	0	2	0	0	0	0	1	0	0	0	0	0	0
AT1G07230	0	0	0	0	0	0	0	0	0	0	0	0	0	0	1	0	3	1	0	3	1	1	1	4	4	0	0	1	0	1	0	0	0	0	1	0
AT1G07240	0	0	0	0	0	0	0	0	0	0	0	0	0	0	0	0	1	0	0	1	0	0	0	0	0	0	1	0	1	1	1	1	0	0	0	0
AT1G07250	0	0	0	0	0	0	0	0	0	0	0	0	0	0	0	0	4	5	3	3	2	4	2	1	15	3	2	2	2	7	1	4	0	0	0	0
AT1G07260	0	1	0	0	0	0	0	0	0	2	0	0	0	0	0	0	5	0	1	4	0	3	1	2	4	3	0	0	1	8	0	1	0	0	0	0
AT1G07270	0	0	0	0	0	0	0	1	0	2	1	0	0	0	0	0	1	2	1	0	0	0	0	0	1	1	1	0	0	0	0	0	0	0	0	0
AT1G07280	2	4	2	0	0	2	1	2	2	2	3	2	3	1	1	0	1	0	0	1	0	0	0	0	1	1	0	0	2	0	2	0	0	0	0	1
AT1G07290	0	0	0	0	0	0	0	0	0	0	0	0	0	0	0	0	0	0	0	1	1	1	0	0	2	0	0	1	0	0	0	0	0	0	0	0
AT1G07300	0	0	0	0	0	0	0	0	0	0	0	0	0	0	0	0	0	0	0	0	0	0	0	0	0	0	0	0	0	0	0	0	0	0	0	1
AT1G07310	1	3	0	2	0	1	0	1	2	1	0	2	0	0	5	4	8	6	0	2	5	10	7	11	12	5	3	8	1	4	1	5	0	1	0	3
AT1G07320	0	1	5	0	1	0	0	0	0	0	0	1	0	1	0	0	30	11	2	30	39	13	29	44	68	18	9	24	3	37	8	31	0	0	0	0
AT1G07330	0	0	0	0	0	1	0	0	0	0	1	0	0	2	0	0	1	0	0	0	0	3	1	0	2	0	0	0	0	2	1	1	0	0	0	0
AT1G07340	0	0	0	0	0	0	0	0	0	0	0	0	0	0	0	0	1	0	0	0	0	0	0	0	0	0	0	0	0	0	0	0	0	0	0	0
AT1G07350	2	0	3	1	1	3	2	0	3	0	7	0	1	0	5	0	3	2	0	2	2	2	2	2	7	3	3	1	3	6	2	2	0	0	0	1
AT1G07360	0	1	1	2	5	2	0	1	2	8	7	2	5	4	4	4	17	17	6	9	6	10	11	15	27	8	8	11	6	8	7	16	0	0	0	0
AT1G07370	0	3	0	0	0	0	0	1	1	0	0	1	0	0	0	0	12	3	1	9	5	15	6	17	14	1	2	3	3	15	15	5	0	0	0	0
AT1G07380	0	0	2	0	0	0	1	0	0	0	1	0	4	0	0	1	2	0	1	0	0	3	0	1	1	0	0	1	0	4	0	0	0	0	0	1
AT1G07390	0	0	0	0	3	0	1	0	1	0	0	0	0	1	0	0	1	1	1	4	2	6	2	7	7	5	0	0	3	2	3	1	0	0	0	1
AT1G07400	34	3	9	0	3	5	0	2	10	5	35	28	16	4	7	1	73	4	3	31	3	63	40	56	87	28	4	9	3	25	33	8	0	0	0	0
AT1G07410	0	3	0	0	0	2	0	0	0	0	1	0	1	0	0	1	10	1	2	7	1	6	9	8	12	1	1	5	2	5	4	4	1	10	6	8
AT1G07420	0	4	2	0	1	1	2	2	1	1	0	5	1	0	1	4	9	4	1	10	3	8	7	6	19	9	5	7	4	13	7	10	1	1	2	1
AT1G07430	0	0	0	0	0	0	1	0	0	0	0	0	0	0	0	0	0	0	0	0	0	0	0	0	0	0	0	1	0	0	1	0	0	0	0	0
AT1G07440	0	0	0	0	0	0	0	0	0	0	0	0	0	0	0	0	36	7	0	4	0	4	6	1	4	10	1	0	1	10	0	1	0	0	4	0
AT1G07450	0	0	0	0	0	0	0	0	0	0	0	0	0	0	0	0	0	0	0	0	0	0	0	0	0	0	0	0	0	0	0	0	0	0	0	0
AT1G07460	0	0	0	0	0	0	0	0	0	0	0	0	0	0	0	0	0	0	0	0	0	0	0	0	0	0	0	0	0	0	0	0	0	0	0	0
AT1G07470	0	0	1	1	2	1	1	0	0	0	1	0	1	0	0	3	8	1	1	2	4	2	2	6	9	3	1	2	0	5	1	9	0	0	1	0
AT1G07473	0	0	0	0	0	0	0	0	0	0	0	0	0	0	0	0	0	0	0	0	0	0	0	0	0	0	0	0	0	0	0	0	0	0	0	0
AT1G07476	0	0	0	0	0	0	0	0	0	0	0	0	0	0	0	0	0	0	0	0	0	0	0	0	0	0	0	0	0	0	0	0	0	0	0	0
AT1G07480	0	0	1	3	1	1	0	0	0	0	0	0	3	5	2	0	7	4	1	8	4	5	7	8	18	1	0	5	2	3	3	15	1	1	0	4
AT1G07485	0	0	0	0	0	0	0	0	0	0	0	0	0	0	0	0	0	0	0	0	0	0	0	0	0	0	0	0	0	0	0	0	0	0	0	0
AT1G07490	0	0	0	0	0	0	0	0	0	0	0	0	0	0	0	0	0	0	0	0	0	0	0	0	0	0	0	0	0	0	0	0	0	0	0	0
AT1G07500	0	0	0	0	0	0	0	0	0	0	0	0	0	0	0	0	12	6	1	1	0	2	3	3	5	5	0	0	6	0	1	0	0	0	0	5
AT1G07510	2	4	0	0	1	5	0	0	1	1	2	0	1	2	1	4	4	3	9	10	9	4	10	8	27	6	3	2	4	14	13	13	0	6	4	1
AT1G07520	0	4	0	0	0	0	0	0	0	0	0	0	0	0	0	0	1	2	3	2	0	0	0	0	0	1	1	0	1	2	0	0	0	0	0	0
AT1G07530	0	2	0	0	0	0	0	0	0	0	1	0	0	0	1	0	2	5	2	3	2	2	3	5	6	5	0	8	7	5	5	6	0	0	0	0
AT1G07540	0	0	0	0	0	0	0	0	0	0	0	0	0	0	0	0	0	0	0	0	0	0	0	0	0	0	0	0	0	0	0	0	0	0	0	0
AT1G07550	0	0	0	0	0	0	0	0	0	0	0	0	0	0	0	0	0	0	0	0	0	0	0	0	0	0	0	0	0	0	0	0	0	0	0	0
AT1G07560	0	0	0	0	0	0	0	0	0	0	0	0	0	1	0	1	0	1	0	0	0	0	0	0	0	0	0	1	0	0	0	0	0	0	0	0
AT1G07570	0	0	0	0	1	0	0	0	0	0	0	0	0	0	0	0	10	4	0	3	0	5	19	10	5	0	0	0	2	4	0	1	0	0	0	0
AT1G07580	0	0	0	0	0	0	0	0	0	0	0	0	0	0	0	0	0	0	0	0	0	0	0	0	0	0	1	0	0	0	0	0	0	0	0	0
AT1G07590	0	0	0	0	0	0	0	0	1	0	0	0	0	0	0	0	7	9	6	3	2	2	3	5	9	6	0	3	3	9	2	6	0	0	0	0
AT1G07600	0	0	0	0	0	0	0	0	0	0	0	0	0	0	0	0	31	5	3	28	8	19	4	18	34	13	8	0	7	35	0	15	0	0	0	0
AT1G07610	0	0	0	0	0	0	0	0	0	0	0	0	0	0	0	0	0	0	0	0	1	0	0	0	0	0	0	0	0	0	0	1	0	0	0	0
AT1G07615	0	2	0	0	0	0	0	0	4	2	1	0	1	0	0	3	1	1	1	4	0	2	1	1	12	1	0	4	4	2	2	7	0	0	1	0
AT1G07620	0	0	0	0	0	0	0	0	0	0	0	0	0	0	0	0	0	0	0	0	0	0	0	0	0	0	0	0	0	0	0	0	0	0	0	0
AT1G07630	1	0	0	0	0	0	0	0	0	0	0	0	0	0	0	0	2	3	8	2	1	6	0	0	5	0	0	0	2	5	3	2	0	0	1	0
AT1G07640	0	0	0	0	0	0	0	0	0	0	0	0	0	0	0	0	0	0	0	0	0	0	0	0	0	0	0	0	0	0	0	0	0	0	0	0
AT1G07645	0	0	0	0	0	0	0	0	0	0	0	0	0	0	0	0	8	0	0	0	0	1	2	1	6	0	0	0	1	0	2	7	0	0	0	0
AT1G07650	0	0	0	0	0	0	0	0	0	0	1	0	0	0	0	2	3	5	3	1	0	1	3	2	4	2	0	2	2	5	1	2	0	0	0	0
AT1G07660	6	14	9	2	1	5	2	14	4	3	6	3	5	2	6	6	15	8	6	6	8	4	7	5	9	10	4	0	1	6	21	8	1	0	2	2
AT1G07670	4	2	1	0	3	2	3	1	2	3	4	0	5	0	0	2	15	16	15	21	12	37	31	47	54	9	16	15	11	33	16	24	0	0	0	1
AT1G07680	0	0	0	0	0	0	0	0	0	0	0	0	0	0	0	0	0	0	0	0	0	0	0	0	0	0	0	0	0	1	0	0	0	0	0	0
AT1G07690	0	0	0	0	0	0	0	0	0	0	0	0	0	0	0	0	0	0	0	0	0	0	0	0	0	0	0	0	0	0	0	0	0	0	0	0
AT1G07700	0	0	0	0	0	0	0	0	0	0	0	0	0	0	0	0	0	0	0	0	0	0	0	0	0	0	0	0	0	0	0	0	0	0	0	0
AT1G07702	0	0	0	0	0	0	0	0	0	0	0	0	0	0	0	0	0	0	0	0	0	0	0	0	0	0	0	0	0	0	0	0	0	0	0	0
AT1G07705	0	1	0	0	0	0	5	2	0	0	0	1	2	0	1	2	0	0	0	0	0	0	0	0	0	0	0	0	1	0	0	0	2	3	6	1
AT1G07710	0	0	0	0	0	0	0	0	0	0	0	0	0	0	0	0	0	0	0	0	0	0	0	0	0	0	0	0	0	0	0	0	0	0	0	0
AT1G07720	0	0	0	0	0	0	0	0	0	0	0	0	0	0	0	0	0	0	0	0	0	0	0	0	0	0	0	0	0	0	0	0	0	0	0	0
AT1G07725	0	0	0	0	0	0	0	0	0	0	0	0	0	0	0	0	0	0	0	0	0	0	0	0	0	0	0	0	0	0	0	0	0	0	0	0
AT1G07728	1	0	0	2	1	1	0	2	2	2	2	0	0	0	2	2	3	0	2	4	0	1	0	2	3	1	0	0	1	1	0	2	0	2	0	2
AT1G07730	0	0	0	0	0	0	0	0	0	0	0	0	0	0	0	0	0	0	0	0	0	0	0	0	0	0	0	0	0	0	0	0	0	0	0	0
AT1G07740	2	0	4	0	3	0	0	0	1	1	2	1	0	0	2	1	6	2	1	2	0	1	1	4	0	2	0	1	2	2	2	0	0	0	0	0
AT1G07745	0	0	1	0	0	1	0	0	1	0	0	2	0	0	1	0	5	5	4	5	5	0	3	2	10	6	2	5	6	4	6	6	0	0	1	0
AT1G07747	0	1	0	0	0	0	0	0	0	0	0	0	0	0	0	0	1	0	0	0	1	0	1	5	0	2	2	0	0	9	0	0	0	0	1	0
AT1G07750	147	140	135	94	156	132	130	75	230	125	110	213	141	125	191	237	598	251	168	735	390	512	720	756	1175	375	324	561	179	462	273	893	150	368	225	162
AT1G07760	0	0	0	0	0	0	0	0	0	0	0	0	0	0	0	0	0	0	0	0	0	0	0	0	0	0	0	0	0	0	0	0	0	0	0	0
AT1G07770	2	9	6	1	5	7	2	5	5	0	7	5	2	11	8	20	34	19	11	73	72	43	61	55	153	21	20	84	28	55	67	89	2	22	8	12
AT1G07780	0	0	0	0	0	0	0	0	0	0	0	0	0	0	0	0	1	3	3	4	4	3	4	4	7	1	0	2	1	6	0	3	0	0	1	0
AT1G07790	2	2	0	0	0	3	2	0	1	1	3	1	4	0	6	1	5	5	0	4	2	11	9	6	15	2	3	13	0	9	12	13	0	0	0	0
AT1G07795	0	0	0	0	0	0	0	0	0	0	0	0	0	0	0	0	0	0	0	0	0	0	0	0	0	0	0	0	0	0	0	0	0	0	0	0
AT1G07800	0	0	0	0	0	0	0	0	0	0	0	0	0	0	0	0	0	0	0	0	0	0	0	0	0	0	0	0	0	0	0	0	0	0	0	0
AT1G07810	1	0	1	0	1	1	0	0	1	0	1	2	0	0	0	1	9	4	5	15	1	7	11	14	23	3	3	0	4	7	0	12	1	2	2	3
AT1G07820	2	4	4	2	1	2	3	4	3	0	2	2	1	0	9	6	10	4	4	7	12	15	17	12	25	7	3	7	2	20	1	17	1	0	1	1
AT1G07830	1	5	1	0	0	0	1	3	1	0	0	0	0	0	3	1	5	5	1	15	9	18	14	5	23	5	0	6	1	11	6	23	0	1	0	0
AT1G07840	0	1	0	0	2	2	1	0	3	0	2	2	3	2	2	2	14	6	8	20	20	4	15	14	29	7	7	17	2	8	9	18	3	0	0	0
AT1G07850	0	0	0	0	0	0	0	0	0	0	0	0	0	0	0	0	0	0	0	1	1	0	1	0	0	0	0	0	0	0	1	0	0	0	0	0
AT1G07860	0	0	0	0	0	0	0	0	0	0	0	0	0	0	0	0	0	0	0	0	0	0	0	0	0	0	0	0	0	0	0	0	0	0	0	0
AT1G07870	5	1	0	0	2	1	0	0	2	0	1	0	0	1	2	0	9	9	5	4	2	10	9	12	15	9	2	4	10	11	1	3	0	1	2	1
AT1G07880	0	1	0	0	0	0	0	0	0	0	0	0	0	0	0	0	0	0	0	0	0	0	0	0	2	0	1	0	0	1	1	0	0	0	1	0
AT1G07885	0	0	0	0	0	0	0	0	0	0	0	0	0	0	0	0	5	2	0	0	1	1	0	1	1	0	2	2	0	2	0	1	0	0	0	0
AT1G07890	10	34	10	4	7	20	9	5	13	7	14	25	23	14	10	15	277	85	64	187	106	154	218	305	289	87	63	91	34	142	68	151	0	4	7	1
AT1G07900	0	2	1	0	0	1	0	0	0	0	0	0	0	0	0	0	72	9	4	7	0	0	1	1	2	21	0	0	1	20	1	1	0	0	0	0
AT1G07901	0	0	0	0	0	0	0	0	1	0	0	0	0	0	0	0	0	2	1	2	0	1	1	5	1	2	1	2	2	2	3	0	0	0	0	0
AT1G07910	1	0	1	0	0	0	0	0	2	0	0	0	0	0	0	1	0	2	2	2	2	1	1	0	7	1	2	3	0	2	0	2	0	0	0	0
AT1G07920	8	4	4	4	9	4	6	2	5	9	5	9	1	10	3	5	47	18	18	52	40	31	51	92	122	18	20	61	13	37	42	82	13	28	12	12
AT1G07930	11	17	13	6	14	10	7	7	17	4	10	12	16	16	12	15	48	19	10	73	76	72	112	82	198	36	33	108	25	71	58	123	5	14	9	8
AT1G07940	2	10	1	0	2	6	5	6	16	6	3	7	16	7	3	5	52	19	23	48	46	23	46	70	121	23	18	56	9	31	32	92	17	13	4	12
AT1G07950	0	0	0	0	0	0	0	0	0	0	0	0	0	0	0	0	0	0	0	0	1	1	3	1	6	0	0	0	0	0	1	1	0	0	0	1
AT1G07960	2	0	1	0	0	0	1	0	0	1	1	0	0	1	0	2	8	5	0	9	3	8	20	14	46	3	10	10	0	3	10	17	0	4	2	4
AT1G07970	0	0	0	0	1	0	0	1	2	1	0	0	1	3	0	2	9	5	3	6	2	5	4	8	10	3	4	0	5	2	6	8	0	0	0	0
AT1G07980	1	1	0	0	0	0	0	0	1	2	2	0	3	2	2	4	12	1	7	10	4	10	6	13	14	4	3	9	3	7	5	4	0	3	1	0
AT1G07985	0	0	0	0	0	0	0	0	0	0	0	0	0	0	0	0	0	0	0	0	0	2	0	0	1	0	0	0	0	0	0	0	0	0	0	0
AT1G07990	0	0	0	0	3	0	0	1	1	1	0	0	1	0	0	1	3	7	0	3	9	5	5	4	7	1	4	7	2	5	8	9	0	0	0	0
AT1G08000	0	2	0	0	2	0	0	0	0	0	0	0	0	0	0	0	3	2	0	1	1	1	0	1	4	5	0	0	4	2	1	2	1	0	0	0
AT1G08005	0	0	0	0	0	0	0	0	0	0	0	0	0	0	0	0	0	0	0	1	0	0	0	0	0	0	0	0	0	0	0	0	0	0	0	0
AT1G08010	2	2	2	0	0	1	6	0	0	0	1	5	4	1	2	2	6	1	1	11	0	12	11	7	14	6	2	4	2	2	3	6	0	0	0	0
AT1G08030	0	0	0	1	0	1	2	0	3	1	0	2	0	2	1	1	10	5	6	13	6	11	10	10	16	5	4	5	9	9	9	8	0	0	0	0
AT1G08032	0	0	0	0	0	0	0	0	0	0	0	0	0	0	0	0	0	0	0	0	0	0	0	0	0	0	0	0	0	1	0	0	0	0	0	0
AT1G08035	0	0	0	0	0	0	0	0	0	0	0	0	0	0	0	0	0	1	1	0	0	1	1	1	1	1	0	0	0	3	1	1	0	0	0	0
AT1G08040	2	4	3	6	1	5	7	2	16	4	1	3	15	4	4	1	25	8	7	25	16	4	12	16	26	8	2	5	5	8	4	35	8	12	17	8
AT1G08050	1	8	1	1	7	2	1	1	12	3	7	3	9	7	1	5	3	0	1	13	3	0	3	1	4	3	0	0	4	5	4	4	0	0	0	0
AT1G08060	0	0	1	0	0	2	0	0	1	1	0	0	1	4	0	0	1	2	0	2	2	0	1	2	1	2	0	3	1	6	0	4	1	0	0	2
AT1G08065	0	0	0	0	0	0	0	0	0	0	0	0	0	0	0	0	0	0	0	1	0	0	3	0	0	0	0	0	0	0	0	0	0	0	0	1
AT1G08070	0	0	0	0	0	0	1	0	0	0	0	1	1	0	0	2	4	1	0	0	0	3	4	2	3	5	0	1	0	3	4	1	0	0	0	0
AT1G08080	0	0	0	0	0	1	0	0	0	0	0	0	1	0	0	0	3	0	0	0	0	0	0	0	0	0	0	0	0	1	0	0	0	0	0	0
AT1G08090	0	0	0	0	0	0	0	0	0	0	0	0	0	0	0	0	0	0	0	0	0	0	0	1	0	0	0	0	0	0	0	0	0	1	0	0
AT1G08100	0	0	0	0	0	0	0	0	0	0	0	0	0	0	0	0	0	0	0	0	0	0	0	0	0	0	0	0	0	0	0	0	0	0	0	0
AT1G08105	0	0	0	0	0	0	0	0	0	0	0	0	0	0	0	0	0	0	0	0	0	0	0	0	0	0	0	0	0	0	0	0	0	0	0	0
AT1G08110	3	3	3	1	5	2	3	0	4	2	3	7	3	2	5	3	21	12	7	21	15	21	17	25	49	13	12	18	8	18	7	22	0	0	2	0
AT1G08115	0	0	0	0	0	0	0	0	0	0	0	0	0	0	0	0	0	0	0	0	0	0	0	0	0	0	0	0	0	0	0	0	0	0	0	0
AT1G08120	1	0	0	0	0	0	0	0	0	0	0	0	0	0	0	0	1	0	0	1	0	1	2	1	1	4	0	0	0	1	4	1	0	0	1	0
AT1G08125	1	3	0	0	0	0	1	0	2	1	1	4	1	0	1	3	3	2	0	8	10	6	2	4	11	0	0	1	0	3	3	12	3	1	1	0
AT1G08130	0	5	1	0	2	2	1	1	0	0	0	0	1	2	2	1	10	10	1	12	11	8	8	11	21	2	6	7	6	12	5	14	0	1	0	0
AT1G08135	0	0	0	0	0	0	0	0	0	0	0	0	0	0	0	0	0	0	0	0	0	0	0	0	1	0	0	0	0	0	0	0	0	0	0	0
AT1G08140	0	0	0	0	0	0	0	0	0	0	0	0	0	0	0	0	1	0	0	0	0	0	0	0	0	0	2	0	0	1	0	0	0	0	1	0
AT1G08150	0	0	0	0	0	0	0	0	0	0	0	0	0	0	0	0	1	0	2	0	0	0	0	0	1	1	0	0	0	0	0	0	0	0	0	0
AT1G08160	0	0	0	0	0	0	0	0	1	0	0	0	0	0	0	1	1	0	0	0	0	0	0	0	0	0	0	0	0	0	0	0	0	0	0	0
AT1G08165	0	0	0	0	0	0	0	0	0	0	0	0	0	0	0	0	0	0	0	0	0	0	0	0	0	0	0	0	0	0	0	0	0	0	0	0
AT1G08170	0	0	0	0	3	0	0	0	0	0	1	0	0	0	0	0	0	0	0	0	0	0	0	0	0	0	0	0	0	0	1	0	0	0	0	0
AT1G08180	0	0	0	0	0	0	0	0	0	0	0	0	0	0	0	0	0	0	0	0	0	0	0	0	0	0	0	0	0	0	0	0	0	0	0	0
AT1G08190	1	0	0	0	0	0	0	1	0	0	0	0	1	1	0	2	8	8	8	12	5	3	4	8	14	6	4	6	2	14	4	11	0	0	0	0
AT1G08200	2	9	7	4	5	1	2	0	3	0	2	4	9	0	2	1	26	10	8	24	14	20	25	23	72	9	6	16	7	18	12	29	1	0	0	0
AT1G08210	0	0	0	0	0	0	0	0	2	0	0	0	0	0	0	0	1	0	0	0	0	0	1	0	0	0	0	0	0	3	0	0	0	1	0	0
AT1G08220	0	1	0	0	0	0	0	0	0	0	1	0	0	0	0	1	14	4	2	4	2	9	16	16	24	7	3	14	12	5	10	2	0	1	2	0
AT1G08230	0	0	0	0	0	0	0	0	0	0	0	0	0	0	0	0	14	18	4	28	9	1	5	5	14	26	0	13	9	19	6	18	0	0	1	0
AT1G08240	0	0	0	0	0	0	0	0	0	0	0	0	0	0	0	0	0	0	0	0	0	0	0	0	0	0	0	0	0	0	0	0	0	0	0	0
AT1G08250	0	1	0	0	0	0	0	0	0	0	1	0	0	0	0	0	6	1	5	3	1	1	5	2	4	1	1	0	0	3	0	4	0	0	0	0
AT1G08260	0	0	1	0	2	0	0	0	0	0	2	0	0	0	0	1	3	9	5	5	1	4	5	7	11	8	5	9	4	12	3	4	0	0	2	0
AT1G08270	0	0	0	0	0	0	0	0	0	0	0	0	0	0	1	1	1	1	1	0	3	2	0	1	5	0	0	1	1	0	1	2	0	1	1	0
AT1G08280	0	0	0	1	1	0	0	0	0	0	0	0	0	0	2	2	0	0	0	0	0	0	0	0	0	0	0	0	0	0	1	0	0	0	0	0
AT1G08290	0	0	0	0	0	0	0	0	0	0	0	0	0	0	0	0	0	0	0	0	0	0	0	0	0	0	0	0	0	0	0	0	0	0	0	0
AT1G08300	0	0	0	0	0	0	0	0	0	1	1	0	1	0	0	0	4	0	0	0	0	2	2	1	3	2	0	0	0	3	0	0	0	1	2	0
AT1G08310	0	0	0	0	0	0	0	0	0	0	1	0	0	0	0	0	0	0	0	0	0	0	0	1	1	0	0	0	0	1	0	1	0	1	1	0
AT1G08315	0	1	0	0	1	1	0	0	1	0	0	0	2	2	0	0	1	1	2	0	0	1	1	0	3	2	0	0	0	1	1	2	1	2	0	0
AT1G08320	0	0	0	0	0	0	0	0	0	0	0	0	0	0	0	0	0	0	0	0	0	0	0	0	0	1	0	0	0	0	1	0	0	0	0	0
AT1G08340	0	0	0	0	0	0	0	0	0	0	0	0	0	1	0	0	0	0	0	0	0	0	0	0	0	0	0	0	0	0	1	0	0	0	0	0
AT1G08350	0	0	0	0	0	0	0	0	1	0	1	0	0	0	0	0	9	4	0	8	3	3	8	8	14	2	0	6	1	3	1	9	0	1	0	0
AT1G08360	13	24	22	3	15	14	7	12	36	8	10	14	18	15	15	29	103	41	15	124	97	104	138	144	294	39	29	117	27	96	120	170	10	31	17	14
AT1G08370	2	2	3	0	2	14	0	0	7	1	1	11	1	3	3	0	10	2	3	16	3	6	7	9	19	7	3	7	5	7	3	5	0	7	3	1
AT1G08380	0	0	0	0	0	0	0	0	0	0	0	0	0	0	0	0	71	33	18	37	29	17	10	29	61	37	8	0	24	25	3	48	0	0	0	0
AT1G08390	0	0	0	0	0	0	2	0	0	0	1	0	1	0	0	0	9	0	1	5	5	4	5	3	10	2	5	1	1	1	5	5	0	0	0	0
AT1G08400	0	0	0	0	0	0	0	0	1	0	0	0	0	0	0	0	2	1	0	1	1	3	1	0	8	0	0	0	2	2	1	2	0	0	0	0
AT1G08410	2	5	0	2	1	7	0	1	1	5	3	3	4	0	0	3	10	3	3	12	3	4	10	8	14	4	9	11	4	8	8	7	0	0	0	0
AT1G08420	0	1	0	0	0	1	0	0	0	0	1	0	0	0	0	0	0	4	1	0	4	1	0	0	6	3	2	0	2	4	1	1	0	0	0	0
AT1G08430	0	0	0	0	0	0	0	0	0	0	0	0	0	0	0	0	0	0	0	0	0	0	0	0	0	0	0	0	0	0	0	0	0	0	0	0
AT1G08440	0	0	0	0	0	0	0	0	0	0	0	0	0	0	0	0	0	0	0	0	0	0	0	0	0	0	0	0	0	0	0	0	0	0	0	0
AT1G08450	0	0	0	0	0	0	0	0	0	0	0	1	0	0	0	0	0	0	0	0	0	3	9	0	3	1	1	1	0	0	0	0	0	0	0	0
AT1G08460	1	0	0	0	0	0	0	0	0	0	0	0	0	0	0	0	2	1	0	6	0	8	1	1	4	0	0	0	0	4	2	2	1	0	0	0
AT1G08465	0	0	0	0	0	0	0	0	0	0	0	0	0	0	0	0	0	0	0	1	0	0	0	0	0	2	0	0	0	0	0	0	0	0	0	0
AT1G08470	0	0	0	0	0	0	0	0	1	2	1	1	0	0	0	0	11	6	3	8	1	1	2	8	13	5	1	2	1	6	2	13	1	1	2	0
AT1G08480	12	19	6	4	9	8	6	12	26	16	5	10	16	6	13	27	132	47	33	93	58	61	61	118	187	85	73	78	59	64	44	101	5	18	22	6
AT1G08490	0	0	1	2	1	2	0	0	2	0	2	2	2	3	2	1	9	3	0	11	1	7	6	10	13	8	2	9	7	8	2	8	0	0	0	1
AT1G08500	0	0	0	0	0	0	0	0	0	0	0	0	0	0	0	0	0	1	0	0	0	0	0	0	0	0	0	0	0	0	0	0	0	0	0	0
AT1G08510	0	0	0	0	0	1	0	1	1	0	0	0	4	0	0	1	3	4	3	2	0	1	4	10	8	15	0	1	0	2	10	8	1	10	1	10
AT1G08520	0	0	0	1	0	0	0	0	0	0	0	0	0	0	0	0	22	11	15	42	23	18	6	20	45	9	7	5	15	21	3	35	0	0	0	0
AT1G08530	0	2	0	5	3	0	0	1	3	1	3	0	4	2	3	5	5	3	6	9	5	6	3	6	17	6	3	5	3	8	4	7	0	0	0	2
AT1G08540	0	1	1	0	0	0	1	0	1	1	0	0	1	0	1	2	7	12	5	3	9	4	4	15	20	9	3	14	4	10	2	8	0	0	2	1
AT1G08550	0	0	2	0	1	0	0	0	0	0	0	0	0	0	0	2	2	6	0	2	8	2	7	5	9	6	7	4	4	7	4	8	0	0	0	0
AT1G08560	0	0	0	0	0	0	0	0	0	0	0	0	0	0	0	0	0	0	0	0	0	0	0	0	0	0	0	0	0	0	0	0	0	0	0	0
AT1G08570	2	1	0	0	0	0	0	0	1	1	11	2	1	0	1	0	2	2	10	3	0	0	1	1	1	5	2	0	2	3	0	0	0	1	1	5
AT1G08580	9	6	2	6	10	5	0	5	16	9	6	12	6	4	4	7	52	18	25	20	30	30	38	53	82	28	33	56	22	24	46	46	0	0	0	0
AT1G08590	0	0	0	0	0	0	0	0	0	0	0	0	0	0	0	0	0	0	0	0	0	0	0	0	0	0	0	0	1	0	0	0	0	0	0	0
AT1G08592	0	0	0	0	0	0	0	1	0	0	0	0	0	0	0	3	2	0	0	0	0	0	0	1	0	0	0	1	2	1	1	1	0	0	0	0
AT1G08600	0	9	6	3	4	5	8	7	7	6	3	2	3	5	3	7	1	0	0	3	0	0	0	0	1	3	0	0	1	0	6	1	1	0	0	1
AT1G08610	0	1	1	0	2	1	0	0	2	0	0	1	1	1	5	1	1	1	2	3	2	1	0	2	4	0	6	2	4	5	1	8	0	0	1	0
AT1G08620	0	0	0	0	0	0	0	0	1	0	3	0	1	1	0	2	2	0	0	0	1	1	0	0	2	1	1	0	0	0	0	1	0	2	0	2
AT1G08630	0	0	0	0	0	0	0	0	0	0	0	0	0	0	0	0	17	3	9	1	0	6	13	14	9	5	8	6	14	4	1	0	0	0	2	0
AT1G08640	3	3	5	0	3	1	0	2	2	3	2	1	4	0	2	5	40	13	2	23	22	15	16	27	45	21	9	4	5	22	14	23	0	0	0	0
AT1G08650	13	0	6	0	0	1	1	0	1	0	6	0	1	0	2	0	3	0	0	0	0	3	7	4	7	4	4	4	0	1	4	2	0	0	0	1
AT1G08660	1	0	0	0	0	0	0	0	1	1	0	0	0	0	1	1	9	11	6	5	3	5	7	17	30	7	6	3	13	18	2	19	4	2	3	3
AT1G08670	0	0	0	0	0	0	0	0	0	0	0	0	0	0	0	0	0	0	0	0	0	0	0	0	0	0	0	0	0	0	0	0	0	0	0	0
AT1G08680	0	0	0	0	0	0	1	0	0	0	0	0	1	2	0	0	0	1	0	0	0	0	0	0	7	0	0	0	0	0	1	6	0	0	0	0
AT1G08695	1	0	0	0	0	0	0	0	0	0	0	0	0	0	0	0	0	0	0	0	0	0	0	0	0	0	0	0	0	0	0	0	0	0	0	0
AT1G08700	1	1	2	0	0	1	0	0	1	0	0	2	0	1	0	2	12	6	3	14	4	4	7	7	15	6	6	1	2	9	3	16	1	0	0	0
AT1G08710	0	0	2	0	0	0	0	0	0	0	2	1	2	0	0	0	8	11	5	1	2	0	7	5	8	4	6	6	0	3	0	8	0	0	0	0
AT1G08720	4	0	1	0	1	0	0	2	0	0	0	0	0	3	0	0	3	3	5	0	0	3	1	1	2	1	1	0	2	0	5	0	0	0	0	3
AT1G08730	2	0	0	1	2	0	0	0	0	2	2	0	0	0	0	1	0	3	1	4	1	0	2	0	0	0	3	1	0	3	0	3	0	0	0	0
AT1G08735	0	0	0	0	0	0	0	0	0	0	0	0	0	0	0	0	0	0	0	0	0	0	0	0	0	0	0	0	0	0	0	0	0	0	0	0
AT1G08740	0	0	0	0	0	0	0	0	0	0	0	0	0	0	0	0	0	0	0	0	0	0	0	0	0	0	0	0	0	0	0	0	0	0	0	0
AT1G08750	0	2	1	0	2	0	1	0	0	1	0	0	0	0	2	3	5	7	0	17	4	1	8	12	5	0	1	3	1	2	5	8	0	1	0	0
AT1G08760	0	4	0	0	0	0	0	1	1	1	0	0	1	0	1	1	1	10	1	2	1	2	0	7	8	1	2	5	2	4	2	1	0	0	1	0
AT1G08770	0	2	0	0	0	0	0	0	0	0	0	1	0	0	0	2	9	7	1	4	4	3	2	2	12	2	1	5	1	5	0	17	1	1	4	4
AT1G08780	3	5	2	1	0	3	2	1	5	3	1	3	5	0	4	3	24	7	6	22	16	18	18	26	47	6	7	23	7	20	16	28	0	0	0	1
AT1G08790	0	0	0	0	0	0	0	0	0	0	0	0	0	0	0	0	0	0	0	0	0	0	0	0	0	0	0	0	0	0	0	0	0	0	0	0
AT1G08800	2	6	4	1	2	6	0	3	11	4	0	6	9	8	4	7	4	3	2	3	3	1	4	3	8	1	2	2	0	4	9	2	0	0	0	0
AT1G08810	0	1	0	5	0	2	0	0	0	0	0	2	0	0	0	0	0	0	0	1	0	0	0	0	0	1	0	0	0	0	0	0	0	0	0	0
AT1G08820	2	3	1	0	2	1	1	3	4	0	0	0	0	2	0	2	17	11	4	8	9	14	16	9	38	8	2	12	4	6	14	23	0	0	3	1
AT1G08830	0	2	1	0	0	1	1	0	1	0	1	0	0	2	0	0	5	3	6	6	2	61	67	118	60	2	30	25	1	14	3	9	2	0	2	1
AT1G08840	0	0	0	0	1	0	2	0	0	0	1	1	0	0	2	0	0	3	1	2	1	0	2	0	7	3	0	2	0	2	2	4	1	0	0	0
AT1G08845	6	0	2	0	1	1	0	1	0	1	1	2	0	0	0	2	13	10	1	4	3	1	4	10	5	7	1	5	2	4	3	7	1	0	0	0
AT1G08860	1	4	1	1	3	2	1	5	4	5	6	1	2	8	6	12	24	7	14	10	3	13	10	10	29	9	2	6	9	14	12	6	4	4	2	4
AT1G08870	0	0	0	0	0	0	0	0	0	0	0	0	0	0	0	0	0	0	0	0	0	0	0	0	0	0	0	0	0	0	0	0	0	0	0	0
AT1G08880	7	3	5	4	2	4	0	3	9	7	14	6	10	4	15	5	43	10	8	14	16	23	39	51	58	16	7	31	8	24	34	33	0	0	0	0
AT1G08890	0	0	1	0	0	0	1	1	0	0	0	0	0	0	1	0	3	0	0	0	0	3	1	0	2	0	0	0	2	1	1	0	0	0	0	0
AT1G08900	0	0	0	0	0	0	0	0	0	0	0	0	0	0	0	0	4	0	0	0	0	0	0	0	1	0	0	0	0	3	1	0	0	0	0	0
AT1G08910	0	3	1	2	0	1	1	0	1	2	3	3	1	3	2	3	1	1	0	1	0	0	0	0	0	0	0	0	0	2	4	0	1	0	0	0
AT1G08920	0	0	0	0	0	0	0	0	1	0	0	0	0	0	0	0	0	0	0	0	0	0	0	0	0	0	0	0	0	0	0	0	0	0	0	0
AT1G08930	0	0	0	0	0	0	0	0	0	0	0	0	0	0	0	0	0	0	0	0	0	0	0	0	0	0	0	0	0	1	0	0	0	0	0	0
AT1G08940	1	0	0	1	0	0	0	0	0	0	0	0	0	0	0	0	0	0	0	1	0	0	1	0	1	0	0	0	0	1	0	0	0	0	0	0
AT1G08950	0	0	0	0	0	0	0	0	0	0	0	0	0	0	0	0	0	0	0	0	0	0	0	0	0	0	0	0	0	0	0	0	0	0	0	0
AT1G08960	0	1	0	0	0	0	0	0	0	0	0	0	0	0	1	0	3	2	2	1	1	0	3	2	1	0	0	0	1	4	0	0	0	0	1	0
AT1G08970	6	9	2	2	3	2	0	2	6	4	6	9	6	2	2	2	15	5	1	12	4	4	3	7	16	5	5	7	3	10	11	10	0	0	0	0
AT1G08980	0	0	0	0	0	0	1	0	0	0	0	1	0	0	0	0	11	6	4	8	3	1	0	5	1	1	0	3	1	5	0	0	0	0	3	0
AT1G08985	0	0	0	0	0	0	0	0	0	0	0	0	0	0	0	0	0	0	0	0	0	0	1	0	0	0	0	0	0	1	1	0	0	0	0	0
AT1G08990	0	0	0	0	0	0	0	0	0	0	0	0	0	0	0	0	0	0	0	0	0	0	0	0	0	0	0	1	0	0	0	0	0	0	0	0
AT1G09000	0	0	0	0	0	0	0	0	0	0	1	0	2	0	0	0	1	0	0	0	0	0	1	0	0	0	1	0	0	0	0	0	0	0	0	0
AT1G09010	1	0	0	0	0	0	0	0	0	0	0	0	3	0	0	1	3	3	2	3	3	1	2	10	7	5	3	2	2	10	0	5	2	0	0	0
AT1G09020	0	4	0	0	0	0	0	0	1	0	1	0	0	0	3	0	5	0	6	4	2	5	2	3	6	1	3	5	0	7	9	5	0	1	0	1
AT1G09026	0	0	0	0	0	0	0	0	0	0	0	0	0	0	0	0	0	0	0	0	0	0	0	0	0	0	0	0	0	0	0	0	0	0	0	0
AT1G09030	0	0	0	0	0	0	0	0	0	0	0	0	0	0	0	0	0	0	0	0	0	0	0	0	0	0	0	0	0	0	0	0	0	0	0	0
AT1G09040	0	0	0	0	0	0	3	0	0	0	0	1	0	0	0	0	2	2	0	2	2	3	2	2	2	3	2	2	3	4	1	2	0	1	0	0
AT1G09050	0	1	0	0	1	0	0	0	0	1	0	0	2	0	1	1	0	0	0	1	0	1	1	2	0	2	1	2	0	1	1	4	0	0	0	0
AT1G09060	0	2	0	0	0	2	0	2	0	1	0	1	6	0	0	1	7	1	0	4	3	1	0	0	10	3	0	5	7	4	3	2	0	0	1	0
AT1G09070	7	13	23	2	10	4	1	2	22	22	35	3	14	14	12	21	96	45	40	65	8	46	72	75	138	33	9	16	25	75	34	28	13	14	11	2
AT1G09080	0	0	0	0	0	0	0	0	0	0	0	0	0	0	0	0	4	0	0	0	0	48	86	30	34	1	4	1	0	3	10	0	8	2	6	0
AT1G09090	0	0	0	0	0	0	0	0	0	0	0	0	0	0	0	0	0	0	0	0	0	1	1	0	0	0	0	0	0	1	1	0	0	0	0	0
AT1G09100	0	0	0	0	1	0	0	0	5	0	1	1	6	5	3	3	6	1	0	3	1	5	4	2	9	3	0	5	0	2	6	3	0	1	0	0
AT1G09110	0	3	0	0	0	0	0	1	1	2	0	1	2	2	1	0	7	2	0	0	1	2	1	6	5	4	2	3	0	1	0	5	1	2	1	0
AT1G09130	0	1	0	0	0	0	0	0	0	0	0	0	0	0	2	0	35	16	12	48	37	22	32	46	85	13	4	17	7	33	14	50	0	0	0	1
AT1G09140	1	1	1	1	0	0	0	0	0	2	3	0	1	0	4	3	18	17	8	20	18	12	20	20	34	11	9	7	1	17	11	27	0	2	5	6
AT1G09150	0	0	0	0	0	0	1	0	0	1	1	1	0	0	2	1	27	2	10	11	12	12	24	32	36	9	8	14	6	18	7	25	3	2	3	0
AT1G09155	0	0	0	0	0	0	0	0	0	0	0	0	0	0	0	0	0	0	0	0	0	0	0	0	0	0	0	0	0	0	0	0	0	0	0	0
AT1G09157	0	0	0	0	0	0	0	0	0	0	0	0	0	0	0	1	0	0	0	0	0	0	0	0	0	2	0	0	0	0	0	0	0	0	0	0
AT1G09160	0	1	0	3	0	0	1	0	2	1	2	0	1	1	2	2	9	5	1	9	11	4	7	2	14	3	0	4	5	17	10	12	0	0	0	7
AT1G09170	0	0	0	1	0	0	1	0	0	0	0	1	0	0	0	0	0	0	0	0	0	0	0	0	0	0	0	0	1	0	0	0	0	0	0	0
AT1G09176	0	0	0	0	0	0	0	0	0	0	0	0	0	0	0	0	0	0	0	0	0	0	0	0	0	0	0	0	0	4	0	0	0	0	0	0
AT1G09180	1	0	0	0	0	0	0	0	0	0	0	0	0	1	0	0	2	2	0	1	0	11	15	7	10	3	2	0	0	2	5	0	0	0	3	2
AT1G09190	1	0	0	0	0	0	0	0	1	0	0	0	0	0	0	0	1	1	1	1	1	1	3	1	7	1	1	0	0	2	4	9	0	0	1	0
AT1G09195	0	1	0	0	0	0	0	0	0	0	0	0	0	0	0	0	2	4	1	6	1	1	4	3	2	2	0	1	1	3	3	0	0	0	0	0
AT1G09200	0	0	0	0	1	0	0	0	0	2	0	0	0	0	0	0	15	10	16	28	2	20	17	34	19	3	0	1	7	14	6	1	0	0	0	0
AT1G09210	1	23	22	0	8	9	3	22	27	4	5	9	7	3	6	11	109	86	13	146	210	266	268	153	395	61	156	134	47	301	102	216	20	63	23	31
AT1G09220	0	0	0	0	0	1	0	3	0	0	0	0	3	0	0	0	2	0	6	1	0	1	2	1	2	0	0	1	0	3	1	1	0	0	0	0
AT1G09230	0	2	0	0	0	0	1	1	3	0	0	0	0	0	0	0	5	8	2	3	1	3	1	3	8	6	5	6	5	3	2	6	0	1	0	0
AT1G09240	0	0	0	0	0	0	0	0	0	0	0	0	0	0	0	0	0	0	0	0	0	0	0	0	0	0	0	0	0	0	0	0	0	0	0	0
AT1G09245	0	0	0	0	0	0	0	0	0	0	0	0	0	0	0	0	0	0	0	0	0	0	0	0	0	0	0	0	0	0	0	0	0	0	0	0
AT1G09250	0	0	0	0	0	0	0	0	0	0	2	0	0	0	0	0	0	0	0	0	0	0	0	0	0	0	0	0	0	0	0	0	0	0	0	0
[truncated: 31,748 more rows]
