# Supplementary material for: Single-cell RNA-seq analysis reveals ploidy-dependent and cell-specific transcriptome changes in Arabidopsis female gametophytes
Source: Genome Biol. 2020 Jul 22;21:178. doi: 10.1186/s13059-020-02094-0 (PMC7375004; doi:10.1186/s13059-020-02094-0)
Supplement: Supplementary file 3 — Additional file 3:Table S2. List of differentially expressed genes after genome duplication at a statistical significance level (P < 0.05, one-way ANOVA) using normalized expression values. [file 13059_2020_2094_MOESM3_ESM.xlsx]

## Sheet: ECt_upregulated
Additional file 3: Table S2. List of differentially expressed genes (normalized abundance) after genome duplication at a statistical significance level (P < 0.05, one-way ANOVA) using normalized expression values
	ECd								ECt								CCd								CCt
gene_id	Cell_1	Cell_2	Cell_3	Cell_4	Cell_5	Cell_6	Cell_7	Cell_8	Cell_1	Cell_2	Cell_3	Cell_4	Cell_5	Cell_6	Cell_7	Cell_8	Cell_1	Cell_2	Cell_3	Cell_4	Cell_5	Cell_6	Cell_7	Cell_8	Cell_1	Cell_2	Cell_3	Cell_4	Cell_5	Cell_6	Cell_7	Cell_8	Annotation
AT1G01100	171.115	256.45	265.198	244.491	200.9	213.33	133.277	128.144	400.591	455.6	463.955	569.422	316.545	348.472	360.762	492.729	3183.52	1475.25	1133.89	3023.01	3212.26	2694.52	4139.39	3560.78	6019.06	3634.4	2143.15	6780.03	1374.31	3915.57	8356.39	4234.27	60S acidic ribosomal protein family; FUNCTIONS IN: structural constituent of ribosome; INVOLVED IN: translational elongation; LOCATED IN: cytosol, cytosolic ribosome, ribosome, nucleus, plasma membrane; EXPRESSED IN: 25 plant structures; EXPRESSED DURING: 14 growth stages; CONTAINS InterPro DOMAIN/s: Ribosomal protein 60S (InterPro:IPR001813); BEST Arabidopsis thaliana protein match is: 60S acidi…
AT1G01210	19.7938	17.3382	0	20.8713	0	11.0398	0	30.8673	26.7802	22.2374	21.8857	30.6122	23.7427	18.4649	14.9941	67.078	366.093	56.3472	22.5809	421.081	40.3043	48.5892	192.795	258.596	246.277	720.012	404.11	968.367	264.735	69.0577	173.909	282.451	DNA-directed RNA polymerase, subunit M, archaeal; FUNCTIONS IN: in 6 functions; INVOLVED IN: RNA elongation, regulation of transcription, DNA-dependent, transcription, regulation of transcription; LOCATED IN: nucleus; CONTAINS InterPro DOMAIN/s: Zinc finger, TFIIS-type (InterPro:IPR001222), DNA-directed RNA polymerase, M/15kDa subunit (InterPro:IPR001529), DNA-directed RNA polymerase, subunit M, …
AT1G01510	8.90509	28.5042	0	0	31.6379	0	14.5462	0	78.5866	51.6319	21.8857	68.2811	38.7846	0	33.8435	148.815	165.952	198.141	199.753	159.5	200.415	90.1259	259.865	322.942	395.063	469.35	218.631	179.132	210.107	96.9577	226.205	147.156	ANGUSTIFOLIA (AN); CONTAINS InterPro DOMAIN/s: D-isomer specific 2-hydroxyacid dehydrogenase, NAD-binding (InterPro:IPR006140), NAD(P)-binding domain (InterPro:IPR016040); BEST Arabidopsis thaliana protein match is: D-isomer specific 2-hydroxyacid dehydrogenase family protein (TAIR:AT1G12550.1); Has 20556 Blast hits to 20427 proteins in 2617 species: Archae - 372; Bacteria - 13694; Metazoa - 624;…
AT1G01540	0	0	0	0	0	0	0	14.0428	0	157.226	0	30.6122	54.9384	18.4649	14.9941	67.078	129.822	78.3203	22.5809	8.07077	89.8753	12.8676	55.1114	36.3705	96.1608	101.51	0	179.132	65.7672	96.9577	123.913	46.9331	Protein kinase superfamily protein; FUNCTIONS IN: protein serine/threonine kinase activity, protein kinase activity, kinase activity, ATP binding; INVOLVED IN: protein amino acid phosphorylation; LOCATED IN: plasma membrane; EXPRESSED IN: 23 plant structures; EXPRESSED DURING: 13 growth stages; CONTAINS InterPro DOMAIN/s: Protein kinase, ATP binding site (InterPro:IPR017441), Serine/threonine-pro…
AT1G01880	0	17.3382	0	0	0	0	0	14.0428	43.1222	0	21.8857	48.9439	0	18.4649	54.4869	0	20.6109	16.024	22.5809	31.6676	18.0744	12.8676	23.3665	9.53358	48.2063	25.1025	0	0	27.3163	126.151	123.913	13.0491	5'-3' exonuclease family protein; FUNCTIONS IN: DNA binding, catalytic activity, nuclease activity; INVOLVED IN: DNA repair; LOCATED IN: cellular_component unknown; CONTAINS InterPro DOMAIN/s: XPG N-terminal (InterPro:IPR006085), DNA repair protein (XPGC)/yeast Rad (InterPro:IPR006084), 5'-3' exonuclease, C-terminal subdomain (InterPro:IPR020045), Helix-hairpin-helix motif, class 2 (InterPro:IPR0…
AT1G01900	0	0	10.0569	0	0	0	14.5462	0	0	51.6319	75.5484	0	71.973	18.4649	54.4869	18.9706	0	35.4261	0	8.07077	0	12.8676	0	9.53358	8.71363	0	0	0	0	0	0	0	SBTI1.1; FUNCTIONS IN: serine-type endopeptidase activity; INVOLVED IN: proteolysis, negative regulation of catalytic activity; LOCATED IN: extracellular matrix, apoplast, cell wall; EXPRESSED IN: 19 plant structures; EXPRESSED DURING: 11 growth stages; CONTAINS InterPro DOMAIN/s: Protease-associated PA (InterPro:IPR003137), Peptidase S8/S53, subtilisin/kexin/sedolisin (InterPro:IPR000209), Pepti…
AT1G02145	186.37	205.077	99.966	275.112	150.419	146.244	200.026	87.4298	520.666	1331.36	260.789	243.506	362.159	123.788	446.908	492.729	3057.31	1410.49	1648.33	1709.51	1215.79	1710.41	2109.71	2899.86	4640.92	4876.21	4039.05	5307.46	2747.68	1684.45	1941.39	2341.42	homolog of asparagine-linked glycosylation 12 (ALG12); FUNCTIONS IN: alpha-1,6-mannosyltransferase activity; INVOLVED IN: ER-associated protein catabolic process, protein amino acid terminal N-glycosylation; LOCATED IN: endomembrane system, intrinsic to endoplasmic reticulum membrane; CONTAINS InterPro DOMAIN/s: Alg9-like mannosyltransferase (InterPro:IPR005599); BEST Arabidopsis thaliana protein…
AT1G02330	8.90509	7.41157	0	20.8713	8.4662	24.0299	0	0	11.8614	0	75.5484	88.402	89.7439	18.4649	33.8435	207.145	409.198	173.151	283.467	335.612	116.349	183.478	306.575	367.19	439.84	353.385	597.776	614.435	158.342	354.296	890.592	282.451	CONTAINS InterPro DOMAIN/s: Hepatocellular carcinoma-associated antigen 59 (InterPro:IPR010756); Has 1239 Blast hits to 998 proteins in 204 species: Archae - 4; Bacteria - 71; Metazoa - 421; Fungi - 109; Plants - 87; Viruses - 5; Other Eukaryotes - 542 (source: NCBI BLink).
AT1G02370	19.7938	7.41157	10.0569	0	0	0	0	0	43.1222	0	21.8857	68.2811	23.7427	67.6715	0	18.9706	95.4556	56.3472	121.969	59.7958	116.349	112.361	150.387	120.199	287.407	245.106	279.313	389.862	321.865	42.806	76.8499	105.247	Tetratricopeptide repeat (TPR)-like superfamily protein; CONTAINS InterPro DOMAIN/s: Pentatricopeptide repeat (InterPro:IPR002885); BEST Arabidopsis thaliana protein match is: Tetratricopeptide repeat (TPR)-like superfamily protein (TAIR:AT4G01990.1); Has 6320 Blast hits to 3912 proteins in 155 species: Archae - 0; Bacteria - 6; Metazoa - 44; Fungi - 46; Plants - 6080; Viruses - 0; Other Eukaryot…
AT1G02720	0	0	0	0	0	0	0	0	26.7802	0	0	13.7243	10.2609	0	0	18.9706	33.8499	0	52.4801	0	0	12.8676	0	9.53358	33.8016	0	0	0	0	0	0	29.2627	galacturonosyltransferase 5 (GATL5); FUNCTIONS IN: transferase activity, transferring hexosyl groups, polygalacturonate 4-alpha-galacturonosyltransferase activity, transferase activity, transferring glycosyl groups; INVOLVED IN: carbohydrate biosynthetic process; LOCATED IN: endomembrane system; EXPRESSED IN: 14 plant structures; EXPRESSED DURING: 7 growth stages; CONTAINS InterPro DOMAIN/s: Glyc…
AT1G02780	363.54	703.635	578.86	337.434	521.486	300.519	341.542	446.507	1687.05	695.689	975.782	595.866	1282.2	1319.15	943.232	2180.82	6665.34	2975.98	2008.71	8282.48	11651.8	7947.76	12408.6	8248.43	25870.6	9337.38	6668.55	24110.3	5426.03	9440.23	17770.3	10941.4	embryo defective 2386 (emb2386); FUNCTIONS IN: structural constituent of ribosome; INVOLVED IN: translation, ribosome biogenesis, embryo development ending in seed dormancy; LOCATED IN: in 6 components; EXPRESSED IN: 25 plant structures; EXPRESSED DURING: 14 growth stages; CONTAINS InterPro DOMAIN/s: Ribosomal protein L19/L19e (InterPro:IPR000196), Ribosomal protein L19/L19e, domain 3 (InterPro:I…
AT1G03420	0	17.3382	10.0569	0	19.4495	0	0	0	11.8614	22.2374	21.8857	48.9439	71.973	41.9014	0	67.078	0	0	0	0	0	0	0	0	0	25.1025	0	0	27.3163	0	0	0
AT1G04050	0	66.6811	22.7899	45.3618	19.4495	67.1874	32.0202	67.8492	97.3593	157.226	104.502	48.9439	71.973	280.904	54.4869	237.181	33.8499	0	52.4801	19.1205	18.0744	48.5892	23.3665	9.53358	33.8016	194.381	0	0	27.3163	42.806	393.55	65.6215	homolog of SU(var)3-9 1 (SUVR1); FUNCTIONS IN: zinc ion binding, histone-lysine N-methyltransferase activity; INVOLVED IN: chromatin modification; LOCATED IN: nucleolus; EXPRESSED IN: 21 plant structures; EXPRESSED DURING: 14 growth stages; CONTAINS InterPro DOMAIN/s: SET domain (InterPro:IPR001214), WIYLD domain (InterPro:IPR018848), Pre-SET zinc-binding sub-group (InterPro:IPR003606), Pre-SET d…
AT1G04080	8.90509	66.6811	265.198	45.3618	58.4003	67.1874	50.8014	14.0428	97.3593	22.2374	104.502	130.493	228.784	314.408	224.081	394.16	707.96	522.578	560.014	578.995	289.697	511.24	506.433	1094.43	1278.91	1061.72	1209.3	1653.57	505.858	763.205	1578.01	659.83	PRP39; FUNCTIONS IN: binding; INVOLVED IN: regulation of timing of transition from vegetative to reproductive phase; LOCATED IN: intracellular, nucleus; EXPRESSED IN: 28 plant structures; EXPRESSED DURING: 13 growth stages; CONTAINS InterPro DOMAIN/s: RNA-processing protein, HAT helix (InterPro:IPR003107), Tetratricopeptide-like helical (InterPro:IPR011990), Suppressor of forked (InterPro:IPR0088…
AT1G04130	19.7938	17.3382	10.0569	45.3618	8.4662	67.1874	0	14.0428	43.1222	22.2374	75.5484	88.402	38.7846	67.6715	0	93.3706	262.476	101.11	85.9487	335.612	116.349	313.08	91.0387	237.741	531.989	194.381	404.11	129.717	109.957	252.346	634.562	168.802	Tetratricopeptide repeat (TPR)-like superfamily protein; FUNCTIONS IN: binding; INVOLVED IN: biological_process unknown; LOCATED IN: cellular_component unknown; EXPRESSED IN: 22 plant structures; EXPRESSED DURING: 13 growth stages; CONTAINS InterPro DOMAIN/s: Tetratricopeptide-like helical (InterPro:IPR011990), Tetratricopeptide repeat-containing (InterPro:IPR013026), Tetratricopeptide repeat (In…
AT1G04380	19.7938	155.99	0	20.8713	44.6815	113.85	14.5462	14.0428	116.69	51.6319	134.404	68.2811	127.122	453.665	224.081	148.815	222.911	0	199.753	45.2983	0	0	0	9.53358	8.71363	0	0	0	65.7672	18.8985	336.258	13.0491	2-oxoglutarate (2OG) and Fe(II)-dependent oxygenase superfamily protein; FUNCTIONS IN: 2-oxoglutarate-dependent dioxygenase activity; INVOLVED IN: biological_process unknown; LOCATED IN: cellular_component unknown; EXPRESSED IN: hypocotyl, flower, cultured cell; EXPRESSED DURING: petal differentiation and expansion stage; CONTAINS InterPro DOMAIN/s: Oxoglutarate/iron-dependent oxygenase (InterPro…
AT1G04645	112.01	274.026	152.289	184.512	150.419	67.1874	50.8014	30.8673	285.701	365.054	429.225	465.369	207.659	153.563	1008.73	593.948	8596.21	522.578	3694.22	274.164	1670.15	1746.76	480.442	1544.37	1278.91	17880	932.906	389.862	2839.66	9325.54	452.136	259.087	Plant self-incompatibility protein S1 family; FUNCTIONS IN: molecular_function unknown; INVOLVED IN: biological_process unknown; LOCATED IN: endomembrane system; EXPRESSED IN: 6 plant structures; EXPRESSED DURING: 4 anthesis, C globular stage, petal differentiation and expansion stage, E expanded cotyledon stage; CONTAINS InterPro DOMAIN/s: Plant self-incompatibility S1 (InterPro:IPR010264); BEST…
AT1G05320	31.5826	66.6811	0	20.8713	87.4502	37.8745	70.4852	128.144	219.813	119.881	21.8857	109.17	127.122	67.6715	76.389	298.723	8.82605	0	22.5809	45.2983	18.0744	0	9.90707	0	20.4952	146.354	0	0	0	0	393.55	13.0491	FUNCTIONS IN: molecular_function unknown; INVOLVED IN: biological_process unknown; LOCATED IN: cellular_component unknown; EXPRESSED IN: fruit, egg cell; CONTAINS InterPro DOMAIN/s: Prefoldin (InterPro:IPR009053); BEST Arabidopsis thaliana protein match is: unknown protein (TAIR:AT2G32240.1); Has 267650 Blast hits to 119772 proteins in 3899 species: Archae - 3706; Bacteria - 62589; Metazoa - 1065…
AT1G05430	0	0	0	0	0	11.0398	0	0	11.8614	0	21.8857	13.7243	0	0	14.9941	42.0867	184.594	173.151	52.4801	159.5	259.45	340.324	237.086	481.949	308.41	101.51	341.201	282.317	158.342	156.419	336.258	282.451	unknown protein; Has 31 Blast hits to 31 proteins in 9 species: Archae - 0; Bacteria - 0; Metazoa - 0; Fungi - 0; Plants - 31; Viruses - 0; Other Eukaryotes - 0 (source: NCBI BLink).
AT1G05570	0	7.41157	10.0569	0	31.6379	24.0299	0	0	43.1222	119.881	104.502	88.402	54.9384	41.9014	54.4869	177.667	0	16.024	22.5809	8.07077	0	12.8676	23.3665	36.3705	8.71363	101.51	47.7328	0	27.3163	0	173.909	0	callose synthase 1 (CALS1); FUNCTIONS IN: transferase activity, transferring glycosyl groups, 1,3-beta-glucan synthase activity; INVOLVED IN: 1,3-beta-glucan biosynthetic process; LOCATED IN: 1,3-beta-glucan synthase complex, plasma membrane, cell plate; EXPRESSED IN: 23 plant structures; EXPRESSED DURING: 13 growth stages; CONTAINS InterPro DOMAIN/s: Glycosyl transferase, family 48 (InterPro:IPR…
AT1G05785	19.7938	17.3382	0	0	8.4662	37.8745	32.0202	30.8673	26.7802	84.5117	75.5484	48.9439	23.7427	153.563	76.389	67.078	95.4556	0	121.969	31.6676	18.0744	0	91.0387	217.209	8.71363	146.354	47.7328	0	0	156.419	280.411	29.2627	Got1/Sft2-like vescicle transport protein family; FUNCTIONS IN: molecular_function unknown; INVOLVED IN: vesicle-mediated transport; LOCATED IN: cellular_component unknown; CONTAINS InterPro DOMAIN/s: Vesicle transport protein, Got1/SFT2-like (InterPro:IPR007305); BEST Arabidopsis thaliana protein match is: Got1/Sft2-like vescicle transport protein family (TAIR:AT5G01430.2); Has 450 Blast hits to…
AT1G06050	0	0	0	0	19.4495	11.0398	0	0	43.1222	84.5117	0	13.7243	108.152	41.9014	33.8435	18.9706	8.82605	56.3472	121.969	8.07077	64.4299	48.5892	38.5992	22.189	33.8016	0	102.156	129.717	0	18.8985	0	13.0491	Protein of unknown function (DUF1336); CONTAINS InterPro DOMAIN/s: Protein of unknown function DUF1336 (InterPro:IPR009769); BEST Arabidopsis thaliana protein match is: Protein of unknown function (DUF1336) (TAIR:AT5G10750.1); Has 364 Blast hits to 356 proteins in 29 species: Archae - 0; Bacteria - 0; Metazoa - 1; Fungi - 0; Plants - 307; Viruses - 0; Other Eukaryotes - 56 (source: NCBI BLink).
AT1G06290	31.5826	7.41157	22.7899	45.3618	19.4495	24.0299	14.5462	14.0428	43.1222	84.5117	47.8235	88.402	10.2609	41.9014	172.419	177.667	184.594	124.573	160.013	141.662	89.8753	259.829	150.387	279.757	651.556	194.381	404.11	179.132	158.342	187.61	76.8499	236.017	acyl-CoA oxidase 3 (ACX3); FUNCTIONS IN: acyl-CoA oxidase activity; INVOLVED IN: medium-chain fatty acid metabolic process, fatty acid beta-oxidation; LOCATED IN: peroxisome; EXPRESSED IN: male gametophyte, guard cell, pollen tube; EXPRESSED DURING: L mature pollen stage, M germinated pollen stage; CONTAINS InterPro DOMAIN/s: Acyl-CoA oxidase/dehydrogenase, type1/2, C-terminal (InterPro:IPR013764…
AT1G06450	19.7938	53.3235	36.7761	0	102.647	11.0398	0	0	97.3593	22.2374	134.404	130.493	10.2609	123.788	76.389	148.815	20.6109	35.4261	0	45.2983	40.3043	183.478	379.251	22.189	351.229	146.354	0	672.166	158.342	18.8985	173.909	213.263	Polynucleotidyl transferase, ribonuclease H-like superfamily protein; FUNCTIONS IN: ribonuclease activity, nucleic acid binding; INVOLVED IN: RNA modification; LOCATED IN: nucleus; EXPRESSED IN: 24 plant structures; EXPRESSED DURING: 14 growth stages; CONTAINS InterPro DOMAIN/s: Ribonuclease CAF1 (InterPro:IPR006941), Polynucleotidyl transferase, ribonuclease H fold (InterPro:IPR012337); BEST Ara…
AT1G06700	43.9968	0	10.0569	20.8713	19.4495	52.305	0	14.0428	26.7802	51.6319	21.8857	68.2811	89.7439	41.9014	54.4869	18.9706	453.149	438.052	52.4801	274.164	680.094	367.953	559.184	367.19	1503.91	298.192	730.227	1151.2	705.446	842.083	760.942	959.739	Protein kinase superfamily protein; FUNCTIONS IN: protein tyrosine kinase activity, protein kinase activity, kinase activity, ATP binding; INVOLVED IN: protein amino acid phosphorylation; LOCATED IN: plasma membrane; EXPRESSED IN: 25 plant structures; EXPRESSED DURING: 15 growth stages; CONTAINS InterPro DOMAIN/s: Protein kinase, ATP binding site (InterPro:IPR017441), Protein kinase, catalytic do…
AT1G06900	0	17.3382	22.7899	20.8713	0	0	0	30.8673	11.8614	51.6319	21.8857	30.6122	89.7439	67.6715	122.984	93.3706	203.588	223.536	240.96	254.243	259.45	183.478	259.865	67.7842	555.531	410.491	159.428	557.287	505.858	571.574	760.942	168.802	Insulinase (Peptidase family M16) family protein; FUNCTIONS IN: metalloendopeptidase activity, catalytic activity, zinc ion binding, metal ion binding; INVOLVED IN: proteolysis; LOCATED IN: cellular_component unknown; EXPRESSED IN: 23 plant structures; EXPRESSED DURING: 13 growth stages; CONTAINS InterPro DOMAIN/s: Peptidase M16, zinc-binding site (InterPro:IPR001431), Peptidase M16, C-terminal (…
AT1G07140	70.2004	94.8835	207.56	71.4342	118.23	146.244	155.157	87.4298	285.701	409.883	75.5484	109.17	108.152	526.014	277.589	593.948	112.398	328.55	240.96	844.865	853.907	755.371	836.579	412.419	2155	655.251	532.488	1782.05	637.381	1379.9	2164.6	1186.88	SIRANBP; FUNCTIONS IN: Ran GTPase binding; INVOLVED IN: intracellular transport, protein import into nucleus, translocation; LOCATED IN: cellular_component unknown; EXPRESSED IN: 23 plant structures; EXPRESSED DURING: 16 growth stages; CONTAINS InterPro DOMAIN/s: Ran binding protein 1 (InterPro:IPR000156), Pleckstrin homology-type (InterPro:IPR011993); BEST Arabidopsis thaliana protein match is: …
AT1G07170	0	53.3235	0	0	0	11.0398	32.0202	0	26.7802	51.6319	104.502	130.493	10.2609	0	99.2773	42.0867	222.911	124.573	85.9487	294.374	320.38	233.876	404.113	458.557	395.063	245.106	467.906	789.229	321.865	285.738	173.909	354.149	PHF5-like protein; CONTAINS InterPro DOMAIN/s: PHF5-like (InterPro:IPR005345); BEST Arabidopsis thaliana protein match is: PHF5-like protein (TAIR:AT2G30000.1); Has 420 Blast hits to 420 proteins in 206 species: Archae - 0; Bacteria - 0; Metazoa - 129; Fungi - 128; Plants - 86; Viruses - 0; Other Eukaryotes - 77 (source: NCBI BLink).
AT1G07360	0	7.41157	10.0569	45.3618	58.4003	24.0299	0	14.0428	26.7802	278.346	196.428	30.6122	71.973	95.0844	76.389	93.3706	282.686	410.311	199.753	124.256	143.673	208.412	192.795	258.596	508.644	353.385	467.906	557.287	264.735	219.614	336.258	329.997	CCCH-type zinc fingerfamily protein with RNA-binding domain; FUNCTIONS IN: RNA binding, nucleotide binding, zinc ion binding, nucleic acid binding; INVOLVED IN: biological_process unknown; LOCATED IN: cellular_component unknown; EXPRESSED IN: 25 plant structures; EXPRESSED DURING: 14 growth stages; CONTAINS InterPro DOMAIN/s: Zinc finger, CCCH-type (InterPro:IPR000571), RNA recognition motif, RNP…
AT1G07615	0	17.3382	0	0	0	0	0	0	60.463	51.6319	21.8857	0	10.2609	0	0	67.078	8.82605	16.024	22.5809	45.2983	0	29.7557	9.90707	9.53358	187	25.1025	0	179.132	158.342	42.806	76.8499	125.954	GTP-binding protein Obg/CgtA; FUNCTIONS IN: magnesium ion binding, GTP binding, GTPase activity; LOCATED IN: intracellular; EXPRESSED IN: 14 plant structures; EXPRESSED DURING: 6 growth stages; CONTAINS InterPro DOMAIN/s: GTP1/OBG subdomain (InterPro:IPR006169), GTP1/OBG (InterPro:IPR006073), GTP-binding protein, HSR1-related (InterPro:IPR002917), GTP-binding protein Obg/CgtA (InterPro:IPR014100)…
AT1G07750	2799.9	3171.63	3286.16	3383.56	3625.1	2645.41	3707.91	1896.69	7061.57	7859.61	4388.37	6796.81	4096.86	5563.36	7160.75	10188.2	22041.9	8940.86	11513.4	29754.2	17984.5	24331.1	34124.4	30723.1	53510.2	47132.3	27208	45906.8	19595.3	26271.3	25193.7	35779.9	RmlC-like cupins superfamily protein; FUNCTIONS IN: copper ion binding, zinc ion binding, nutrient reservoir activity; INVOLVED IN: biological_process unknown; LOCATED IN: cellular_component unknown; EXPRESSED IN: 26 plant structures; EXPRESSED DURING: 14 growth stages; CONTAINS InterPro DOMAIN/s: Cupin, RmlC-type (InterPro:IPR011051), Cupin 1 (InterPro:IPR006045), RmlC-like jelly roll fold (Inte…
AT1G07840	0	7.41157	0	0	19.4495	24.0299	14.5462	0	43.1222	0	47.8235	30.6122	38.7846	41.9014	33.8435	42.0867	222.911	124.573	283.467	335.612	578.551	68.8088	283.035	237.741	555.531	298.192	404.11	908.217	65.7672	219.614	452.136	378.537	Sas10/Utp3/C1D family; CONTAINS InterPro DOMAIN/s: Sas10/Utp3/C1D (InterPro:IPR007146); BEST Arabidopsis thaliana protein match is: Sas10/U3 ribonucleoprotein (Utp) family protein (TAIR:AT2G43650.1); Has 652 Blast hits to 650 proteins in 205 species: Archae - 2; Bacteria - 28; Metazoa - 259; Fungi - 134; Plants - 81; Viruses - 0; Other Eukaryotes - 148 (source: NCBI BLink).
AT1G07940	19.7938	124.742	10.0569	0	19.4495	82.44	90.8686	107.555	308.207	196.223	75.5484	130.493	294.15	184.26	54.4869	120.675	1110.23	466.017	1024.5	997.583	1516.55	570.699	1133.15	1690.35	3237.64	1353.74	1139.61	3459.9	442.615	1085.3	2015.38	2532.82	GTP binding Elongation factor Tu family protein; FUNCTIONS IN: calmodulin binding, translation elongation factor activity; INVOLVED IN: translational elongation; LOCATED IN: mitochondrion, plasma membrane; EXPRESSED IN: guard cell, juvenile leaf, leaf; EXPRESSED DURING: seedling growth; CONTAINS InterPro DOMAIN/s: Translation elongation factor EFTu/EF1A, C-terminal (InterPro:IPR004160), Translati…
AT1G07980	8.90509	7.41157	0	0	0	0	0	0	11.8614	51.6319	47.8235	0	38.7846	41.9014	33.8435	93.3706	184.594	16.024	240.96	141.662	89.8753	208.412	91.0387	217.209	226.178	146.354	159.428	444.94	109.957	187.61	226.205	65.6215	nuclear factor Y, subunit C10 (NF-YC10); FUNCTIONS IN: sequence-specific DNA binding transcription factor activity; INVOLVED IN: regulation of transcription; LOCATED IN: intracellular, chloroplast; EXPRESSED IN: 21 plant structures; EXPRESSED DURING: 13 growth stages; CONTAINS InterPro DOMAIN/s: Transcription factor CBF/NF-Y/archaeal histone (InterPro:IPR003958), Histone-fold (InterPro:IPR009072)…
AT1G08050	8.90509	94.8835	10.0569	20.8713	87.4502	24.0299	14.5462	14.0428	219.813	84.5117	196.428	48.9439	146.6	184.26	14.9941	120.675	33.8499	0	22.5809	196.353	64.4299	0	38.5992	9.53358	48.2063	101.51	0	0	158.342	126.151	173.909	65.6215	Zinc finger (C3HC4-type RING finger) family protein; FUNCTIONS IN: ubiquitin-protein ligase activity, zinc ion binding; LOCATED IN: plasma membrane; EXPRESSED IN: 12 plant structures; EXPRESSED DURING: 4 anthesis, LP.10 ten leaves visible, petal differentiation and expansion stage, LP.08 eight leaves visible; CONTAINS InterPro DOMAIN/s: Zinc finger, RING-type (InterPro:IPR001841), Zinc finger, C3…
AT1G08110	31.5826	28.5042	36.7761	20.8713	58.4003	24.0299	50.8014	0	60.463	51.6319	75.5484	130.493	38.7846	41.9014	99.2773	67.078	366.093	275.407	240.96	356.619	414.753	511.24	330.468	481.949	1061.2	655.251	730.227	968.367	381.228	571.574	336.258	478.242	lactoylglutathione lyase family protein / glyoxalase I family protein; FUNCTIONS IN: calmodulin binding, lactoylglutathione lyase activity; INVOLVED IN: response to cadmium ion, carbohydrate metabolic process; LOCATED IN: chloroplast; EXPRESSED IN: 25 plant structures; EXPRESSED DURING: 14 growth stages; CONTAINS InterPro DOMAIN/s: Glyoxalase I (InterPro:IPR004361), Glyoxalase I, conserved site (…
AT1G08125	8.90509	28.5042	0	0	0	0	14.5462	0	26.7802	22.2374	21.8857	68.2811	10.2609	0	14.9941	67.078	33.8499	35.4261	0	107.316	259.45	112.361	23.3665	51.6439	167.963	0	0	37.8177	0	69.0577	123.913	236.017	S-adenosyl-L-methionine-dependent methyltransferases superfamily protein; CONTAINS InterPro DOMAIN/s: Methyltransferase-16, putative (InterPro:IPR019410); BEST Arabidopsis thaliana protein match is: S-adenosyl-L-methionine-dependent methyltransferases superfamily protein (TAIR:AT1G73320.1); Has 35333 Blast hits to 34131 proteins in 2444 species: Archae - 798; Bacteria - 22429; Metazoa - 974; Fung…
AT1G08360	171.115	364.913	386.185	71.4342	218.24	213.33	133.277	236.415	799.13	278.346	293.692	291.067	339.219	453.665	360.762	910.453	2562.18	1123.89	609.051	3249.68	3595.33	3539.58	4414.91	4071.63	9682.5	2649.73	1923.64	7908.3	1781.67	4117.15	9565.13	5179.57	Ribosomal protein L1p/L10e family; FUNCTIONS IN: structural constituent of ribosome, RNA binding; INVOLVED IN: translation, RNA processing; LOCATED IN: cytosolic ribosome, ribosome, cytosolic large ribosomal subunit, plasma membrane; EXPRESSED IN: 22 plant structures; EXPRESSED DURING: 13 growth stages; CONTAINS InterPro DOMAIN/s: Ribosomal protein L1 (InterPro:IPR002143), Ribosomal protein L1, 2…
AT1G08480	156.038	274.026	83.3377	98.5899	118.23	113.85	111.828	236.415	545.22	646.276	134.404	197.182	294.15	153.563	304.951	838.65	3470.83	1314.06	1589.53	2271.83	1983.04	1856.62	1607.02	3194.26	5540.02	7136.96	5299.4	5017.86	4799.16	2552.06	2932.97	2823.78	unknown protein; FUNCTIONS IN: molecular_function unknown; INVOLVED IN: biological_process unknown; LOCATED IN: mitochondrion, plasma membrane, plastid, vacuole; EXPRESSED IN: 27 plant structures; EXPRESSED DURING: 15 growth stages; Has 39 Blast hits to 39 proteins in 13 species: Archae - 0; Bacteria - 0; Metazoa - 0; Fungi - 0; Plants - 39; Viruses - 0; Other Eukaryotes - 0 (source: NCBI BLink).
AT1G08490	0	0	10.0569	45.3618	8.4662	24.0299	0	0	26.7802	0	47.8235	30.6122	23.7427	67.6715	33.8435	18.9706	129.822	56.3472	0	159.5	18.0744	135.388	91.0387	157.765	206.413	353.385	102.156	444.94	321.865	219.614	76.8499	147.156	chloroplastic NIFS-like cysteine desulfurase (CPNIFS); FUNCTIONS IN: transaminase activity, selenocysteine lyase activity, cysteine desulfurase activity; INVOLVED IN: iron incorporation into metallo-sulfur cluster, response to selenium ion, sulfur metabolic process, selenium metabolic process; LOCATED IN: chloroplast; EXPRESSED IN: 23 plant structures; EXPRESSED DURING: 13 growth stages; CONTAINS…
AT1G08580	112.01	66.6811	22.7899	155.256	134.164	67.1874	0	87.4298	308.207	321.18	165.085	243.506	89.7439	95.0844	76.389	177.667	1110.23	438.052	1133.89	335.612	924.864	786.986	894.488	1204.27	2003.21	1738.54	2216.78	3459.9	1374.31	802.496	3090.68	1129.46	unknown protein; Has 39 Blast hits to 39 proteins in 15 species: Archae - 0; Bacteria - 0; Metazoa - 0; Fungi - 0; Plants - 35; Viruses - 0; Other Eukaryotes - 4 (source: NCBI BLink).
AT1G08780	31.5826	53.3235	22.7899	20.8713	0	37.8745	32.0202	14.0428	78.5866	84.5117	21.8857	48.9439	71.973	0	76.389	67.078	431.071	148.611	199.753	377.871	446.908	424.284	354.698	505.545	1008.01	245.106	404.11	1274.9	321.865	647.21	890.592	633.397	ABI3-interacting protein 3 (AIP3); FUNCTIONS IN: unfolded protein binding; INVOLVED IN: protein folding; LOCATED IN: prefoldin complex; EXPRESSED IN: 23 plant structures; EXPRESSED DURING: 13 growth stages; CONTAINS InterPro DOMAIN/s: Prefoldin beta-like (InterPro:IPR002777), Prefoldin, subunit 4 (InterPro:IPR016661); Has 376 Blast hits to 375 proteins in 196 species: Archae - 2; Bacteria - 0; Me…
AT1G08800	19.7938	66.6811	51.6438	20.8713	19.4495	82.44	0	48.9309	198.452	119.881	0	109.17	146.6	215.77	76.389	177.667	48.1313	56.3472	52.4801	31.6676	64.4299	12.8676	55.1114	36.3705	113.385	25.1025	102.156	82.3064	0	96.9577	452.136	29.2627	Protein of unknown function, DUF593; INVOLVED IN: response to salt stress, N-terminal protein myristoylation; LOCATED IN: endomembrane system; EXPRESSED IN: 20 plant structures; EXPRESSED DURING: 12 growth stages; CONTAINS InterPro DOMAIN/s: Protein of unknown function DUF593 (InterPro:IPR007656); BEST Arabidopsis thaliana protein match is: Protein of unknown function, DUF593 (TAIR:AT2G30690.1); …
AT1G08860	8.90509	40.5599	10.0569	20.8713	31.6379	24.0299	14.5462	87.4298	60.463	157.226	165.085	13.7243	23.7427	215.77	122.984	330.149	431.071	148.611	560.014	141.662	64.4299	286.24	171.338	157.765	555.531	410.491	102.156	282.317	442.615	424.945	634.562	105.247	BONZAI 3 (BON3); FUNCTIONS IN: calcium-dependent phospholipid binding; INVOLVED IN: N-terminal protein myristoylation, cellular homeostasis, positive regulation of cellular defense response, negative regulation of cell death; EXPRESSED IN: sperm cell, male gametophyte, flower, pollen tube; EXPRESSED DURING: L mature pollen stage, M germinated pollen stage, 4 anthesis, petal differentiation and ex…
AT1G08880	83.8466	28.5042	67.2035	98.5899	19.4495	52.305	0	48.9309	156.771	236.651	429.225	109.17	166.539	95.0844	360.762	120.675	879.886	223.536	283.467	215.321	446.908	570.699	923.718	1149.12	1306.65	853.282	404.11	1782.05	381.228	802.496	2164.6	767.031	H2AXA; FUNCTIONS IN: DNA binding; INVOLVED IN: nucleosome assembly; LOCATED IN: nucleus; EXPRESSED IN: 23 plant structures; EXPRESSED DURING: 13 growth stages; CONTAINS InterPro DOMAIN/s: Histone H2A (InterPro:IPR002119), Histone-fold (InterPro:IPR009072), Histone core (InterPro:IPR007125); BEST Arabidopsis thaliana protein match is: gamma histone variant H2AX (TAIR:AT1G54690.1); Has 3916 Blast h…
AT1G08910	0	28.5042	10.0569	45.3618	0	11.0398	14.5462	0	11.8614	51.6319	75.5484	48.9439	10.2609	67.6715	33.8435	67.078	8.82605	16.024	0	8.07077	0	0	0	0	0	0	0	0	0	42.806	173.909	0	embryo defective 3001 (EMB3001); FUNCTIONS IN: zinc ion binding; INVOLVED IN: embryo development ending in seed dormancy; LOCATED IN: cellular_component unknown; CONTAINS InterPro DOMAIN/s: Zinc finger, MIZ-type (InterPro:IPR004181); BEST Arabidopsis thaliana protein match is: RING/U-box superfamily protein (TAIR:AT5G41580.1); Has 1002 Blast hits to 979 proteins in 199 species: Archae - 0; Bacter…
AT1G08970	70.2004	109.625	22.7899	45.3618	31.6379	24.0299	0	30.8673	97.3593	119.881	165.085	174.546	89.7439	41.9014	33.8435	42.0867	242.546	101.11	22.5809	177.739	89.8753	68.8088	38.5992	102.146	266.691	194.381	279.313	335.62	109.957	285.738	572.731	190.849	nuclear factor Y, subunit C9 (NF-YC9); CONTAINS InterPro DOMAIN/s: Transcription factor CBF/NF-Y/archaeal histone (InterPro:IPR003958), Histone-fold (InterPro:IPR009072); BEST Arabidopsis thaliana protein match is: nuclear factor Y, subunit C3 (TAIR:AT1G54830.3); Has 1343 Blast hits to 1343 proteins in 228 species: Archae - 0; Bacteria - 0; Metazoa - 451; Fungi - 349; Plants - 427; Viruses - 0; O…
AT1G09070	83.8466	172.075	406.986	45.3618	134.164	52.305	14.5462	30.8673	448.056	951.686	1206.3	48.9439	250.253	418.131	277.589	628.214	2350.77	1250.25	2008.71	1454.77	200.415	1319.72	1973.13	1838.63	3807.83	2142.56	532.488	848.496	1616.07	3077.08	2164.6	633.397	soybean gene regulated by cold-2 (SRC2); CONTAINS InterPro DOMAIN/s: C2 calcium/lipid-binding domain, CaLB (InterPro:IPR008973), C2 calcium-dependent membrane targeting (InterPro:IPR000008); BEST Arabidopsis thaliana protein match is: Calcium-dependent lipid-binding (CaLB domain) family protein (TAIR:AT3G16510.1); Has 25146 Blast hits to 15856 proteins in 1076 species: Archae - 6; Bacteria - 3010…
AT1G09100	0	0	0	0	8.4662	0	0	0	78.5866	0	21.8857	13.7243	89.7439	123.788	54.4869	67.078	79.0474	16.024	0	31.6676	18.0744	90.1259	55.1114	22.189	131.122	101.51	0	230.091	0	42.806	280.411	46.9331	26S proteasome AAA-ATPase subunit RPT5B (RPT5B); FUNCTIONS IN: ATPase activity, calmodulin binding; INVOLVED IN: glucose mediated signaling pathway, proteasomal protein catabolic process, embryo sac development, pollen development; LOCATED IN: proteasome complex, plasma membrane, membrane; EXPRESSED IN: 26 plant structures; EXPRESSED DURING: 15 growth stages; CONTAINS InterPro DOMAIN/s: ATPase, A…
AT1G09140	8.90509	7.41157	10.0569	20.8713	0	0	0	0	0	51.6319	75.5484	0	10.2609	0	76.389	67.078	303.164	410.311	283.467	335.612	512.154	259.829	404.113	367.19	676.005	529.833	532.488	335.62	27.3163	534.309	572.731	607.119	SERINE-ARGININE PROTEIN 30 (ATSRP30); CONTAINS InterPro DOMAIN/s: RNA recognition motif, RNP-1 (InterPro:IPR000504), Nucleotide-binding, alpha-beta plait (InterPro:IPR012677); BEST Arabidopsis thaliana protein match is: RNA-binding (RRM/RBD/RNP motifs) family protein (TAIR:AT1G02840.3); Has 10547 Blast hits to 8837 proteins in 431 species: Archae - 0; Bacteria - 274; Metazoa - 6368; Fungi - 1180;…
AT1G09150	0	0	0	0	0	0	14.5462	0	0	22.2374	21.8857	13.7243	0	0	33.8435	18.9706	497.895	35.4261	371.886	159.5	320.38	259.829	506.433	651.123	725.405	410.491	467.906	730.443	264.735	571.574	336.258	555.049	pseudouridine synthase and archaeosine transglycosylase (PUA) domain-containing protein; FUNCTIONS IN: RNA binding; INVOLVED IN: biological_process unknown; LOCATED IN: cellular_component unknown; EXPRESSED IN: 24 plant structures; EXPRESSED DURING: 14 growth stages; CONTAINS InterPro DOMAIN/s: Pseudouridine synthase/archaeosine transglycosylase-like (InterPro:IPR015947), Pseudouridine synthase/a…
AT1G09590	397.254	559.319	513.339	337.434	308.216	354.256	619.618	695.052	1230.97	1557.73	293.692	1009.46	456.379	1277.1	505.778	1624.95	4798.3	2141.06	1947.78	3282.33	4510.35	4722.55	6092.19	5562.03	10625.6	6607.37	8977.74	14593.8	5638.53	4117.15	9941.89	5215.08	Translation protein SH3-like family protein; FUNCTIONS IN: structural constituent of ribosome; INVOLVED IN: translation; LOCATED IN: cytosolic ribosome, ribosome, cytosolic large ribosomal subunit, nucleolus, chloroplast; EXPRESSED IN: guard cell, juvenile leaf; CONTAINS InterPro DOMAIN/s: Translation protein SH3-like (InterPro:IPR008991), Ribosomal protein L21e (InterPro:IPR001147), Ribosomal pr…
AT1G09770	43.9968	28.5042	10.0569	0	19.4495	24.0299	14.5462	107.555	97.3593	51.6319	47.8235	68.2811	10.2609	95.0844	76.389	93.3706	543.388	249.301	609.051	356.619	171.725	367.953	612.909	651.123	1418.73	146.354	597.776	1337.26	210.107	685.55	226.205	1015.88	cell division cycle 5 (CDC5); FUNCTIONS IN: DNA binding, sequence-specific DNA binding transcription factor activity; INVOLVED IN: defense response signaling pathway, resistance gene-independent, defense response signaling pathway, resistance gene-dependent, defense response to bacterium, defense response to fungus, regulation of transcription; LOCATED IN: chloroplast; EXPRESSED IN: 24 plant stru…
AT1G09840	19.7938	7.41157	22.7899	71.4342	58.4003	52.305	14.5462	0	177.429	22.2374	47.8235	30.6122	89.7439	123.788	147.392	120.675	222.911	56.3472	52.4801	177.739	171.725	208.412	129.984	458.557	246.277	298.192	279.313	444.94	637.381	354.296	336.258	236.017	shaggy-like protein kinase 41 (SK41); FUNCTIONS IN: protein serine/threonine kinase activity, protein kinase activity, ATP binding; INVOLVED IN: protein amino acid phosphorylation; LOCATED IN: plasma membrane; EXPRESSED IN: 24 plant structures; EXPRESSED DURING: 13 growth stages; CONTAINS InterPro DOMAIN/s: Protein kinase, ATP binding site (InterPro:IPR017441), Protein kinase, catalytic domain (I…
AT1G10240	0	0	0	0	0	0	0	0	11.8614	0	21.8857	13.7243	0	0	14.9941	0	63.2418	124.573	121.969	59.7958	0	12.8676	23.3665	36.3705	63.487	0	47.7328	282.317	65.7672	69.0577	76.8499	46.9331	FAR1-related sequence 11 (FRS11); FUNCTIONS IN: zinc ion binding; INVOLVED IN: response to red or far red light; LOCATED IN: cellular_component unknown; EXPRESSED IN: 20 plant structures; EXPRESSED DURING: 12 growth stages; CONTAINS InterPro DOMAIN/s: MULE transposase, conserved domain (InterPro:IPR018289), Transcription factor, FAR1-related (InterPro:IPR004330), Zinc finger, PMZ-type (InterPro:I…
AT1G10540	31.5826	7.41157	22.7899	126.581	0	37.8745	0	0	116.69	157.226	228.351	109.17	89.7439	153.563	99.2773	207.145	0	0	0	8.07077	0	0	0	0	0	60.6123	0	0	0	18.8985	33.9597	29.2627	nucleobase-ascorbate transporter 8 (NAT8); FUNCTIONS IN: transmembrane transporter activity; INVOLVED IN: transport, transmembrane transport; LOCATED IN: membrane; EXPRESSED IN: 12 plant structures; EXPRESSED DURING: 7 growth stages; CONTAINS InterPro DOMAIN/s: Xanthine/uracil/vitamin C permease (InterPro:IPR006043); BEST Arabidopsis thaliana protein match is: nucleobase-ascorbate transporter 7 (…
AT1G10580	8.90509	7.41157	0	0	0	0	0	0	26.7802	0	21.8857	48.9439	10.2609	0	0	67.078	147.684	124.573	85.9487	75.0238	171.725	183.478	129.984	177.197	287.407	25.1025	341.201	614.435	210.107	126.151	336.258	125.954	Transducin/WD40 repeat-like superfamily protein; CONTAINS InterPro DOMAIN/s: WD40 repeat 2 (InterPro:IPR019782), WD40 repeat, conserved site (InterPro:IPR019775), WD40 repeat (InterPro:IPR001680), G-protein beta WD-40 repeat, region (InterPro:IPR020472), WD40 repeat-like-containing domain (InterPro:IPR011046), WD40-repeat-containing domain (InterPro:IPR017986), WD40/YVTN repeat-like-containing do…
AT1G11100	31.5826	7.41157	10.0569	20.8713	8.4662	0	0	14.0428	11.8614	51.6319	134.404	13.7243	54.9384	41.9014	99.2773	42.0867	63.2418	56.3472	0	45.2983	18.0744	68.8088	0	0	96.1608	25.1025	0	37.8177	0	0	336.258	46.9331	SNF2 domain-containing protein / helicase domain-containing protein / zinc finger protein-related; FUNCTIONS IN: helicase activity, DNA binding, zinc ion binding, nucleic acid binding, ATP binding; EXPRESSED IN: 22 plant structures; EXPRESSED DURING: 15 growth stages; CONTAINS InterPro DOMAIN/s: Zinc finger, RING-type, conserved site (InterPro:IPR017907), Zinc finger, RING-type (InterPro:IPR00184…
AT1G11180	8.90509	53.3235	10.0569	0	8.4662	24.0299	32.0202	87.4298	78.5866	157.226	47.8235	48.9439	23.7427	18.4649	147.392	93.3706	63.2418	16.024	22.5809	59.7958	89.8753	48.5892	55.1114	67.7842	48.2063	60.6123	0	0	65.7672	126.151	76.8499	147.156	Secretory carrier membrane protein (SCAMP) family protein; FUNCTIONS IN: transmembrane transporter activity; INVOLVED IN: protein transport; LOCATED IN: integral to membrane; CONTAINS InterPro DOMAIN/s: SCAMP (InterPro:IPR007273); BEST Arabidopsis thaliana protein match is: secretory carrier 3 (TAIR:AT1G61250.1); Has 667 Blast hits to 665 proteins in 105 species: Archae - 0; Bacteria - 0; Metazoa…
AT1G11220	31.5826	17.3382	0	0	0	0	0	0	26.7802	0	47.8235	30.6122	38.7846	0	33.8435	18.9706	0	0	0	8.07077	0	0	0	0	0	0	0	0	0	0	0	0	Protein of unknown function (DUF761); FUNCTIONS IN: molecular_function unknown; INVOLVED IN: biological_process unknown; LOCATED IN: endomembrane system; EXPRESSED IN: shoot apex, embryo, leaf whorl, flower, seed; EXPRESSED DURING: F mature embryo stage, petal differentiation and expansion stage, E expanded cotyledon stage, D bilateral stage; CONTAINS InterPro DOMAIN/s: Protein of unknown functio…
AT1G12080	1035.38	1379.56	993.661	1227	345.56	1593.04	1743.56	1640.27	4407.85	1967.99	2132.23	3230.05	3000.17	3041.34	1873.97	4436.75	0	0	0	8.07077	0	0	9.90707	9.53358	0	25.1025	0	0	0	18.8985	336.258	0	Vacuolar calcium-binding protein-related; Has 7161 Blast hits to 3135 proteins in 433 species: Archae - 55; Bacteria - 867; Metazoa - 2008; Fungi - 476; Plants - 327; Viruses - 233; Other Eukaryotes - 3195 (source: NCBI BLink).
AT1G12310	56.8978	94.8835	36.7761	0	31.6379	37.8745	14.5462	30.8673	116.69	51.6319	75.5484	88.402	54.9384	67.6715	54.4869	120.675	344.878	249.301	327.143	399.361	229.674	112.361	171.338	481.949	750.349	655.251	341.201	672.166	321.865	252.346	452.136	259.087	Calcium-binding EF-hand family protein; FUNCTIONS IN: calcium ion binding; INVOLVED IN: biological_process unknown; LOCATED IN: plasma membrane, nucleus, cytoplasm; EXPRESSED IN: 26 plant structures; EXPRESSED DURING: 15 growth stages; CONTAINS InterPro DOMAIN/s: EF-Hand 1, calcium-binding site (InterPro:IPR018247), EF-HAND 2 (InterPro:IPR018249), EF-hand-like domain (InterPro:IPR011992), Calcium…
AT1G12810	0	17.3382	0	0	19.4495	0	14.5462	0	11.8614	0	47.8235	30.6122	23.7427	18.4649	54.4869	67.078	95.4556	35.4261	52.4801	107.316	229.674	135.388	379.251	36.3705	329.687	101.51	341.201	557.287	264.735	126.151	173.909	329.997	proline-rich family protein; BEST Arabidopsis thaliana protein match is: unknown protein (TAIR:AT2G33520.1); Has 20080 Blast hits to 10426 proteins in 614 species: Archae - 4; Bacteria - 1877; Metazoa - 7835; Fungi - 2952; Plants - 4732; Viruses - 459; Other Eukaryotes - 2221 (source: NCBI BLink).
AT1G12830	0	66.6811	22.7899	0	44.6815	67.1874	14.5462	87.4298	97.3593	119.881	196.428	130.493	127.122	41.9014	33.8435	0	303.164	101.11	121.969	254.243	479.38	286.24	150.387	258.596	579.263	298.192	532.488	968.367	321.865	842.083	1296.07	427.978	unknown protein; FUNCTIONS IN: molecular_function unknown; INVOLVED IN: biological_process unknown; LOCATED IN: cellular_component unknown; EXPRESSED IN: 23 plant structures; EXPRESSED DURING: 13 growth stages; Has 39778 Blast hits to 22088 proteins in 1060 species: Archae - 152; Bacteria - 6161; Metazoa - 14109; Fungi - 6144; Plants - 2156; Viruses - 601; Other Eukaryotes - 10455 (source: NCBI B…
AT1G12910	8.90509	28.5042	0	0	0	11.0398	0	0	0	119.881	104.502	0	71.973	41.9014	33.8435	67.078	112.398	198.141	85.9487	196.353	143.673	159.118	72.6452	258.596	462.563	353.385	341.201	389.862	505.858	534.309	33.9597	259.087	ANTHOCYANIN11 (ATAN11); CONTAINS InterPro DOMAIN/s: WD40 repeat-like-containing domain (InterPro:IPR011046), WD40 repeat 2 (InterPro:IPR019782), WD40 repeat, conserved site (InterPro:IPR019775), WD40-repeat-containing domain (InterPro:IPR017986), WD40 repeat (InterPro:IPR001680), WD40/YVTN repeat-like-containing domain (InterPro:IPR015943), WD40 repeat, subgroup (InterPro:IPR019781); BEST Arabido…
AT1G12920	43.9968	53.3235	22.7899	126.581	19.4495	67.1874	0	48.9309	198.452	157.226	104.502	109.17	38.7846	95.0844	33.8435	93.3706	830.075	328.55	121.969	510.117	748.973	600.844	723.078	828.652	1418.73	720.012	663.707	2639.71	210.107	647.21	956.533	1186.88	eukaryotic release factor 1-2 (ERF1-2); FUNCTIONS IN: translation release factor activity; INVOLVED IN: translational termination; LOCATED IN: translation release factor complex, plasma membrane; EXPRESSED IN: leaf; CONTAINS InterPro DOMAIN/s: eRF1 domain 2 (InterPro:IPR005141), eRF1 domain 3 (InterPro:IPR005142), eRF1 domain 1 (InterPro:IPR005140), Peptide chain release factor eRF1/aRF1 (InterPr…
AT1G13950	56.8978	40.5599	83.3377	71.4342	19.4495	98.0077	70.4852	67.8492	285.701	236.651	47.8235	130.493	294.15	489.634	147.392	177.667	475.426	438.052	560.014	124.256	512.154	259.829	354.698	553.331	1087.99	786.043	404.11	389.862	637.381	497.435	393.55	529.268	eukaryotic elongation factor 5A-1 (ELF5A-1); FUNCTIONS IN: ribosome binding, RNA binding, translation elongation factor activity, translation initiation factor activity; INVOLVED IN: translational initiation, xylem development; LOCATED IN: cellular_component unknown; EXPRESSED IN: 18 plant structures; EXPRESSED DURING: 11 growth stages; CONTAINS InterPro DOMAIN/s: Nucleic acid-binding, OB-fold (I…
AT1G14060	31.5826	17.3382	36.7761	20.8713	19.4495	24.0299	32.0202	14.0428	116.69	84.5117	47.8235	68.2811	23.7427	67.6715	76.389	177.667	203.588	173.151	160.013	141.662	446.908	540.828	259.865	279.757	1061.2	469.35	341.201	1028.93	321.865	609.214	1435.99	686.414	GCK domain-containing protein; FUNCTIONS IN: molecular_function unknown; INVOLVED IN: N-terminal protein myristoylation; LOCATED IN: cellular_component unknown; EXPRESSED IN: 16 plant structures; EXPRESSED DURING: 10 growth stages; CONTAINS InterPro DOMAIN/s: GCK (InterPro:IPR012891); BEST Arabidopsis thaliana protein match is: GCK domain-containing protein (TAIR:AT5G02210.1); Has 325 Blast hits …
AT1G14220	281.111	94.8835	99.966	45.3618	166.974	213.33	341.542	14.0428	136.511	951.686	327.018	465.369	480.504	314.408	975.897	207.145	8.82605	0	22.5809	124.256	0	12.8676	0	9.53358	79.5042	655.251	0	0	0	252.346	76.8499	0	Ribonuclease T2 family protein; FUNCTIONS IN: ribonuclease T2 activity, endoribonuclease activity, RNA binding; INVOLVED IN: N-terminal protein myristoylation; LOCATED IN: endomembrane system; EXPRESSED IN: sperm cell, root, egg cell; CONTAINS InterPro DOMAIN/s: Ribonuclease T2 (InterPro:IPR001568), Ribonuclease T2, active site (InterPro:IPR018188); BEST Arabidopsis thaliana protein match is: rib…
AT1G14450	126.47	53.3235	83.3377	155.256	44.6815	24.0299	50.8014	67.8492	198.452	119.881	228.351	68.2811	127.122	280.904	147.392	67.078	431.071	223.536	283.467	510.117	289.697	159.118	532.683	577.509	395.063	1133.29	279.313	1589.74	158.342	724.219	336.258	213.263	NADH dehydrogenase (ubiquinone)s; FUNCTIONS IN: NADH dehydrogenase (ubiquinone) activity; INVOLVED IN: photorespiration; LOCATED IN: mitochondrial membrane, respiratory chain complex I; EXPRESSED IN: 23 plant structures; EXPRESSED DURING: 15 growth stages; CONTAINS InterPro DOMAIN/s: NADH:ubiquinone oxidoreductase, B12 subunit (InterPro:IPR012576); BEST Arabidopsis thaliana protein match is: NADH…
AT1G14670	8.90509	17.3382	22.7899	0	8.4662	24.0299	0	0	26.7802	119.881	0	48.9439	71.973	0	54.4869	42.0867	222.911	101.11	240.96	141.662	229.674	259.829	110.179	237.741	826.119	146.354	159.428	389.862	65.7672	354.296	123.913	633.397	Endomembrane protein 70 protein family; INVOLVED IN: transport; LOCATED IN: integral to membrane, Golgi apparatus, membrane; EXPRESSED IN: 22 plant structures; EXPRESSED DURING: 14 growth stages; CONTAINS InterPro DOMAIN/s: Nonaspanin (TM9SF) (InterPro:IPR004240); BEST Arabidopsis thaliana protein match is: Endomembrane protein 70 protein family (TAIR:AT2G01970.1); Has 1574 Blast hits to 1525 pro…
AT1G14710	0	0	22.7899	0	44.6815	11.0398	0	0	60.463	22.2374	47.8235	68.2811	10.2609	18.4649	14.9941	42.0867	33.8499	0	0	0	0	48.5892	9.90707	9.53358	79.5042	245.106	0	37.8177	0	0	123.913	13.0491	hydroxyproline-rich glycoprotein family protein; BEST Arabidopsis thaliana protein match is: oxidoreductase, 2OG-Fe(II) oxygenase family protein (TAIR:AT4G02940.1); Has 6006 Blast hits to 3456 proteins in 374 species: Archae - 2; Bacteria - 410; Metazoa - 1957; Fungi - 511; Plants - 1958; Viruses - 385; Other Eukaryotes - 783 (source: NCBI BLink).
AT1G14820	0	0	10.0569	0	0	0	0	0	11.8614	51.6319	0	0	10.2609	0	33.8435	42.0867	344.878	124.573	52.4801	107.316	143.673	135.388	306.575	367.19	113.385	60.6123	159.428	0	210.107	126.151	123.913	65.6215	Sec14p-like phosphatidylinositol transfer family protein; CONTAINS InterPro DOMAIN/s: Cellular retinaldehyde-binding/triple function, C-terminal (InterPro:IPR001251), Phosphatidylinositol transfer protein-like, N-terminal (InterPro:IPR011074); BEST Arabidopsis thaliana protein match is: Sec14p-like phosphatidylinositol transfer family protein (TAIR:AT1G01630.1); Has 1699 Blast hits to 1699 protei…
AT1G14920	0	0	0	0	0	11.0398	0	14.0428	11.8614	22.2374	21.8857	13.7243	23.7427	18.4649	0	18.9706	8.82605	0	0	0	0	0	0	0	0	0	0	0	0	18.8985	0	0	GIBBERELLIC ACID INSENSITIVE (GAI); CONTAINS InterPro DOMAIN/s: Transcriptional factor DELLA, N-terminal (InterPro:IPR021914), Transcription factor GRAS (InterPro:IPR005202); BEST Arabidopsis thaliana protein match is: GRAS family transcription factor family protein (TAIR:AT2G01570.1); Has 2718 Blast hits to 2657 proteins in 311 species: Archae - 0; Bacteria - 4; Metazoa - 0; Fungi - 0; Plants - …
AT1G14980	397.254	274.026	324.828	98.5899	166.974	390.589	90.8686	327.822	799.13	1111.64	260.789	465.369	504.841	526.014	1008.73	298.723	6629.11	1410.49	1133.89	2548.56	3254.53	3334.82	5138.49	5416.6	7615.18	5676.89	5779.41	15815.1	3890.87	5515.13	6195.19	2823.78	chaperonin 10 (CPN10); FUNCTIONS IN: copper ion binding, chaperone binding; INVOLVED IN: protein folding, response to heat; LOCATED IN: mitochondrion; EXPRESSED IN: 23 plant structures; EXPRESSED DURING: 13 growth stages; CONTAINS InterPro DOMAIN/s: Chaperonin Cpn10 (InterPro:IPR020818), GroES-like (InterPro:IPR011032), Chaperonin Cpn10, conserved site (InterPro:IPR018369), Chaperonin Cpn10, subg…
AT1G15215	0	0	0	0	0	0	0	0	11.8614	51.6319	0	13.7243	0	0	54.4869	18.9706	33.8499	173.151	22.5809	45.2983	64.4299	48.5892	23.3665	22.189	113.385	194.381	47.7328	129.717	27.3163	69.0577	33.9597	46.9331	BEST Arabidopsis thaliana protein match is: sequence-specific DNA binding transcription factors;sequence-specific DNA binding (TAIR:AT3G18380.1); Has 89 Blast hits to 86 proteins in 16 species: Archae - 0; Bacteria - 0; Metazoa - 0; Fungi - 0; Plants - 89; Viruses - 0; Other Eukaryotes - 0 (source: NCBI BLink).
AT1G15230	126.47	40.5599	51.6438	20.8713	44.6815	11.0398	0	14.0428	26.7802	119.881	104.502	48.9439	71.973	95.0844	99.2773	207.145	732.096	410.311	1024.5	215.321	414.753	233.876	532.683	389.687	1475.41	1353.74	932.906	1028.93	991.167	460.973	452.136	1539.28	unknown protein; FUNCTIONS IN: molecular_function unknown; INVOLVED IN: biological_process unknown; LOCATED IN: cellular_component unknown; EXPRESSED IN: 24 plant structures; EXPRESSED DURING: 15 growth stages; Has 26 Blast hits to 26 proteins in 12 species: Archae - 0; Bacteria - 0; Metazoa - 0; Fungi - 0; Plants - 26; Viruses - 0; Other Eukaryotes - 0 (source: NCBI BLink).
AT1G15250	31.5826	28.5042	36.7761	20.8713	19.4495	52.305	0	67.8492	26.7802	549.468	75.5484	152.302	127.122	41.9014	76.389	298.723	497.895	148.611	121.969	335.612	259.45	313.08	306.575	651.123	1503.91	1353.74	467.906	1526.18	158.342	424.945	1226.95	713.145	Zinc-binding ribosomal protein family protein; FUNCTIONS IN: structural constituent of ribosome; INVOLVED IN: translation, ribosome biogenesis; LOCATED IN: ribosome, cytosolic large ribosomal subunit; EXPRESSED IN: 20 plant structures; EXPRESSED DURING: 13 growth stages; CONTAINS InterPro DOMAIN/s: Ribosomal protein L37e, conserved site (InterPro:IPR018267), Ribosomal protein, zinc-binding domain…
AT1G15410	0	7.41157	0	0	8.4662	0	14.5462	0	11.8614	22.2374	21.8857	0	38.7846	18.4649	14.9941	67.078	33.8499	0	0	59.7958	64.4299	12.8676	9.90707	67.7842	79.5042	146.354	47.7328	82.3064	65.7672	69.0577	33.9597	46.9331	aspartate-glutamate racemase family; FUNCTIONS IN: racemase and epimerase activity, acting on amino acids and derivatives; INVOLVED IN: metabolic process, cellular amino acid metabolic process; LOCATED IN: chloroplast; EXPRESSED IN: 22 plant structures; EXPRESSED DURING: 13 growth stages; CONTAINS InterPro DOMAIN/s: Asp/Glu/hydantoin racemase (InterPro:IPR015942), Aspartate racemase (InterPro:IPR…
AT1G15690	83.8466	188.443	188.85	98.5899	289.817	113.85	50.8014	67.8492	545.22	84.5117	293.692	364.405	654.977	489.634	505.778	526.194	1852.01	2039.26	1589.53	4118.23	2022.65	2538.27	2999.95	2203.19	9560.73	2911.61	2290.63	1589.74	2209.83	2599.16	3814.95	7628.12	AVP1; FUNCTIONS IN: hydrogen-translocating pyrophosphatase activity; INVOLVED IN: response to water deprivation, response to salt stress, establishment or maintenance of transmembrane electrochemical gradient, leaf development, auxin polar transport; LOCATED IN: in 10 components; EXPRESSED IN: 28 plant structures; EXPRESSED DURING: 16 growth stages; CONTAINS InterPro DOMAIN/s: Inorganic H+ pyroph…
AT1G15810	8.90509	17.3382	22.7899	0	8.4662	0	14.5462	0	0	84.5117	0	68.2811	10.2609	67.6715	14.9941	42.0867	184.594	35.4261	52.4801	377.871	116.349	233.876	379.251	301.211	725.405	194.381	467.906	730.443	158.342	187.61	697.319	427.978	S15/NS1, RNA-binding protein; FUNCTIONS IN: structural constituent of ribosome; INVOLVED IN: translation; LOCATED IN: small ribosomal subunit, ribosome, intracellular; EXPRESSED IN: 24 plant structures; EXPRESSED DURING: 14 growth stages; CONTAINS InterPro DOMAIN/s: Ribosomal protein S15 (InterPro:IPR000589), Ribosomal protein S15, bacterial-type (InterPro:IPR005290), S15/NS1, RNA-binding (InterP…
AT1G15860	0	7.41157	0	0	8.4662	11.0398	0	0	26.7802	0	21.8857	68.2811	38.7846	41.9014	33.8435	120.675	33.8499	16.024	22.5809	31.6676	143.673	90.1259	110.179	84.6507	167.963	146.354	159.428	82.3064	27.3163	319.737	123.913	85.1053	CONTAINS InterPro DOMAIN/s: Defective-in-cullin neddylation protein (InterPro:IPR014764), Protein of unknown function DUF298 (InterPro:IPR005176); BEST Arabidopsis thaliana protein match is: unknown protein (TAIR:AT3G12760.1); Has 784 Blast hits to 784 proteins in 182 species: Archae - 0; Bacteria - 0; Metazoa - 480; Fungi - 124; Plants - 115; Viruses - 0; Other Eukaryotes - 65 (source: NCBI BLin…
AT1G15930	156.038	256.45	99.966	244.491	235.813	213.33	200.026	67.8492	645.042	321.18	196.428	465.369	456.379	184.26	360.762	559.937	4158.01	1671.66	1531.12	4358.72	3767.41	4166	5924.12	6039.37	9277.75	3634.4	2662.95	9285.6	2386.35	4730.79	9471.28	5464.64	Ribosomal protein L7Ae/L30e/S12e/Gadd45 family protein; FUNCTIONS IN: structural constituent of ribosome; INVOLVED IN: response to cadmium ion, response to salt stress, translation; LOCATED IN: cytosolic small ribosomal subunit, cytosolic ribosome; EXPRESSED IN: 23 plant structures; EXPRESSED DURING: 13 growth stages; CONTAINS InterPro DOMAIN/s: Ribosomal protein S12e (InterPro:IPR000530), Riboso…
AT1G15940	83.8466	40.5599	0	20.8713	0	52.305	50.8014	48.9309	136.511	321.18	75.5484	68.2811	23.7427	95.0844	147.392	237.181	147.684	101.11	240.96	314.86	143.673	159.118	72.6452	197.021	725.405	194.381	341.201	557.287	158.342	460.973	956.533	378.537	Tudor/PWWP/MBT superfamily protein; FUNCTIONS IN: binding; INVOLVED IN: biological_process unknown; EXPRESSED IN: 25 plant structures; EXPRESSED DURING: 15 growth stages; CONTAINS InterPro DOMAIN/s: Armadillo-type fold (InterPro:IPR016024); BEST Arabidopsis thaliana protein match is: Tudor/PWWP/MBT superfamily protein (TAIR:AT1G80810.1); Has 113244 Blast hits to 64070 proteins in 2877 species: Ar…
AT1G16040	43.9968	17.3382	36.7761	20.8713	58.4003	37.8745	14.5462	14.0428	78.5866	0	134.404	88.402	23.7427	95.0844	54.4869	177.667	184.594	198.141	199.753	314.86	171.725	183.478	72.6452	36.3705	485.5	298.192	102.156	230.091	570.819	424.945	280.411	306.093	FUNCTIONS IN: molecular_function unknown; INVOLVED IN: GPI anchor biosynthetic process; LOCATED IN: integral to membrane, endoplasmic reticulum membrane; EXPRESSED IN: 24 plant structures; EXPRESSED DURING: 13 growth stages; CONTAINS InterPro DOMAIN/s: GPI biosynthesis protein Pig-F (InterPro:IPR009580); Has 280 Blast hits to 280 proteins in 133 species: Archae - 0; Bacteria - 0; Metazoa - 113; F…
AT1G16810	8.90509	28.5042	0	0	58.4003	0	50.8014	48.9309	43.1222	51.6319	0	68.2811	250.253	67.6715	147.392	177.667	282.686	101.11	121.969	532.885	351.467	183.478	237.086	458.557	1087.99	194.381	279.313	730.443	158.342	424.945	1158.4	354.149	unknown protein; CONTAINS InterPro DOMAIN/s: Protein of unknown function DUF1754, eukaryotic (InterPro:IPR013865); Has 395 Blast hits to 394 proteins in 162 species: Archae - 0; Bacteria - 0; Metazoa - 181; Fungi - 91; Plants - 65; Viruses - 0; Other Eukaryotes - 58 (source: NCBI BLink).
AT1G17510	8.90509	7.41157	0	45.3618	19.4495	11.0398	0	14.0428	60.463	51.6319	165.085	88.402	71.973	0	14.9941	18.9706	566.402	382.805	511.73	443.023	479.38	661.917	612.909	751.633	1735.5	1133.29	1349.73	968.367	442.615	685.55	697.319	1015.88	unknown protein; Has 11 Blast hits to 11 proteins in 4 species: Archae - 0; Bacteria - 0; Metazoa - 0; Fungi - 0; Plants - 11; Viruses - 0; Other Eukaryotes - 0 (source: NCBI BLink).
AT1G17880	201.793	124.742	170.42	71.4342	166.974	113.85	14.5462	128.144	424.225	365.054	165.085	174.546	250.253	348.472	304.951	361.97	3860.74	1123.89	1589.53	3217.11	3212.26	2892.06	3675.23	4279.33	7151.97	4680.19	4039.05	6705.5	2209.83	3815.36	6371.45	3619.98	basic transcription factor 3 (BTF3); FUNCTIONS IN: sequence-specific DNA binding transcription factor activity; INVOLVED IN: response to salt stress; LOCATED IN: cellular_component unknown; EXPRESSED IN: 24 plant structures; EXPRESSED DURING: 15 growth stages; CONTAINS InterPro DOMAIN/s: Nascent polypeptide-associated complex NAC (InterPro:IPR002715); BEST Arabidopsis thaliana protein match is: N…
AT1G18270	0	0	0	0	0	0	0	0	11.8614	22.2374	0	0	0	0	14.9941	18.9706	854.914	1638.71	1707.5	1913.01	924.864	1819.87	1607.02	651.123	3638.32	2563.62	1778.51	2173.35	3213.79	2134.3	634.562	1842.12	ketose-bisphosphate aldolase class-II family protein; FUNCTIONS IN: in 8 functions; INVOLVED IN: oxidation reduction, pentose-phosphate shunt, valine metabolic process, glycolysis, metabolic process; LOCATED IN: nucleus; EXPRESSED IN: 23 plant structures; EXPRESSED DURING: 13 growth stages; CONTAINS InterPro DOMAIN/s: Aldolase-type TIM barrel (InterPro:IPR013785), 6-phosphogluconate dehydrogenase…
AT1G18320	0	0	0	0	8.4662	11.0398	0	0	26.7802	51.6319	21.8857	13.7243	0	0	54.4869	0	0	0	22.5809	8.07077	0	0	0	0	20.4952	0	0	82.3064	109.957	18.8985	76.8499	0	Mitochondrial import inner membrane translocase subunit Tim17/Tim22/Tim23 family protein; FUNCTIONS IN: protein transporter activity, P-P-bond-hydrolysis-driven protein transmembrane transporter activity; INVOLVED IN: protein transport; LOCATED IN: mitochondrial inner membrane, mitochondrial inner membrane presequence translocase complex; CONTAINS InterPro DOMAIN/s: Mitochondrial inner membrane t…
AT1G18540	97.7941	440.832	245.748	214.276	271.611	162.752	177.419	281.672	799.13	365.054	293.692	543.145	316.545	215.77	565.685	874.456	3632.37	1737.8	1301.52	4532.11	6368.81	3704.88	5590.72	5127.83	10666.9	4876.21	3344.66	11472.2	2565.67	4269.34	9377.58	4581.22	Ribosomal protein L6 family protein; FUNCTIONS IN: structural constituent of ribosome; INVOLVED IN: translation; LOCATED IN: in 8 components; EXPRESSED IN: 25 plant structures; EXPRESSED DURING: 15 growth stages; CONTAINS InterPro DOMAIN/s: Ribosomal protein L6, N-terminal (InterPro:IPR005568), Ribosomal protein L6E (InterPro:IPR000915); BEST Arabidopsis thaliana protein match is: Ribosomal prote…
AT1G18600	8.90509	0	0	0	0	0	0	14.0428	26.7802	0	21.8857	13.7243	38.7846	0	0	42.0867	48.1313	56.3472	22.5809	75.0238	40.3043	68.8088	38.5992	51.6439	149.327	25.1025	102.156	82.3064	158.342	156.419	33.9597	105.247	RHOMBOID-like protein 12 (RBL12); FUNCTIONS IN: serine-type endopeptidase activity; INVOLVED IN: biological_process unknown; LOCATED IN: mitochondrion; EXPRESSED IN: 22 plant structures; EXPRESSED DURING: 13 growth stages; CONTAINS InterPro DOMAIN/s: Peptidase S54, rhomboid (InterPro:IPR002610); BEST Arabidopsis thaliana protein match is: Rhomboid-related intramembrane serine protease family prot…
AT1G19110	56.8978	28.5042	36.7761	20.8713	8.4662	37.8745	50.8014	14.0428	136.511	22.2374	47.8235	130.493	54.9384	67.6715	122.984	120.675	387.536	410.311	199.753	90.8873	171.725	395.945	214.721	138.753	603.181	353.385	159.428	282.317	637.381	354.296	280.411	529.268	inter-alpha-trypsin inhibitor heavy chain-related; FUNCTIONS IN: molecular_function unknown; INVOLVED IN: biological_process unknown; LOCATED IN: plasma membrane, membrane; EXPRESSED IN: 24 plant structures; EXPRESSED DURING: 15 growth stages; CONTAINS InterPro DOMAIN/s: von Willebrand factor, type A (InterPro:IPR002035); BEST Arabidopsis thaliana protein match is: unknown protein (TAIR:AT1G72500…
AT1G19370	0	0	0	0	0	0	0	0	43.1222	0	47.8235	0	0	0	14.9941	18.9706	112.398	148.611	22.5809	31.6676	64.4299	12.8676	38.5992	67.7842	48.2063	298.192	102.156	37.8177	0	424.945	0	46.9331	unknown protein; LOCATED IN: endoplasmic reticulum; EXPRESSED IN: 22 plant structures; EXPRESSED DURING: 13 growth stages; BEST Arabidopsis thaliana protein match is: unknown protein (TAIR:AT1G75140.1); Has 45 Blast hits to 43 proteins in 15 species: Archae - 0; Bacteria - 0; Metazoa - 0; Fungi - 0; Plants - 44; Viruses - 0; Other Eukaryotes - 1 (source: NCBI BLink).
AT1G19520	31.5826	0	10.0569	0	19.4495	0	0	48.9309	60.463	22.2374	21.8857	13.7243	38.7846	41.9014	54.4869	67.078	242.546	101.11	199.753	159.5	414.753	313.08	354.698	138.753	800.709	298.192	730.227	230.091	158.342	534.309	393.55	503.664	NUCLEAR FUSION DEFECTIVE 5 (NFD5); EXPRESSED IN: 21 plant structures; EXPRESSED DURING: 13 growth stages; CONTAINS InterPro DOMAIN/s: Pentatricopeptide repeat (InterPro:IPR002885); BEST Arabidopsis thaliana protein match is: Tetratricopeptide repeat (TPR)-like superfamily protein (TAIR:AT1G01970.1); Has 30201 Blast hits to 17322 proteins in 780 species: Archae - 12; Bacteria - 1396; Metazoa - 173…
AT1G19570	0	0	0	0	0	0	0	0	0	22.2374	21.8857	0	23.7427	18.4649	0	0	147.684	78.3203	52.4801	59.7958	18.0744	12.8676	9.90707	120.199	20.4952	60.6123	47.7328	0	27.3163	69.0577	33.9597	29.2627	dehydroascorbate reductase (DHAR1); FUNCTIONS IN: copper ion binding, glutathione dehydrogenase (ascorbate) activity; INVOLVED IN: in 6 processes; LOCATED IN: in 7 components; EXPRESSED IN: 7 plant structures; EXPRESSED DURING: seedling growth; CONTAINS InterPro DOMAIN/s: Thioredoxin fold (InterPro:IPR012335), Glutathione S-transferase, C-terminal (InterPro:IPR004046), Glutathione S-transferase, …
AT1G19650	31.5826	53.3235	51.6438	71.4342	102.647	11.0398	32.0202	107.555	136.511	157.226	0	130.493	54.9384	67.6715	224.081	207.145	8.82605	0	160.013	19.1205	40.3043	48.5892	38.5992	36.3705	63.487	101.51	218.631	82.3064	442.615	96.9577	393.55	85.1053	Sec14p-like phosphatidylinositol transfer family protein; FUNCTIONS IN: phosphatidylinositol transporter activity, transporter activity; INVOLVED IN: transport; LOCATED IN: plasma membrane; EXPRESSED IN: 20 plant structures; EXPRESSED DURING: 15 growth stages; CONTAINS InterPro DOMAIN/s: Cellular retinaldehyde-binding/triple function, C-terminal (InterPro:IPR001251), Cellular retinaldehyde-bindin…
AT1G19730	70.2004	17.3382	51.6438	98.5899	8.4662	37.8745	32.0202	48.9309	241.488	321.18	104.502	152.302	127.122	67.6715	76.389	93.3706	543.388	148.611	121.969	721.588	512.154	661.917	865.441	481.949	1913.17	529.833	467.906	730.443	381.228	389.376	1721.99	1449.99	ATTRX4; FUNCTIONS IN: oxidoreductase activity, acting on sulfur group of donors, disulfide as acceptor; INVOLVED IN: cell redox homeostasis; LOCATED IN: cytosol; EXPRESSED IN: 24 plant structures; EXPRESSED DURING: 14 growth stages; CONTAINS InterPro DOMAIN/s: Thioredoxin fold (InterPro:IPR012335), Thioredoxin, core (InterPro:IPR015467), Thioredoxin domain (InterPro:IPR013766), Thioredoxin, conse…
AT1G20080	83.8466	440.832	188.85	45.3618	166.974	113.85	222.949	374.766	472.078	1057.83	360.734	130.493	294.15	153.563	565.685	697.472	147.684	56.3472	52.4801	532.885	116.349	340.324	585.928	67.7842	1334.51	353.385	159.428	557.287	264.735	156.419	825.382	987.751	SYTB; FUNCTIONS IN: molecular_function unknown; INVOLVED IN: biological_process unknown; LOCATED IN: endomembrane system; EXPRESSED IN: 6 plant structures; EXPRESSED DURING: L mature pollen stage, M germinated pollen stage, 4 anthesis, petal differentiation and expansion stage; CONTAINS InterPro DOMAIN/s: C2 membrane targeting protein (InterPro:IPR018029), C2 calcium/lipid-binding domain, CaLB (I…
AT1G20100	19.7938	0	22.7899	0	0	11.0398	0	0	43.1222	84.5117	21.8857	0	38.7846	41.9014	54.4869	0	431.071	579.925	760.311	75.0238	479.38	340.324	354.698	258.596	603.181	1133.29	1070.31	1089.88	321.865	1728.69	3490.22	453.011	unknown protein; BEST Arabidopsis thaliana protein match is: unknown protein (TAIR:AT1G75860.1); Has 471 Blast hits to 438 proteins in 92 species: Archae - 0; Bacteria - 14; Metazoa - 217; Fungi - 43; Plants - 91; Viruses - 1; Other Eukaryotes - 105 (source: NCBI BLink).
AT1G20110	0	28.5042	22.7899	0	31.6379	11.0398	0	14.0428	26.7802	22.2374	21.8857	48.9439	38.7846	95.0844	14.9941	67.078	184.594	148.611	199.753	45.2983	229.674	135.388	91.0387	217.209	439.84	655.251	102.156	129.717	158.342	389.376	280.411	85.1053	RING/FYVE/PHD zinc finger superfamily protein; FUNCTIONS IN: phosphoinositide binding; INVOLVED IN: signal transduction; EXPRESSED IN: 24 plant structures; EXPRESSED DURING: 15 growth stages; CONTAINS InterPro DOMAIN/s: Zinc finger, FYVE-type (InterPro:IPR000306), Zinc finger, FYVE-related (InterPro:IPR017455), Zinc finger, FYVE/PHD-type (InterPro:IPR011011); BEST Arabidopsis thaliana protein mat…
AT1G20200	0	7.41157	0	20.8713	31.6379	0	32.0202	48.9309	97.3593	278.346	21.8857	48.9439	10.2609	18.4649	122.984	298.723	453.149	173.151	240.96	254.243	351.467	233.876	306.575	726.264	903.23	410.491	1349.73	1526.18	442.615	389.376	511.895	478.242	EMBRYO DEFECTIVE 2719 (EMB2719); FUNCTIONS IN: enzyme regulator activity; INVOLVED IN: ubiquitin-dependent protein catabolic process, embryo development ending in seed dormancy; LOCATED IN: proteasome complex, plasma membrane, proteasome regulatory particle, lid subcomplex; EXPRESSED IN: 24 plant structures; EXPRESSED DURING: 13 growth stages; CONTAINS InterPro DOMAIN/s: Proteasome component (PCI…
AT1G20430	0	0	22.7899	0	8.4662	0	0	0	0	22.2374	0	0	38.7846	41.9014	54.4869	18.9706	165.952	124.573	199.753	399.361	229.674	183.478	532.683	84.6507	462.563	101.51	47.7328	968.367	65.7672	424.945	280.411	478.242	unknown protein; Has 29 Blast hits to 29 proteins in 10 species: Archae - 0; Bacteria - 0; Metazoa - 0; Fungi - 0; Plants - 29; Viruses - 0; Other Eukaryotes - 0 (source: NCBI BLink).
AT1G20580	43.9968	28.5042	99.966	71.4342	72.6822	37.8745	32.0202	14.0428	219.813	84.5117	429.225	174.546	71.973	67.6715	122.984	148.815	955.573	551.157	658.803	625.837	853.907	786.986	1318.87	1429.33	2654.09	1133.29	1139.61	1526.18	705.446	1003.2	1721.99	1659.49	Small nuclear ribonucleoprotein family protein; FUNCTIONS IN: molecular_function unknown; LOCATED IN: nucleolus, nucleus, small nucleolar ribonucleoprotein complex; EXPRESSED IN: 22 plant structures; EXPRESSED DURING: 13 growth stages; CONTAINS InterPro DOMAIN/s: Like-Sm ribonucleoprotein (LSM) domain (InterPro:IPR001163), Like-Sm ribonucleoprotein (LSM) domain, eukaryotic/archaea-type (InterPro:…
AT1G20760	8.90509	17.3382	0	0	8.4662	24.0299	14.5462	14.0428	26.7802	51.6319	0	30.6122	23.7427	41.9014	14.9941	67.078	48.1313	148.611	52.4801	90.8873	200.415	159.118	55.1114	102.146	167.963	101.51	47.7328	389.862	264.735	156.419	173.909	125.954	Calcium-binding EF hand family protein; FUNCTIONS IN: calcium ion binding; LOCATED IN: plasma membrane; EXPRESSED IN: 24 plant structures; EXPRESSED DURING: 15 growth stages; CONTAINS InterPro DOMAIN/s: EF-HAND 2 (InterPro:IPR018249), EPS15 homology (EH) (InterPro:IPR000261), EF-hand-like domain (InterPro:IPR011992), Calcium-binding EF-hand (InterPro:IPR002048); BEST Arabidopsis thaliana protein …
AT1G20830	0	0	0	0	0	11.0398	0	0	0	51.6319	0	30.6122	54.9384	0	14.9941	18.9706	95.4556	35.4261	0	59.7958	40.3043	135.388	55.1114	51.6439	308.41	146.354	102.156	282.317	321.865	69.0577	33.9597	85.1053	MULTIPLE CHLOROPLAST DIVISION SITE 1 (MCD1); FUNCTIONS IN: molecular_function unknown; INVOLVED IN: chloroplast fission; LOCATED IN: chloroplast inner membrane, chloroplast envelope; EXPRESSED IN: 22 plant structures; EXPRESSED DURING: 13 growth stages; Has 38 Blast hits to 38 proteins in 12 species: Archae - 0; Bacteria - 0; Metazoa - 0; Fungi - 0; Plants - 38; Viruses - 0; Other Eukaryotes - 0 …
AT1G20910	0	0	0	0	0	0	0	0	11.8614	0	0	13.7243	38.7846	0	33.8435	0	0	0	0	0	0	0	0	0	0	0	0	0	0	0	123.913	0	ARID/BRIGHT DNA-binding domain-containing protein; FUNCTIONS IN: sequence-specific DNA binding transcription factor activity; INVOLVED IN: regulation of transcription; LOCATED IN: intracellular; EXPRESSED IN: 19 plant structures; EXPRESSED DURING: 7 growth stages; CONTAINS InterPro DOMAIN/s: Heat shock protein Hsp20 (InterPro:IPR002068), HSP20-like chaperone (InterPro:IPR008978), ARID/BRIGHT DNA-…
AT1G20980	0	7.41157	0	0	0	0	0	0	11.8614	84.5117	21.8857	0	10.2609	95.0844	54.4869	42.0867	79.0474	198.141	121.969	75.0238	200.415	233.876	72.6452	102.146	246.277	146.354	47.7328	179.132	845.752	285.738	173.909	85.1053	squamosa promoter binding protein-like 14 (SPL14); FUNCTIONS IN: DNA binding, transcription activator activity, sequence-specific DNA binding transcription factor activity; INVOLVED IN: defense response to bacterium, regulation of transcription; LOCATED IN: nucleus, plasma membrane; EXPRESSED IN: 23 plant structures; EXPRESSED DURING: 13 growth stages; CONTAINS InterPro DOMAIN/s: Transcription fa…
AT1G21080	70.2004	80.5539	99.966	98.5899	87.4502	98.0077	90.8686	30.8673	97.3593	597.524	104.502	243.506	89.7439	215.77	122.984	426.696	203.588	198.141	121.969	159.5	64.4299	286.24	283.035	67.7842	351.229	991.168	47.7328	37.8177	158.342	424.945	634.562	147.156	DNAJ heat shock N-terminal domain-containing protein; FUNCTIONS IN: unfolded protein binding, heat shock protein binding; INVOLVED IN: protein folding; LOCATED IN: cellular_component unknown; EXPRESSED IN: 23 plant structures; EXPRESSED DURING: 15 growth stages; CONTAINS InterPro DOMAIN/s: Molecular chaperone, heat shock protein, Hsp40, DnaJ (InterPro:IPR015609), Heat shock protein DnaJ, N-termin…
AT1G21660	0	0	0	0	44.6815	0	0	0	11.8614	0	75.5484	30.6122	89.7439	41.9014	54.4869	93.3706	8.82605	0	0	0	0	0	23.3665	9.53358	8.71363	0	0	82.3064	0	42.806	0	13.0491	Chaperone DnaJ-domain superfamily protein; FUNCTIONS IN: heat shock protein binding; LOCATED IN: cellular_component unknown; EXPRESSED IN: 24 plant structures; EXPRESSED DURING: 15 growth stages; CONTAINS InterPro DOMAIN/s: Heat shock protein DnaJ, N-terminal (InterPro:IPR001623); BEST Arabidopsis thaliana protein match is: Chaperone DnaJ-domain superfamily protein (TAIR:AT4G12770.1); Has 3482 Bl…
AT1G22460	31.5826	28.5042	0	0	8.4662	37.8745	70.4852	67.8492	177.429	278.346	0	48.9439	186.902	95.0844	99.2773	42.0867	33.8499	35.4261	52.4801	75.0238	0	12.8676	38.5992	36.3705	33.8016	410.491	0	0	0	69.0577	336.258	13.0491	O-fucosyltransferase family protein; CONTAINS InterPro DOMAIN/s: GDP-fucose protein O-fucosyltransferase (InterPro:IPR019378); BEST Arabidopsis thaliana protein match is: O-fucosyltransferase family protein (TAIR:AT5G64600.1); Has 841 Blast hits to 817 proteins in 30 species: Archae - 0; Bacteria - 0; Metazoa - 0; Fungi - 0; Plants - 841; Viruses - 0; Other Eukaryotes - 0 (source: NCBI BLink).
AT1G22840	330.235	440.832	265.198	244.491	289.817	230.501	70.4852	214.16	851.54	1057.83	534.29	439.818	272.047	348.472	657.323	593.948	2471.17	1250.25	1301.52	2548.56	2465.04	4293.36	4454.55	4594.28	8399.12	3634.4	2662.95	9208.46	1534.57	3467.83	4061.3	4476.73	CYTOCHROME C-1 (CYTC-1); FUNCTIONS IN: electron carrier activity, copper ion binding; INVOLVED IN: cell proliferation; LOCATED IN: mitochondrion, plasma membrane; EXPRESSED IN: 31 plant structures; EXPRESSED DURING: 15 growth stages; CONTAINS InterPro DOMAIN/s: Cytochrome c, class IA/ IB (InterPro:IPR002327), Cytochrome c, class I (InterPro:IPR003088), Cytochrome c domain (InterPro:IPR009056); BE…
AT1G22970	31.5826	0	10.0569	0	8.4662	0	0	0	0	84.5117	21.8857	48.9439	71.973	67.6715	14.9941	42.0867	95.4556	56.3472	0	90.8873	259.45	29.7557	23.3665	102.146	226.178	146.354	218.631	557.287	210.107	126.151	123.913	213.263	unknown protein; BEST Arabidopsis thaliana protein match is: unknown protein (TAIR:AT1G71150.1); Has 134 Blast hits to 132 proteins in 48 species: Archae - 0; Bacteria - 0; Metazoa - 66; Fungi - 10; Plants - 48; Viruses - 0; Other Eukaryotes - 10 (source: NCBI BLink).
AT1G23280	19.7938	53.3235	36.7761	71.4342	44.6815	11.0398	14.5462	0	78.5866	119.881	134.404	152.302	108.152	0	76.389	18.9706	387.536	148.611	371.886	294.374	200.415	367.953	354.698	389.687	555.531	529.833	932.906	1911.54	321.865	354.296	1435.99	282.451	MAK16 protein-related; CONTAINS InterPro DOMAIN/s: Mak16 protein (InterPro:IPR006958); Has 4868 Blast hits to 3538 proteins in 334 species: Archae - 9; Bacteria - 248; Metazoa - 1831; Fungi - 653; Plants - 272; Viruses - 128; Other Eukaryotes - 1727 (source: NCBI BLink).
AT1G23410	126.47	109.625	117.029	126.581	102.647	67.1874	50.8014	87.4298	263.456	236.651	165.085	174.546	294.15	18.4649	250.622	207.145	683.973	355.547	371.886	421.081	512.154	850.875	953.127	906.979	1973.11	853.282	2290.63	2774.7	1374.31	1085.3	3090.68	1044.11	Ribosomal protein S27a / Ubiquitin family protein; FUNCTIONS IN: structural constituent of ribosome; INVOLVED IN: protein ubiquitination involved in ubiquitin-dependent protein catabolic process, translation; LOCATED IN: cytosolic small ribosomal subunit, plasma membrane; EXPRESSED IN: 21 plant structures; EXPRESSED DURING: 11 growth stages; CONTAINS InterPro DOMAIN/s: Ubiquitin subgroup (InterPr…
AT1G23890	0	40.5599	10.0569	0	19.4495	37.8745	14.5462	30.8673	26.7802	51.6319	47.8235	48.9439	71.973	67.6715	0	18.9706	203.588	56.3472	121.969	75.0238	40.3043	112.361	91.0387	138.753	226.178	353.385	218.631	230.091	109.957	424.945	226.205	105.247	NHL domain-containing protein; FUNCTIONS IN: molecular_function unknown; INVOLVED IN: biological_process unknown; LOCATED IN: endomembrane system; EXPRESSED IN: 24 plant structures; EXPRESSED DURING: 13 growth stages; CONTAINS InterPro DOMAIN/s: NHL repeat. subgroup (InterPro:IPR013017), NHL repeat (InterPro:IPR001258), Six-bladed beta-propeller, TolB-like (InterPro:IPR011042); BEST Arabidopsis t…
AT1G24530	8.90509	7.41157	22.7899	0	0	0	14.5462	0	60.463	84.5117	134.404	30.6122	54.9384	67.6715	0	18.9706	8.82605	16.024	22.5809	19.1205	0	48.5892	55.1114	0	48.2063	245.106	0	0	65.7672	319.737	123.913	0	Transducin/WD40 repeat-like superfamily protein; FUNCTIONS IN: nucleotide binding; INVOLVED IN: biological_process unknown; LOCATED IN: plasma membrane, heterotrimeric G-protein complex; EXPRESSED IN: 24 plant structures; EXPRESSED DURING: 14 growth stages; CONTAINS InterPro DOMAIN/s: WD40 repeat 2 (InterPro:IPR019782), WD40 repeat-like-containing domain (InterPro:IPR011046), WD40-repeat-containi…
AT1G25330	297.369	17.3382	83.3377	244.491	8.4662	146.244	0	67.8492	219.813	278.346	134.404	174.546	784.921	215.77	446.908	148.815	0	0	0	31.6676	0	0	0	0	0	194.381	0	0	0	0	123.913	29.2627	basic helix-loop-helix (bHLH) DNA-binding superfamily protein; FUNCTIONS IN: DNA binding, sequence-specific DNA binding transcription factor activity; INVOLVED IN: regulation of transcription; LOCATED IN: nucleus; EXPRESSED IN: 7 plant structures; EXPRESSED DURING: 4 anthesis, C globular stage, petal differentiation and expansion stage; CONTAINS InterPro DOMAIN/s: Helix-loop-helix DNA-binding dom…
AT1G26190	0	109.625	36.7761	45.3618	87.4502	113.85	32.0202	214.16	241.488	0	260.789	174.546	186.902	153.563	332.682	67.078	112.398	198.141	85.9487	45.2983	171.725	135.388	38.5992	120.199	246.277	146.354	279.313	179.132	264.735	96.9577	825.382	105.247	Phosphoribulokinase / Uridine kinase family; FUNCTIONS IN: adenylate cyclase activity, kinase activity, phosphotransferase activity, alcohol group as acceptor, ATP binding; INVOLVED IN: biosynthetic process, cAMP biosynthetic process, metabolic process; LOCATED IN: cellular_component unknown; EXPRESSED IN: 23 plant structures; EXPRESSED DURING: 12 growth stages; CONTAINS InterPro DOMAIN/s: Phosph…
AT1G26580	0	0	0	0	0	0	0	14.0428	11.8614	22.2374	0	0	23.7427	0	14.9941	18.9706	95.4556	35.4261	85.9487	45.2983	171.725	48.5892	9.90707	120.199	149.327	245.106	102.156	335.62	109.957	187.61	280.411	168.802	FUNCTIONS IN: molecular_function unknown; INVOLVED IN: biological_process unknown; LOCATED IN: cellular_component unknown; EXPRESSED IN: 24 plant structures; EXPRESSED DURING: 15 growth stages; BEST Arabidopsis thaliana protein match is: ELM2 domain-containing protein (TAIR:AT2G03470.1); Has 161 Blast hits to 161 proteins in 17 species: Archae - 0; Bacteria - 0; Metazoa - 1; Fungi - 4; Plants - 1…
AT1G26850	8.90509	155.99	51.6438	71.4342	102.647	37.8745	111.828	48.9309	97.3593	321.18	47.8235	109.17	272.047	248.007	172.419	628.214	1110.23	382.805	464.244	510.117	960.625	661.917	640.121	906.979	2185.6	853.282	1706.33	1151.2	1141.24	1294.64	634.562	1100.91	S-adenosyl-L-methionine-dependent methyltransferases superfamily protein; LOCATED IN: Golgi apparatus, membrane; EXPRESSED IN: 25 plant structures; EXPRESSED DURING: 15 growth stages; CONTAINS InterPro DOMAIN/s: Protein of unknown function DUF248, methyltransferase putative (InterPro:IPR004159); BEST Arabidopsis thaliana protein match is: S-adenosyl-L-methionine-dependent methyltransferases super…
AT1G27310	8.90509	53.3235	67.2035	20.8713	31.6379	82.44	50.8014	14.0428	156.771	278.346	21.8857	30.6122	127.122	95.0844	99.2773	330.149	1938.42	551.157	1826.93	1181.72	1215.79	1459.74	1738.47	2706.51	3008.1	2309.04	932.906	3046.8	1141.24	1773.11	1023.17	1811.5	nuclear transport factor 2A (NTF2A); CONTAINS InterPro DOMAIN/s: Nuclear transport factor 2 (InterPro:IPR002075), Nuclear transport factor 2, Eukaryote (InterPro:IPR018222); BEST Arabidopsis thaliana protein match is: nuclear transport factor 2B (TAIR:AT1G27970.1); Has 977 Blast hits to 977 proteins in 228 species: Archae - 0; Bacteria - 0; Metazoa - 416; Fungi - 243; Plants - 223; Viruses - 0; O…
AT1G27400	186.37	346.36	170.42	275.112	289.817	162.752	341.542	214.16	851.54	597.524	569.864	569.422	339.219	599.935	417.891	662.725	3503.03	1092.57	1078.95	3055.19	3127.94	2422.16	3713.5	5020.29	7382.89	3542.21	2438.96	5671.87	1950.59	4016.17	10225.9	4721.06	Ribosomal protein L22p/L17e family protein; FUNCTIONS IN: structural constituent of ribosome; INVOLVED IN: translation; LOCATED IN: ribosome, cytosolic large ribosomal subunit, plasma membrane, chloroplast, vacuole; EXPRESSED IN: 23 plant structures; EXPRESSED DURING: 13 growth stages; CONTAINS InterPro DOMAIN/s: Ribosomal protein L22/L17 (InterPro:IPR001063), Ribosomal protein L22/L17, eukaryoti…
AT1G27430	0	7.41157	0	0	0	0	0	14.0428	11.8614	51.6319	0	13.7243	23.7427	18.4649	0	42.0867	48.1313	124.573	52.4801	45.2983	64.4299	48.5892	72.6452	36.3705	113.385	101.51	0	179.132	109.957	156.419	173.909	105.247	GYF domain-containing protein; CONTAINS InterPro DOMAIN/s: GYF (InterPro:IPR003169); BEST Arabidopsis thaliana protein match is: GYF domain-containing protein (TAIR:AT1G24300.1); Has 16615 Blast hits to 9086 proteins in 533 species: Archae - 0; Bacteria - 846; Metazoa - 6412; Fungi - 1516; Plants - 946; Viruses - 78; Other Eukaryotes - 6817 (source: NCBI BLink).
AT1G27435	56.8978	40.5599	117.029	45.3618	150.419	52.305	70.4852	128.144	136.511	409.883	228.351	130.493	228.784	314.408	76.389	177.667	2054.74	968.45	917.156	1454.77	1068.98	2616.2	1973.13	2421.1	3237.64	3178.63	2438.96	4089.61	1295.61	1773.11	1941.39	1811.5	unknown protein; Has 16 Blast hits to 16 proteins in 8 species: Archae - 0; Bacteria - 0; Metazoa - 0; Fungi - 0; Plants - 16; Viruses - 0; Other Eukaryotes - 0 (source: NCBI BLink).
AT1G27650	0	7.41157	0	0	8.4662	0	0	14.0428	78.5866	22.2374	21.8857	30.6122	54.9384	18.4649	33.8435	42.0867	79.0474	56.3472	52.4801	141.662	116.349	135.388	55.1114	84.6507	395.063	101.51	218.631	230.091	264.735	252.346	76.8499	403.15	ATU2AF35A; FUNCTIONS IN: RNA binding, zinc ion binding, nucleotide binding, nucleic acid binding; INVOLVED IN: photoperiodism, flowering; LOCATED IN: nucleus; EXPRESSED IN: 26 plant structures; EXPRESSED DURING: 14 growth stages; CONTAINS InterPro DOMAIN/s: Zinc finger, CCCH-type (InterPro:IPR000571), RNA recognition motif, RNP-1 (InterPro:IPR000504), Nucleotide-binding, alpha-beta plait (InterPr…
AT1G28200	112.01	17.3382	134.482	45.3618	87.4502	11.0398	50.8014	48.9309	263.456	196.223	134.404	152.302	127.122	153.563	389.171	120.675	431.071	410.311	283.467	335.612	116.349	340.324	379.251	435.378	1306.65	1582.17	218.631	1337.26	774.928	1210.23	760.942	168.802	FH interacting protein 1 (FIP1); CONTAINS InterPro DOMAIN/s: GRAM (InterPro:IPR004182); BEST Arabidopsis thaliana protein match is: GRAM domain family protein (TAIR:AT2G22475.1); Has 416 Blast hits to 413 proteins in 43 species: Archae - 4; Bacteria - 12; Metazoa - 9; Fungi - 9; Plants - 369; Viruses - 1; Other Eukaryotes - 12 (source: NCBI BLink).
AT1G28395	43.9968	17.3382	67.2035	45.3618	0	37.8745	32.0202	14.0428	78.5866	196.223	165.085	130.493	54.9384	123.788	54.4869	148.815	1162.7	301.831	812.007	578.995	351.467	540.828	1012.47	933.366	1677.02	2478.13	2662.95	3738.36	2036.25	1126.71	2621.43	633.397	unknown protein; FUNCTIONS IN: molecular_function unknown; INVOLVED IN: biological_process unknown; LOCATED IN: chloroplast; EXPRESSED IN: 22 plant structures; EXPRESSED DURING: 13 growth stages; BEST Arabidopsis thaliana protein match is: unknown protein (TAIR:AT2G33847.2); Has 89 Blast hits to 89 proteins in 11 species: Archae - 0; Bacteria - 0; Metazoa - 0; Fungi - 0; Plants - 89; Viruses - 0;…
AT1G28500	8.90509	0	0	0	0	0	0	0	43.1222	51.6319	47.8235	0	23.7427	0	0	42.0867	0	0	85.9487	19.1205	18.0744	12.8676	38.5992	22.189	79.5042	25.1025	102.156	0	27.3163	69.0577	173.909	29.2627	Protein of unknown function (DUF626); CONTAINS InterPro DOMAIN/s: Protein of unknown function DUF626, Arabidopsis thaliana (InterPro:IPR006462); BEST Arabidopsis thaliana protein match is: Protein of unknown function (DUF626) (TAIR:AT1G27860.1); Has 198 Blast hits to 197 proteins in 2 species: Archae - 0; Bacteria - 0; Metazoa - 0; Fungi - 0; Plants - 198; Viruses - 0; Other Eukaryotes - 0 (sourc…
AT1G29220	19.7938	7.41157	0	45.3618	8.4662	0	0	0	60.463	51.6319	75.5484	13.7243	10.2609	41.9014	14.9941	42.0867	129.822	56.3472	85.9487	45.2983	40.3043	90.1259	237.086	51.6439	246.277	146.354	279.313	179.132	109.957	285.738	173.909	125.954	transcriptional regulator family protein; FUNCTIONS IN: transcription regulator activity; INVOLVED IN: biological_process unknown; LOCATED IN: cellular_component unknown; EXPRESSED IN: 23 plant structures; EXPRESSED DURING: 13 growth stages; CONTAINS InterPro DOMAIN/s: HCNGP-like (InterPro:IPR012479); Has 6494 Blast hits to 2810 proteins in 258 species: Archae - 2; Bacteria - 128; Metazoa - 3549;…
AT1G29230	0	0	0	0	0	0	0	0	0	22.2374	0	0	23.7427	67.6715	0	42.0867	8.82605	16.024	22.5809	8.07077	0	0	9.90707	22.189	20.4952	25.1025	0	37.8177	0	126.151	33.9597	0	CBL-interacting protein kinase 18 (CIPK18); FUNCTIONS IN: protein serine/threonine kinase activity, protein kinase activity, kinase activity, ATP binding; INVOLVED IN: signal transduction, protein amino acid phosphorylation; EXPRESSED IN: 20 plant structures; EXPRESSED DURING: 12 growth stages; CONTAINS InterPro DOMAIN/s: Protein kinase, ATP binding site (InterPro:IPR017441), Serine/threonine-pro…
AT1G29320	19.7938	17.3382	10.0569	0	44.6815	24.0299	0	14.0428	78.5866	119.881	0	13.7243	54.9384	18.4649	99.2773	93.3706	282.686	249.301	85.9487	196.353	414.753	135.388	192.795	197.021	417.338	146.354	404.11	1274.9	321.865	69.0577	634.562	282.451	Transducin/WD40 repeat-like superfamily protein; CONTAINS InterPro DOMAIN/s: WD40 repeat-like-containing domain (InterPro:IPR011046), WD40-repeat-containing domain (InterPro:IPR017986), WD40 repeat (InterPro:IPR001680), WD40/YVTN repeat-like-containing domain (InterPro:IPR015943), WD40 repeat, subgroup (InterPro:IPR019781); Has 10050 Blast hits to 5411 proteins in 439 species: Archae - 25; Bacter…
AT1G29970	70.2004	291.814	99.966	98.5899	183.806	98.0077	111.828	470.744	695.855	695.689	260.789	491.111	186.902	95.0844	360.762	394.16	1653.25	968.45	1078.95	895.215	1593.1	1893.49	2529.53	2674.52	4290.02	3450.53	3344.66	6482.44	2122.67	2364.99	3978.92	2152.21	60S ribosomal protein L18A-1 (RPL18AA); BEST Arabidopsis thaliana protein match is: Ribosomal protein L18ae family (TAIR:AT1G17080.1); Has 128 Blast hits to 128 proteins in 14 species: Archae - 0; Bacteria - 0; Metazoa - 0; Fungi - 0; Plants - 128; Viruses - 0; Other Eukaryotes - 0 (source: NCBI BLink).
AT1G30070	70.2004	80.5539	83.3377	98.5899	44.6815	11.0398	32.0202	107.555	263.456	51.6319	394.811	130.493	362.159	215.77	33.8435	267.722	387.536	101.11	160.013	274.164	479.38	313.08	354.698	505.545	725.405	410.491	0	730.443	321.865	424.945	1090.47	354.149	SGS domain-containing protein; FUNCTIONS IN: molecular_function unknown; INVOLVED IN: biological_process unknown; LOCATED IN: plasma membrane; EXPRESSED IN: 24 plant structures; EXPRESSED DURING: 13 growth stages; CONTAINS InterPro DOMAIN/s: CS-like domain (InterPro:IPR007052), Siah interacting protein, N-terminal (InterPro:IPR015120), SGS (InterPro:IPR007699), HSP20-like chaperone (InterPro:IPR0…
AT1G30230	97.7941	221.965	99.966	244.491	271.611	230.501	90.8686	128.144	619.855	502.145	293.692	364.405	339.219	637.44	172.419	1167.38	2290.99	1671.66	917.156	3813.05	2262.49	2616.2	3522.92	4106.12	11249.4	2563.62	1778.51	5380.13	2932.27	3665.81	9941.89	5643.9	Glutathione S-transferase, C-terminal-like;Translation elongation factor EF1B/ribosomal protein S6; FUNCTIONS IN: translation elongation factor activity; INVOLVED IN: translational elongation, response to cadmium ion; LOCATED IN: plasma membrane, eukaryotic translation elongation factor 1 complex; EXPRESSED IN: guard cell, cultured cell, leaf; EXPRESSED DURING: seedling growth; CONTAINS InterPro …
AT1G30450	0	28.5042	22.7899	0	8.4662	24.0299	0	14.0428	11.8614	51.6319	21.8857	48.9439	23.7427	18.4649	76.389	93.3706	129.822	78.3203	22.5809	75.0238	116.349	159.118	129.984	138.753	351.229	245.106	341.201	282.317	264.735	285.738	123.913	213.263	cation-chloride co-transporter 1 (CCC1); FUNCTIONS IN: sodium:potassium:chloride symporter activity, cation:chloride symporter activity; INVOLVED IN: transport, chloride transport, cation transport, sodium ion transport, transmembrane transport; LOCATED IN: plasma membrane; EXPRESSED IN: root vascular system, root tip, cultured cell; CONTAINS InterPro DOMAIN/s: Amino acid permease domain (InterPr…
AT1G30630	19.7938	66.6811	0	20.8713	31.6379	0	32.0202	14.0428	156.771	51.6319	0	30.6122	89.7439	95.0844	99.2773	207.145	1404.05	667.291	464.244	721.588	960.625	1250.64	1672.5	1898.56	2685.93	1133.29	3115.91	2239.36	2036.25	1379.9	760.942	1509.43	Coatomer epsilon subunit; FUNCTIONS IN: protein transporter activity, structural molecule activity, binding; INVOLVED IN: retrograde vesicle-mediated transport, Golgi to ER; LOCATED IN: plasma membrane; EXPRESSED IN: 24 plant structures; EXPRESSED DURING: 13 growth stages; CONTAINS InterPro DOMAIN/s: Tetratricopeptide-like helical (InterPro:IPR011990), Coatomer, epsilon subunit (InterPro:IPR00682…
AT1G31020	8.90509	17.3382	10.0569	0	8.4662	0	0	0	0	0	47.8235	30.6122	0	41.9014	54.4869	18.9706	129.822	56.3472	52.4801	59.7958	171.725	112.361	129.984	120.199	287.407	146.354	102.156	230.091	109.957	18.8985	173.909	236.017	thioredoxin O2 (TO2); INVOLVED IN: cell redox homeostasis; EXPRESSED IN: 24 plant structures; EXPRESSED DURING: 15 growth stages; CONTAINS InterPro DOMAIN/s: Thioredoxin fold (InterPro:IPR012335), Thioredoxin-like subdomain (InterPro:IPR006662), Thioredoxin, core (InterPro:IPR015467), Thioredoxin-like (InterPro:IPR017936), Thioredoxin domain (InterPro:IPR013766), Thioredoxin-like fold (InterPro:I…
AT1G31190	0	17.3382	0	0	0	0	0	0	26.7802	0	21.8857	30.6122	38.7846	0	14.9941	18.9706	366.093	78.3203	121.969	177.739	171.725	183.478	237.086	367.19	555.531	720.012	597.776	614.435	264.735	285.738	280.411	213.263	myo-inositol monophosphatase like 1 (IMPL1); FUNCTIONS IN: 3'(2'),5'-bisphosphate nucleotidase activity, inositol or phosphatidylinositol phosphatase activity, inositol-1(or 4)-monophosphatase activity; INVOLVED IN: sulfur metabolic process; LOCATED IN: chloroplast, chloroplast stroma; EXPRESSED IN: 22 plant structures; EXPRESSED DURING: 13 growth stages; CONTAINS InterPro DOMAIN/s: Inositol mono…
AT1G31280	0	28.5042	36.7761	45.3618	8.4662	24.0299	0	48.9309	136.511	84.5117	260.789	30.6122	89.7439	67.6715	76.389	67.078	79.0474	78.3203	121.969	107.316	259.45	313.08	72.6452	157.765	246.277	194.381	102.156	282.317	0	187.61	393.55	85.1053	argonaute 2 (AGO2); FUNCTIONS IN: nucleic acid binding; INVOLVED IN: biological_process unknown; LOCATED IN: cellular_component unknown; EXPRESSED IN: 21 plant structures; EXPRESSED DURING: 12 growth stages; CONTAINS InterPro DOMAIN/s: Domain of unknown function DUF1785 (InterPro:IPR014811), Stem cell self-renewal protein Piwi (InterPro:IPR003165), Argonaute/Dicer protein, PAZ (InterPro:IPR003100…
AT1G31340	8.90509	28.5042	22.7899	0	44.6815	11.0398	14.5462	0	11.8614	51.6319	47.8235	88.402	89.7439	18.4649	54.4869	42.0867	981.052	410.311	283.467	997.583	382.932	755.371	923.718	959.887	1503.91	921.674	532.488	1911.54	381.228	1168.36	2164.6	821.46	related to ubiquitin 1 (RUB1); INVOLVED IN: protein modification process, response to auxin stimulus, protein neddylation, ethylene biosynthetic process, embryo development; LOCATED IN: plasma membrane; EXPRESSED IN: 6 plant structures; EXPRESSED DURING: L mature pollen stage, M germinated pollen stage; CONTAINS InterPro DOMAIN/s: Ubiquitin subgroup (InterPro:IPR019956), Ubiquitin conserved site …
AT1G31450	7358.41	16562.1	12826.3	11305	16946.3	8409.77	6331.21	9511.97	27871.5	49578.8	17234.7	25339.9	24742.3	32479.2	26288.2	52218.1	48.1313	0	85.9487	8.07077	18.0744	48.5892	38.5992	9.53358	33.8016	921.674	47.7328	179.132	158.342	69.0577	1721.99	29.2627	Eukaryotic aspartyl protease family protein; FUNCTIONS IN: aspartic-type endopeptidase activity; INVOLVED IN: proteolysis; LOCATED IN: endomembrane system; EXPRESSED IN: embryo, egg cell; EXPRESSED DURING: C globular stage; CONTAINS InterPro DOMAIN/s: Peptidase aspartic (InterPro:IPR021109), Peptidase aspartic, catalytic (InterPro:IPR009007), Peptidase A1 (InterPro:IPR001461), Peptidase aspartic,…
AT1G31817	31.5826	53.3235	0	20.8713	44.6815	52.305	0	67.8492	198.452	22.2374	47.8235	48.9439	71.973	67.6715	99.2773	93.3706	475.426	249.301	283.467	443.023	446.908	755.371	779.431	986.541	2277.9	469.35	1349.73	1589.74	1295.61	763.205	634.562	876.405	NUCLEAR FUSION DEFECTIVE 3 (NFD3); FUNCTIONS IN: structural constituent of ribosome; INVOLVED IN: translation; LOCATED IN: cytosolic small ribosomal subunit, ribosome, intracellular; EXPRESSED IN: 23 plant structures; EXPRESSED DURING: 15 growth stages; CONTAINS InterPro DOMAIN/s: Ribosomal protein S11 (InterPro:IPR001971); BEST Arabidopsis thaliana protein match is: ribosomal protein S11 (TAIR:A…
AT1G32050	83.8466	221.965	10.0569	20.8713	72.6822	67.1874	0	14.0428	219.813	22.2374	75.5484	152.302	127.122	153.563	197.999	177.667	612.943	328.55	327.143	532.885	116.349	424.284	429.273	701.054	1196.37	1061.72	404.11	1028.93	570.819	962.519	825.382	633.397	SCAMP family protein; FUNCTIONS IN: transmembrane transporter activity; INVOLVED IN: protein transport; LOCATED IN: mitochondrion, plasma membrane; EXPRESSED IN: 23 plant structures; EXPRESSED DURING: 14 growth stages; CONTAINS InterPro DOMAIN/s: SCAMP (InterPro:IPR007273); BEST Arabidopsis thaliana protein match is: secretory carrier 3 (TAIR:AT1G61250.1); Has 679 Blast hits to 677 proteins in 10…
AT1G32220	8.90509	124.742	51.6438	155.256	58.4003	0	70.4852	87.4298	60.463	84.5117	104.502	88.402	146.6	215.77	224.081	361.97	2562.18	1030.27	1245.19	1854.41	2182.14	1638.09	2109.71	2835.14	5686.61	4102.75	4116.9	3321.57	3119.34	3320.47	2698.82	3185.22	NAD(P)-binding Rossmann-fold superfamily protein; FUNCTIONS IN: coenzyme binding, binding, catalytic activity; INVOLVED IN: response to oxidative stress; LOCATED IN: thylakoid, chloroplast, plastoglobule; EXPRESSED IN: 24 plant structures; EXPRESSED DURING: 15 growth stages; CONTAINS InterPro DOMAIN/s: NAD-dependent epimerase/dehydratase (InterPro:IPR001509), NAD(P)-binding domain (InterPro:IPR01…
AT1G32230	31.5826	28.5042	51.6438	20.8713	31.6379	0	0	0	26.7802	157.226	47.8235	30.6122	71.973	67.6715	54.4869	42.0867	147.684	275.407	417.61	274.164	229.674	395.945	171.338	157.765	395.063	298.192	279.313	1028.93	264.735	962.519	1226.95	529.268	RADICAL-INDUCED CELL DEATH1 (RCD1); CONTAINS InterPro DOMAIN/s: WWE domain (InterPro:IPR004170), Poly(ADP-ribose) polymerase, catalytic domain (InterPro:IPR012317), RST domain of plant C-terminal (InterPro:IPR022003); BEST Arabidopsis thaliana protein match is: similar to RCD one 1 (TAIR:AT2G35510.1); Has 179 Blast hits to 178 proteins in 19 species: Archae - 0; Bacteria - 0; Metazoa - 7; Fungi -…
AT1G32580	19.7938	28.5042	36.7761	71.4342	19.4495	24.0299	50.8014	67.8492	198.452	236.651	0	152.302	54.9384	123.788	33.8435	361.97	1349.71	522.578	658.803	920.602	818.723	723.984	1225.34	1660.96	1823.93	1505.18	932.906	2305.58	637.381	1126.71	1435.99	1332.13	plastid developmental protein DAG, putative; BEST Arabidopsis thaliana protein match is: plastid developmental protein DAG, putative (TAIR:AT2G35240.1); Has 256 Blast hits to 233 proteins in 13 species: Archae - 0; Bacteria - 0; Metazoa - 0; Fungi - 0; Plants - 256; Viruses - 0; Other Eukaryotes - 0 (source: NCBI BLink).
AT1G32790	8.90509	0	0	0	0	0	14.5462	0	60.463	51.6319	0	13.7243	23.7427	18.4649	14.9941	18.9706	79.0474	223.536	121.969	421.081	479.38	233.876	171.338	102.146	851.677	298.192	47.7328	672.166	570.819	763.205	123.913	329.997	CTC-interacting domain 11 (CID11); FUNCTIONS IN: RNA binding, nucleotide binding, nucleic acid binding; INVOLVED IN: biological_process unknown; EXPRESSED IN: 22 plant structures; EXPRESSED DURING: 13 growth stages; CONTAINS InterPro DOMAIN/s: RNA recognition motif, RNP-1 (InterPro:IPR000504), Nucleotide-binding, alpha-beta plait (InterPro:IPR012677), Ataxin-2, C-terminal (InterPro:IPR009818); BE…
AT1G33490	0	7.41157	0	0	0	0	0	0	0	22.2374	21.8857	0	23.7427	0	14.9941	0	475.426	249.301	199.753	177.739	259.45	135.388	354.698	435.378	603.181	101.51	341.201	389.862	65.7672	354.296	226.205	306.093	unknown protein; CONTAINS InterPro DOMAIN/s: Protein of unknown function DUF2062 (InterPro:IPR018639); BEST Arabidopsis thaliana protein match is: unknown protein (TAIR:AT4G10140.1); Has 88 Blast hits to 88 proteins in 29 species: Archae - 0; Bacteria - 28; Metazoa - 0; Fungi - 0; Plants - 54; Viruses - 0; Other Eukaryotes - 6 (source: NCBI BLink).
AT1G33970	19.7938	53.3235	67.2035	20.8713	0	67.1874	0	170.496	198.452	157.226	134.404	152.302	127.122	95.0844	172.419	267.722	203.588	56.3472	121.969	274.164	143.673	233.876	192.795	138.753	877.382	720.012	47.7328	614.435	381.228	389.376	760.942	503.664	P-loop containing nucleoside triphosphate hydrolases superfamily protein; FUNCTIONS IN: GTP binding; INVOLVED IN: response to bacterium; LOCATED IN: cellular_component unknown; EXPRESSED IN: 22 plant structures; EXPRESSED DURING: 13 growth stages; CONTAINS InterPro DOMAIN/s: AIG1 (InterPro:IPR006703); BEST Arabidopsis thaliana protein match is: P-loop containing nucleoside triphosphate hydrolases…
AT1G34260	0	0	0	0	0	0	0	0	0	22.2374	0	0	38.7846	41.9014	0	67.078	0	0	0	8.07077	0	12.8676	9.90707	0	20.4952	60.6123	0	0	27.3163	96.9577	0	46.9331	FORMS APLOID AND BINUCLEATE CELLS 1A (FAB1D); FUNCTIONS IN: 1-phosphatidylinositol-4-phosphate 5-kinase activity, phosphatidylinositol phosphate kinase activity, ATP binding; INVOLVED IN: phosphatidylinositol metabolic process, cellular protein metabolic process; LOCATED IN: cellular_component unknown; EXPRESSED IN: 25 plant structures; EXPRESSED DURING: 15 growth stages; CONTAINS InterPro DOMAIN…
AT1G35146	0	0	0	0	8.4662	0	0	0	26.7802	22.2374	75.5484	13.7243	0	0	33.8435	0	95.4556	56.3472	52.4801	19.1205	64.4299	135.388	55.1114	138.753	149.327	25.1025	159.428	82.3064	27.3163	0	0	147.156	non-LTR retrotransposon family (LINE), has a 1.9e-33 P-value blast match to GB:NP_038603 L1 repeat, Tf subfamily, member 23 (LINE-element) (Mus musculus)
AT1G35320	43.9968	17.3382	10.0569	20.8713	19.4495	37.8745	0	87.4298	43.1222	119.881	165.085	13.7243	250.253	41.9014	172.419	93.3706	222.911	101.11	464.244	75.0238	479.38	286.24	171.338	197.021	603.181	786.043	467.906	614.435	158.342	724.219	1158.4	633.397	unknown protein; BEST Arabidopsis thaliana protein match is: unknown protein (TAIR:AT3G30160.1); Has 9 Blast hits to 9 proteins in 1 species: Archae - 0; Bacteria - 0; Metazoa - 0; Fungi - 0; Plants - 9; Viruses - 0; Other Eukaryotes - 0 (source: NCBI BLink).
AT1G35620	141.151	80.5539	170.42	98.5899	218.24	129.937	133.277	192.179	472.078	321.18	47.8235	220.178	385.355	184.26	417.891	330.149	660.139	410.311	417.61	920.602	714.42	755.371	751.153	828.652	2370.92	1738.54	932.906	1274.9	505.858	922.103	1023.17	904.063	PDI-like 5-2 (PDIL5-2); FUNCTIONS IN: protein disulfide isomerase activity; INVOLVED IN: cell redox homeostasis; LOCATED IN: endoplasmic reticulum, plasma membrane, plant-type cell wall; EXPRESSED IN: 26 plant structures; EXPRESSED DURING: 13 growth stages; CONTAINS InterPro DOMAIN/s: Thioredoxin fold (InterPro:IPR012335), Thioredoxin-like subdomain (InterPro:IPR006662), Thioredoxin-like (InterPr…
AT1G36980	8.90509	40.5599	0	20.8713	19.4495	11.0398	0	0	60.463	157.226	75.5484	174.546	89.7439	67.6715	99.2773	18.9706	282.686	301.831	327.143	314.86	259.45	112.361	429.273	676.006	1034.54	991.168	1139.61	908.217	505.858	424.945	336.258	821.46	unknown protein; CONTAINS InterPro DOMAIN/s: Uncharacterised protein family UPF0220 (InterPro:IPR007919); Has 424 Blast hits to 424 proteins in 159 species: Archae - 0; Bacteria - 0; Metazoa - 228; Fungi - 120; Plants - 62; Viruses - 0; Other Eukaryotes - 14 (source: NCBI BLink).
AT1G43170	217.372	745.949	713.28	433.236	364.493	372.374	490.772	422.427	1314.82	695.689	605.691	1124.3	1427.26	713.468	1041.71	1624.95	6197.22	2519.42	2131.56	8282.48	10701.4	7947.76	10319.5	10857.1	24216.3	10482.7	8146.11	29128.1	5006.31	7910.65	13523.3	11974.2	ribosomal protein 1 (RP1); FUNCTIONS IN: structural constituent of ribosome; INVOLVED IN: translation, embryo development ending in seed dormancy; LOCATED IN: in 8 components; EXPRESSED IN: 26 plant structures; EXPRESSED DURING: 13 growth stages; CONTAINS InterPro DOMAIN/s: Ribosomal protein L3 (InterPro:IPR000597), Ribosomal protein L3, conserved site (InterPro:IPR019926), Translation elongation…
AT1G43770	0	7.41157	0	0	0	24.0299	0	0	11.8614	51.6319	47.8235	30.6122	0	41.9014	14.9941	18.9706	0	16.024	0	0	0	90.1259	9.90707	9.53358	79.5042	60.6123	47.7328	282.317	0	42.806	33.9597	29.2627	RING/FYVE/PHD zinc finger superfamily protein; FUNCTIONS IN: DNA binding, zinc ion binding; INVOLVED IN: regulation of transcription, DNA-dependent; LOCATED IN: cellular_component unknown; EXPRESSED IN: 18 plant structures; EXPRESSED DURING: 8 growth stages; CONTAINS InterPro DOMAIN/s: Zinc finger, PHD-type (InterPro:IPR001965), Zinc finger, FYVE/PHD-type (InterPro:IPR011011), Zinc finger, PHD-fi…
AT1G43890	19.7938	53.3235	83.3377	71.4342	31.6379	11.0398	14.5462	14.0428	78.5866	51.6319	196.428	48.9439	127.122	153.563	76.389	207.145	165.952	124.573	327.143	159.5	320.38	90.1259	129.984	237.741	485.5	101.51	218.631	389.862	381.228	219.614	825.382	354.149	RAB GTPASE HOMOLOG B18 (RAB18); FUNCTIONS IN: GTP binding; INVOLVED IN: protein transport, small GTPase mediated signal transduction; LOCATED IN: plasma membrane; EXPRESSED IN: 26 plant structures; EXPRESSED DURING: 15 growth stages; CONTAINS InterPro DOMAIN/s: Ras GTPase (InterPro:IPR001806), Small GTP-binding protein (InterPro:IPR005225), Small GTPase (InterPro:IPR020851), Ras (InterPro:IPR0137…
AT1G44780	0	17.3382	22.7899	0	8.4662	11.0398	0	0	60.463	22.2374	21.8857	0	54.9384	18.4649	76.389	67.078	0	0	0	0	0	0	0	0	0	25.1025	0	0	0	0	33.9597	0	CONTAINS InterPro DOMAIN/s: Histone chaperone domain CHZ (InterPro:IPR019098); BEST Arabidopsis thaliana protein match is: unknown protein (TAIR:AT4G08310.1); Has 18105 Blast hits to 11200 proteins in 808 species: Archae - 37; Bacteria - 1195; Metazoa - 7724; Fungi - 1727; Plants - 674; Viruses - 183; Other Eukaryotes - 6565 (source: NCBI BLink).
AT1G45231	43.9968	124.742	51.6438	45.3618	0	67.1874	70.4852	14.0428	97.3593	51.6319	104.502	68.2811	186.902	215.77	147.392	237.181	48.1313	35.4261	0	59.7958	64.4299	29.7557	38.5992	0	20.4952	194.381	0	230.091	27.3163	96.9577	634.562	29.2627	S-adenosyl-L-methionine-dependent methyltransferases superfamily protein; FUNCTIONS IN: methyltransferase activity; INVOLVED IN: RNA capping, RNA methylation; LOCATED IN: cellular_component unknown; CONTAINS InterPro DOMAIN/s: WW/Rsp5/WWP (InterPro:IPR001202), RNA cap guanine-N2 methyltransferase (InterPro:IPR019012); BEST Arabidopsis thaliana protein match is: S-adenosyl-L-methionine-dependent m…
AT1G47056	0	0	0	0	0	0	0	0	11.8614	0	21.8857	13.7243	0	18.4649	0	0	0	16.024	121.969	8.07077	0	12.8676	9.90707	0	33.8016	0	0	0	0	0	0	29.2627	VIER F-box proteine 1 (VFB1); FUNCTIONS IN: ubiquitin-protein ligase activity; INVOLVED IN: N-terminal protein myristoylation; EXPRESSED IN: stomatal complex, sepal, root, leaf; EXPRESSED DURING: seedling growth; CONTAINS InterPro DOMAIN/s: F-box domain, cyclin-like (InterPro:IPR001810), F-box domain, Skp2-like (InterPro:IPR022364); BEST Arabidopsis thaliana protein match is: VIER F-box proteine …
AT1G47710	0	28.5042	0	0	8.4662	0	14.5462	0	43.1222	22.2374	21.8857	13.7243	0	123.788	99.2773	148.815	184.594	16.024	22.5809	177.739	200.415	159.118	192.795	138.753	417.338	194.381	102.156	335.62	158.342	354.296	123.913	329.997	Serine protease inhibitor (SERPIN) family protein; FUNCTIONS IN: serine-type endopeptidase inhibitor activity, cysteine-type endopeptidase inhibitor activity; INVOLVED IN: biological_process unknown; LOCATED IN: apoplast; EXPRESSED IN: 25 plant structures; EXPRESSED DURING: 13 growth stages; CONTAINS InterPro DOMAIN/s: Protease inhibitor I4, serpin, plant (InterPro:IPR015554), Protease inhibitor …
AT1G47720	19.7938	0	0	0	0	11.0398	0	0	11.8614	51.6319	21.8857	30.6122	0	0	54.4869	18.9706	48.1313	16.024	22.5809	8.07077	0	0	9.90707	0	8.71363	0	0	37.8177	0	0	123.913	29.2627	Organellar Single-stranded (OSB1); FUNCTIONS IN: single-stranded DNA binding; INVOLVED IN: negative regulation of DNA recombination, mitochondrial genome maintenance; LOCATED IN: mitochondrion, apoplast; EXPRESSED IN: 13 plant structures; EXPRESSED DURING: 7 growth stages; CONTAINS InterPro DOMAIN/s: Nucleic acid-binding, OB-fold-like (InterPro:IPR016027), Primosome PriB/single-strand DNA-binding…
AT1G47840	0	0	0	0	0	0	0	0	0	22.2374	0	13.7243	23.7427	41.9014	0	0	0	0	0	0	0	0	9.90707	0	0	0	0	0	0	0	0	0	hexokinase 3 (HXK3); CONTAINS InterPro DOMAIN/s: Hexokinase, N-terminal (InterPro:IPR022672), Hexokinase, conserved site (InterPro:IPR019807), Hexokinase, C-terminal (InterPro:IPR022673), Hexokinase (InterPro:IPR001312); BEST Arabidopsis thaliana protein match is: hexokinase 1 (TAIR:AT4G29130.1); Has 2416 Blast hits to 2143 proteins in 322 species: Archae - 0; Bacteria - 89; Metazoa - 1294; Fungi…
AT1G48410	126.47	479.746	265.198	306.103	345.56	213.33	133.277	192.179	353.949	549.468	463.955	517.039	166.539	562.787	596.003	1056.25	1215.61	522.578	327.143	920.602	1215.79	1495.13	1413.7	1486.65	2033.4	1429.03	1706.33	2572.5	321.865	724.219	1721.99	1361.46	ARGONAUTE 1 (AGO1); FUNCTIONS IN: protein binding, endoribonuclease activity, siRNA binding, miRNA binding; INVOLVED IN: in 11 processes; LOCATED IN: cytosol, nucleus, cytoplasm; EXPRESSED IN: 25 plant structures; EXPRESSED DURING: 13 growth stages; CONTAINS InterPro DOMAIN/s: Domain of unknown function DUF1785 (InterPro:IPR014811), Stem cell self-renewal protein Piwi (InterPro:IPR003165), Argona…
AT1G48440	0	0	0	0	0	0	0	0	0	0	0	13.7243	23.7427	41.9014	0	18.9706	904.988	999.302	371.886	625.837	612.15	424.284	330.468	854.619	2033.4	1505.18	1349.73	1462.9	1141.24	1168.36	760.942	1720.07	B-cell receptor-associated 31-like; FUNCTIONS IN: molecular_function unknown; INVOLVED IN: intracellular protein transport; LOCATED IN: endomembrane system, integral to membrane, endoplasmic reticulum; EXPRESSED IN: 24 plant structures; EXPRESSED DURING: 15 growth stages; CONTAINS InterPro DOMAIN/s: B-cell receptor-associated 31-like (InterPro:IPR008417); BEST Arabidopsis thaliana protein match i…
AT1G48490	8.90509	7.41157	0	0	8.4662	24.0299	0	14.0428	116.69	84.5117	47.8235	30.6122	0	95.0844	0	67.078	20.6109	78.3203	85.9487	45.2983	116.349	68.8088	9.90707	51.6439	226.178	25.1025	102.156	37.8177	158.342	424.945	226.205	85.1053	Protein kinase superfamily protein; FUNCTIONS IN: kinase activity; INVOLVED IN: protein amino acid phosphorylation; LOCATED IN: chloroplast; EXPRESSED IN: cotyledon; CONTAINS InterPro DOMAIN/s: Serine/threonine-protein kinase domain (InterPro:IPR002290), Serine/threonine-protein kinase-like domain (InterPro:IPR017442), AGC-kinase, C-terminal (InterPro:IPR000961), Serine/threonine-protein kinase, …
AT1G48560	83.8466	40.5599	0	0	8.4662	0	14.5462	48.9309	43.1222	157.226	75.5484	30.6122	23.7427	95.0844	54.4869	93.3706	8.82605	35.4261	121.969	19.1205	64.4299	29.7557	38.5992	84.6507	167.963	298.192	159.428	37.8177	109.957	219.614	76.8499	190.849	unknown protein; Has 75 Blast hits to 71 proteins in 10 species: Archae - 0; Bacteria - 0; Metazoa - 4; Fungi - 0; Plants - 69; Viruses - 0; Other Eukaryotes - 2 (source: NCBI BLink).
AT1G48630	83.8466	440.832	324.828	275.112	134.164	282.829	155.157	281.672	877.928	278.346	641.761	491.111	579.062	453.665	147.392	662.725	2932.05	968.45	1189.31	1796.18	3170.06	3704.88	3371.87	3194.26	4925.33	1738.54	2143.15	8364.71	1141.24	3517.17	4898.43	2889.03	receptor for activated C kinase 1B (RACK1B_AT); FUNCTIONS IN: nucleotide binding; INVOLVED IN: shoot development, root development; LOCATED IN: cytosolic ribosome; EXPRESSED IN: 23 plant structures; EXPRESSED DURING: 14 growth stages; CONTAINS InterPro DOMAIN/s: WD40 repeat 2 (InterPro:IPR019782), WD40 repeat, conserved site (InterPro:IPR019775), WD40 repeat (InterPro:IPR001680), G-protein beta W…
AT1G49240	8.90509	28.5042	10.0569	0	19.4495	0	0	0	60.463	0	21.8857	13.7243	38.7846	18.4649	33.8435	67.078	282.686	355.547	240.96	335.612	414.753	68.8088	171.338	279.757	1447.02	353.385	102.156	500.771	381.228	571.574	280.411	503.664	actin 8 (ACT8); FUNCTIONS IN: copper ion binding, structural constituent of cytoskeleton; INVOLVED IN: response to salt stress, root hair cell tip growth, cytoskeleton organization; LOCATED IN: plasma membrane, chloroplast, vacuole; EXPRESSED IN: 30 plant structures; EXPRESSED DURING: 17 growth stages; CONTAINS InterPro DOMAIN/s: Actin, conserved site (InterPro:IPR004001), Actin/actin-like (Inter…
AT1G49475	0	7.41157	0	0	0	0	32.0202	0	26.7802	22.2374	21.8857	13.7243	10.2609	41.9014	33.8435	0	0	0	0	0	0	0	0	0	0	0	0	0	0	0	33.9597	0	AP2/B3-like transcriptional factor family protein; FUNCTIONS IN: DNA binding, sequence-specific DNA binding transcription factor activity; INVOLVED IN: regulation of transcription, DNA-dependent; LOCATED IN: cellular_component unknown; CONTAINS InterPro DOMAIN/s: Transcriptional factor B3 (InterPro:IPR003340); BEST Arabidopsis thaliana protein match is: AP2/B3-like transcriptional factor family p…
AT1G49590	43.9968	0	0	20.8713	0	0	0	14.0428	26.7802	22.2374	21.8857	13.7243	23.7427	95.0844	54.4869	42.0867	63.2418	101.11	22.5809	59.7958	89.8753	48.5892	55.1114	67.7842	206.413	469.35	404.11	82.3064	65.7672	126.151	76.8499	213.263	C2H2 and C2HC zinc fingers superfamily protein; FUNCTIONS IN: zinc ion binding, nucleic acid binding; INVOLVED IN: biological_process unknown; LOCATED IN: nucleus; EXPRESSED IN: 23 plant structures; EXPRESSED DURING: 13 growth stages; CONTAINS InterPro DOMAIN/s: Zinc finger, U1-C type (InterPro:IPR013085), Zinc finger, C2H2-type matrin (InterPro:IPR000690); Has 448 Blast hits to 444 proteins in 1…
AT1G49700	0	0	0	0	0	0	0	0	0	22.2374	0	13.7243	0	41.9014	0	18.9706	8.82605	0	0	0	0	12.8676	9.90707	9.53358	8.71363	25.1025	0	0	65.7672	0	0	29.2627	Plant protein 1589 of unknown function; CONTAINS InterPro DOMAIN/s: Conserved hypothetical protein CHP01589, plant (InterPro:IPR006476); BEST Arabidopsis thaliana protein match is: unknown protein (TAIR:AT4G07675.1); Has 177 Blast hits to 177 proteins in 22 species: Archae - 0; Bacteria - 0; Metazoa - 0; Fungi - 0; Plants - 173; Viruses - 0; Other Eukaryotes - 4 (source: NCBI BLink).
AT1G50010	31.5826	17.3382	0	0	72.6822	11.0398	32.0202	14.0428	116.69	51.6319	21.8857	88.402	54.9384	95.0844	33.8435	120.675	282.686	173.151	199.753	399.361	414.753	367.953	559.184	301.211	1334.51	353.385	532.488	1846.67	109.957	763.205	1365.76	633.397	tubulin alpha-2 chain (TUA2); FUNCTIONS IN: structural constituent of cytoskeleton; INVOLVED IN: microtubule-based process, response to salt stress; LOCATED IN: tubulin complex, cytosol, cell wall, membrane; EXPRESSED IN: 26 plant structures; EXPRESSED DURING: 15 growth stages; CONTAINS InterPro DOMAIN/s: Alpha tubulin (InterPro:IPR002452), Tubulin (InterPro:IPR000217), Tubulin/FtsZ, GTPase domai…
AT1G50120	0	17.3382	0	0	8.4662	0	0	0	43.1222	0	21.8857	13.7243	0	67.6715	0	42.0867	79.0474	78.3203	283.467	90.8873	89.8753	112.361	214.721	36.3705	246.277	655.251	47.7328	82.3064	158.342	252.346	123.913	105.247	FUNCTIONS IN: molecular_function unknown; INVOLVED IN: biological_process unknown; LOCATED IN: cellular_component unknown; EXPRESSED IN: 23 plant structures; EXPRESSED DURING: 13 growth stages; CONTAINS InterPro DOMAIN/s: Rgp1 (InterPro:IPR014848), Immunoglobulin E-set (InterPro:IPR014756); Has 144 Blast hits to 140 proteins in 61 species: Archae - 0; Bacteria - 0; Metazoa - 86; Fungi - 10; Plant…
AT1G50400	31.5826	17.3382	22.7899	45.3618	19.4495	37.8745	14.5462	14.0428	97.3593	157.226	0	68.2811	146.6	67.6715	33.8435	42.0867	112.398	101.11	52.4801	45.2983	40.3043	233.876	91.0387	67.7842	395.063	194.381	0	500.771	27.3163	354.296	452.136	46.9331	Eukaryotic porin family protein; FUNCTIONS IN: voltage-gated anion channel activity; INVOLVED IN: anion transport, transmembrane transport; LOCATED IN: mitochondrial outer membrane; EXPRESSED IN: 20 plant structures; EXPRESSED DURING: 13 growth stages; CONTAINS InterPro DOMAIN/s: Porin, eukaryotic type (InterPro:IPR001925); BEST Arabidopsis thaliana protein match is: translocase of the outer mito…
AT1G50460	31.5826	28.5042	0	20.8713	8.4662	37.8745	32.0202	48.9309	156.771	0	104.502	68.2811	89.7439	41.9014	172.419	93.3706	20.6109	0	22.5809	45.2983	64.4299	12.8676	9.90707	67.7842	20.4952	194.381	47.7328	37.8177	27.3163	96.9577	697.319	147.156	hexokinase-like 1 (HKL1); FUNCTIONS IN: hexokinase activity, ATP binding; INVOLVED IN: response to salt stress, response to cold, response to osmotic stress; LOCATED IN: mitochondrion, plastid; EXPRESSED IN: 26 plant structures; EXPRESSED DURING: 13 growth stages; CONTAINS InterPro DOMAIN/s: Hexokinase, N-terminal (InterPro:IPR022672), Hexokinase, C-terminal (InterPro:IPR022673), Hexokinase (Inte…
AT1G50840	0	7.41157	0	0	0	0	0	0	11.8614	0	0	13.7243	10.2609	18.4649	0	42.0867	33.8499	35.4261	85.9487	19.1205	40.3043	90.1259	23.3665	102.146	63.487	25.1025	102.156	82.3064	27.3163	69.0577	76.8499	13.0491	polymerase gamma 2 (POLGAMMA2); FUNCTIONS IN: DNA binding, DNA-directed DNA polymerase activity; INVOLVED IN: DNA replication, nucleobase, nucleoside, nucleotide and nucleic acid metabolic process; LOCATED IN: mitochondrion, chloroplast; EXPRESSED IN: 21 plant structures; EXPRESSED DURING: 13 growth stages; CONTAINS InterPro DOMAIN/s: DNA-directed DNA polymerase, family A, palm domain (InterPro:I…
AT1G51060	346.835	274.026	491.772	184.512	87.4502	24.0299	269.645	398.511	1342.95	1165.9	1561.47	364.405	385.355	348.472	1276.82	2302.56	879.886	696.747	121.969	294.374	171.725	1424.51	2109.71	701.054	2496.03	2309.04	1279.34	1846.67	381.228	724.219	2467.7	633.397	histone H2A 10 (HTA10); FUNCTIONS IN: DNA binding; INVOLVED IN: nucleosome assembly; LOCATED IN: nucleolus, cell wall; EXPRESSED IN: 24 plant structures; EXPRESSED DURING: 15 growth stages; CONTAINS InterPro DOMAIN/s: Histone H2A (InterPro:IPR002119), Histone-fold (InterPro:IPR009072), Histone core (InterPro:IPR007125); BEST Arabidopsis thaliana protein match is: histone H2A 13 (TAIR:AT3G20670.1)…
AT1G51070	0	40.5599	10.0569	45.3618	87.4502	52.305	0	14.0428	136.511	22.2374	104.502	109.17	54.9384	41.9014	99.2773	42.0867	879.886	355.547	464.244	141.662	116.349	159.118	91.0387	601.871	627.28	655.251	279.313	0	210.107	252.346	173.909	329.997	basic Helix-Loop-Helix 115 (bHLH115); FUNCTIONS IN: DNA binding, sequence-specific DNA binding transcription factor activity; INVOLVED IN: regulation of transcription; LOCATED IN: nucleus; EXPRESSED IN: 22 plant structures; EXPRESSED DURING: 13 growth stages; CONTAINS InterPro DOMAIN/s: Helix-loop-helix DNA-binding domain (InterPro:IPR001092), Helix-loop-helix DNA-binding (InterPro:IPR011598); BE…
AT1G51630	0	40.5599	36.7761	0	8.4662	37.8745	32.0202	14.0428	43.1222	84.5117	134.404	48.9439	23.7427	95.0844	54.4869	67.078	129.822	148.611	283.467	177.739	171.725	367.953	259.865	367.19	826.119	529.833	341.201	37.8177	65.7672	156.419	393.55	453.011	O-fucosyltransferase family protein; CONTAINS InterPro DOMAIN/s: GDP-fucose protein O-fucosyltransferase (InterPro:IPR019378); BEST Arabidopsis thaliana protein match is: O-fucosyltransferase family protein (TAIR:AT3G21190.1); Has 751 Blast hits to 749 proteins in 27 species: Archae - 0; Bacteria - 0; Metazoa - 0; Fungi - 0; Plants - 751; Viruses - 0; Other Eukaryotes - 0 (source: NCBI BLink).
AT1G51740	0	0	0	0	0	0	0	0	26.7802	22.2374	0	0	23.7427	18.4649	14.9941	0	323.898	173.151	199.753	141.662	171.725	183.478	379.251	505.545	266.691	469.35	404.11	672.166	158.342	571.574	226.205	236.017	syntaxin of plants 81 (SYP81); INVOLVED IN: vesicle-mediated transport; LOCATED IN: membrane; EXPRESSED IN: 24 plant structures; EXPRESSED DURING: 15 growth stages; CONTAINS InterPro DOMAIN/s: t-SNARE (InterPro:IPR010989), SNARE-complex protein Syntaxin-18 N-terminal (InterPro:IPR019529); Has 429 Blast hits to 426 proteins in 142 species: Archae - 0; Bacteria - 0; Metazoa - 200; Fungi - 82; Plant…
AT1G52510	0	0	0	0	0	0	0	14.0428	11.8614	0	47.8235	13.7243	38.7846	0	0	18.9706	48.1313	78.3203	0	124.256	40.3043	12.8676	0	51.6439	206.413	146.354	102.156	230.091	27.3163	126.151	280.411	85.1053	alpha/beta-Hydrolases superfamily protein; FUNCTIONS IN: hydrolase activity, catalytic activity; LOCATED IN: chloroplast, chloroplast envelope; EXPRESSED IN: 21 plant structures; EXPRESSED DURING: 13 growth stages; CONTAINS InterPro DOMAIN/s: Epoxide hydrolase-like (InterPro:IPR000639), Alpha/beta hydrolase fold-1 (InterPro:IPR000073); BEST Arabidopsis thaliana protein match is: alpha/beta-Hydrol…
AT1G52870	19.7938	7.41157	0	0	8.4662	24.0299	0	30.8673	60.463	84.5117	21.8857	30.6122	23.7427	67.6715	33.8435	177.667	344.878	124.573	240.96	90.8873	116.349	259.829	306.575	197.021	439.84	410.491	597.776	37.8177	264.735	389.376	33.9597	259.087	Peroxisomal membrane 22 kDa (Mpv17/PMP22) family protein; FUNCTIONS IN: molecular_function unknown; INVOLVED IN: biological_process unknown; LOCATED IN: integral to membrane, chloroplast; EXPRESSED IN: 21 plant structures; EXPRESSED DURING: 13 growth stages; CONTAINS InterPro DOMAIN/s: Mpv17/PMP22 (InterPro:IPR007248); BEST Arabidopsis thaliana protein match is: Peroxisomal membrane 22 kDa (Mpv17…
AT1G52910	141.151	963.936	513.339	275.112	289.817	464.346	541.87	398.511	2283.94	2834.1	937.921	1038.01	680.635	869.249	1276.82	1624.95	262.476	0	160.013	465.18	40.3043	68.8088	72.6452	36.3705	329.687	786.043	0	282.317	65.7672	0	1794.68	105.247	Protein of unknown function (DUF1218); FUNCTIONS IN: molecular_function unknown; INVOLVED IN: biological_process unknown; LOCATED IN: endomembrane system; EXPRESSED IN: 20 plant structures; EXPRESSED DURING: 13 growth stages; CONTAINS InterPro DOMAIN/s: Protein of unknown function DUF1218 (InterPro:IPR009606); BEST Arabidopsis thaliana protein match is: Protein of unknown function (DUF1218) (TAIR…
AT1G53000	0	17.3382	0	0	0	0	0	0	60.463	22.2374	21.8857	13.7243	0	41.9014	33.8435	0	184.594	78.3203	85.9487	254.243	116.349	90.1259	110.179	217.209	329.687	101.51	159.428	230.091	158.342	252.346	226.205	190.849	KDSB; FUNCTIONS IN: 3-deoxy-manno-octulosonate cytidylyltransferase activity, nucleotidyltransferase activity; INVOLVED IN: lipopolysaccharide biosynthetic process; LOCATED IN: mitochondrion; EXPRESSED IN: 26 plant structures; EXPRESSED DURING: 13 growth stages; CONTAINS InterPro DOMAIN/s: 3-deoxy-D-manno-octulosonate cytidylyltransferase (InterPro:IPR004528), Acylneuraminate cytidylyltransferase…
AT1G53210	233.101	559.319	386.185	597.931	441.823	445.778	440.312	170.496	1427.87	2518.45	1323.53	649.23	1282.2	713.468	1175.19	1821.01	1215.61	786.046	658.803	971.788	479.38	1389.43	1287.55	1287.85	2846.15	2911.61	1850.95	672.166	1065.65	1126.71	1023.17	1509.43	sodium/calcium exchanger family protein / calcium-binding EF hand family protein; FUNCTIONS IN: calcium ion binding; INVOLVED IN: transmembrane transport; LOCATED IN: vacuolar membrane, plasma membrane, vacuole, membrane, plant-type vacuole; EXPRESSED IN: 27 plant structures; EXPRESSED DURING: 16 growth stages; CONTAINS InterPro DOMAIN/s: EF-Hand 1, calcium-binding site (InterPro:IPR018247), Sodi…
AT1G53240	70.2004	172.075	83.3377	71.4342	31.6379	52.305	50.8014	30.8673	177.429	157.226	228.351	267.143	166.539	280.904	14.9941	177.667	4526.67	1704.69	2571.28	3545.74	4377.95	5334.87	6218.84	6598.67	7615.18	4293.42	3729	11235.5	2839.66	5462.28	3490.22	3152.11	Lactate/malate dehydrogenase family protein; FUNCTIONS IN: malate dehydrogenase activity, copper ion binding; INVOLVED IN: response to cadmium ion, response to salt stress, response to cold, defense response to bacterium, peptidyl-cysteine S-nitrosylation; LOCATED IN: mitochondrion, cell wall, chloroplast; EXPRESSED IN: 26 plant structures; EXPRESSED DURING: 15 growth stages; CONTAINS InterPro DO…
AT1G53490	0	7.41157	0	0	0	0	0	0	0	51.6319	104.502	13.7243	23.7427	41.9014	0	120.675	8.82605	124.573	0	19.1205	40.3043	0	9.90707	0	287.407	921.674	467.906	908.217	264.735	219.614	280.411	686.414	RING/U-box superfamily protein; Has 175 Blast hits to 173 proteins in 83 species: Archae - 2; Bacteria - 14; Metazoa - 69; Fungi - 24; Plants - 38; Viruses - 0; Other Eukaryotes - 28 (source: NCBI BLink).
AT1G53500	0	53.3235	10.0569	184.512	134.164	52.305	50.8014	48.9309	198.452	51.6319	165.085	68.2811	166.539	348.472	250.622	148.815	48.1313	0	0	31.6676	64.4299	259.829	283.035	9.53358	508.644	60.6123	218.631	179.132	27.3163	0	226.205	354.149	MUCILAGE-MODIFIED 4 (MUM4); FUNCTIONS IN: UDP-4-keto-rhamnose-4-keto-reductase activity, UDP-4-keto-6-deoxy-glucose-3,5-epimerase activity, catalytic activity, UDP-glucose 4,6-dehydratase activity, UDP-L-rhamnose synthase activity; INVOLVED IN: seed coat development, UDP-rhamnose biosynthetic process, mucilage biosynthetic process, metabolic process; LOCATED IN: soluble fraction; EXPRESSED IN: 28…
AT1G53590	19.7938	28.5042	36.7761	71.4342	8.4662	24.0299	111.828	14.0428	97.3593	157.226	165.085	174.546	166.539	18.4649	33.8435	42.0867	112.398	78.3203	0	90.8873	18.0744	159.118	91.0387	177.197	206.413	146.354	102.156	82.3064	158.342	219.614	511.895	105.247	NTMC2T6.1; LOCATED IN: plasma membrane, vacuole; EXPRESSED IN: 23 plant structures; EXPRESSED DURING: 13 growth stages; CONTAINS InterPro DOMAIN/s: C2 membrane targeting protein (InterPro:IPR018029), C2 calcium/lipid-binding domain, CaLB (InterPro:IPR008973), C2 calcium-dependent membrane targeting (InterPro:IPR000008); BEST Arabidopsis thaliana protein match is: Calcium-dependent lipid-binding (…
AT1G53750	8.90509	53.3235	0	45.3618	8.4662	98.0077	50.8014	67.8492	60.463	84.5117	134.404	174.546	71.973	67.6715	33.8435	120.675	904.988	579.925	283.467	770.44	1252.88	600.844	723.078	906.979	1561.22	853.282	467.906	2639.71	845.752	1252.33	1721.99	931.842	regulatory particle triple-A 1A (RPT1A); FUNCTIONS IN: ATPase activity; INVOLVED IN: ubiquitin-dependent protein catabolic process; LOCATED IN: proteasome regulatory particle, base subcomplex, proteasome complex, nucleus, plasma membrane; EXPRESSED IN: pollen tube; CONTAINS InterPro DOMAIN/s: ATPase, AAA+ type, core (InterPro:IPR003593), ATPase, AAA-type, core (InterPro:IPR003959), ATPase, AAA-ty…
AT1G53760	8.90509	17.3382	0	20.8713	31.6379	11.0398	14.5462	107.555	78.5866	51.6319	47.8235	109.17	38.7846	0	147.392	120.675	165.952	78.3203	199.753	59.7958	89.8753	68.8088	110.179	120.199	308.41	25.1025	341.201	230.091	109.957	18.8985	697.319	213.263	unknown protein; FUNCTIONS IN: molecular_function unknown; INVOLVED IN: biological_process unknown; LOCATED IN: mitochondrion, plasma membrane, plastid, membrane; EXPRESSED IN: 25 plant structures; EXPRESSED DURING: 13 growth stages; CONTAINS InterPro DOMAIN/s: Protein of unknown function DUF2343 (InterPro:IPR018786); Has 171 Blast hits to 171 proteins in 90 species: Archae - 0; Bacteria - 0; Met…
AT1G53780	0	0	0	0	0	0	0	0	26.7802	22.2374	21.8857	13.7243	0	41.9014	0	42.0867	33.8499	124.573	85.9487	0	259.45	0	9.90707	36.3705	149.327	353.385	102.156	37.8177	109.957	42.806	0	46.9331	peptidyl-prolyl cis-trans isomerases;hydrolases;nucleoside-triphosphatases;ATP binding;nucleotide binding;ATPases; FUNCTIONS IN: in 6 functions; INVOLVED IN: protein folding, protein catabolic process; LOCATED IN: membrane; EXPRESSED IN: leaf; CONTAINS InterPro DOMAIN/s: ATPase, AAA+ type, core (InterPro:IPR003593), ATPase, AAA-type, core (InterPro:IPR003959), Peptidyl-prolyl cis-trans isomerase,…
AT1G54350	0	0	0	0	0	0	0	0	0	0	21.8857	13.7243	0	18.4649	0	18.9706	48.1313	0	0	8.07077	0	48.5892	55.1114	9.53358	20.4952	101.51	47.7328	0	0	42.806	0	0	ABC transporter family protein; FUNCTIONS IN: ATPase activity, coupled to transmembrane movement of substances; INVOLVED IN: transport, transmembrane transport; LOCATED IN: chloroplast; EXPRESSED IN: 23 plant structures; EXPRESSED DURING: 14 growth stages; CONTAINS InterPro DOMAIN/s: ATPase, AAA+ type, core (InterPro:IPR003593), ABC transporter, N-terminal (InterPro:IPR010509), ABC transporter-li…
AT1G54580	83.8466	40.5599	67.2035	20.8713	19.4495	0	70.4852	14.0428	156.771	84.5117	104.502	109.17	186.902	0	33.8435	207.145	683.973	249.301	199.753	920.602	818.723	1014.2	1287.55	279.757	1114.9	655.251	159.428	672.166	264.735	922.103	1435.99	1129.46	acyl carrier protein 2 (ACP2); FUNCTIONS IN: acyl carrier activity; INVOLVED IN: fatty acid biosynthetic process; LOCATED IN: chloroplast; EXPRESSED DURING: seedling growth; CONTAINS InterPro DOMAIN/s: Phosphopantetheine-binding (InterPro:IPR006163), Acyl carrier protein (ACP) (InterPro:IPR003231), Acyl carrier protein-like (InterPro:IPR009081), Phosphopantetheine attachment site (InterPro:IPR006…
AT1G54610	0	0	0	0	0	11.0398	0	0	26.7802	22.2374	0	0	10.2609	0	33.8435	42.0867	147.684	249.301	199.753	141.662	200.415	48.5892	91.0387	36.3705	131.122	101.51	159.428	179.132	0	156.419	123.913	190.849	Protein kinase superfamily protein; FUNCTIONS IN: protein serine/threonine kinase activity, protein kinase activity, kinase activity, ATP binding; INVOLVED IN: protein amino acid phosphorylation, N-terminal protein myristoylation; LOCATED IN: plasma membrane; EXPRESSED IN: 23 plant structures; EXPRESSED DURING: 13 growth stages; CONTAINS InterPro DOMAIN/s: Protein kinase, ATP binding site (InterP…
AT1G54650	0	7.41157	0	20.8713	0	0	0	0	11.8614	22.2374	47.8235	30.6122	10.2609	18.4649	14.9941	0	8.82605	78.3203	0	8.07077	18.0744	112.361	55.1114	102.146	113.385	146.354	159.428	129.717	65.7672	126.151	33.9597	13.0491	Methyltransferase family protein; FUNCTIONS IN: methyltransferase activity; INVOLVED IN: biological_process unknown; LOCATED IN: cellular_component unknown; EXPRESSED IN: 13 plant structures; EXPRESSED DURING: 8 growth stages; CONTAINS InterPro DOMAIN/s: Methyltransferase, METTL2, predicted (InterPro:IPR017280), Methyltransferase type 12 (InterPro:IPR013217); BEST Arabidopsis thaliana protein mat…
AT1G54690	0	7.41157	36.7761	0	8.4662	0	14.5462	14.0428	43.1222	22.2374	47.8235	13.7243	10.2609	67.6715	99.2773	42.0867	981.052	124.573	560.014	141.662	229.674	340.324	585.928	777.155	700.622	529.833	279.313	282.317	321.865	802.496	280.411	329.997	gamma histone variant H2AX (GAMMA-H2AX); FUNCTIONS IN: DNA binding; INVOLVED IN: nucleosome assembly; LOCATED IN: nucleolus, nucleus; EXPRESSED IN: 28 plant structures; EXPRESSED DURING: 13 growth stages; CONTAINS InterPro DOMAIN/s: Histone H2A (InterPro:IPR002119), Histone-fold (InterPro:IPR009072), Histone core (InterPro:IPR007125); BEST Arabidopsis thaliana protein match is: Histone superfamil…
AT1G55130	31.5826	28.5042	0	0	0	37.8745	0	14.0428	26.7802	22.2374	75.5484	30.6122	54.9384	41.9014	14.9941	93.3706	63.2418	56.3472	52.4801	196.353	289.697	183.478	129.984	217.209	555.531	194.381	47.7328	82.3064	210.107	252.346	123.913	453.011	transmembrane nine 6 (TMN6); CONTAINS InterPro DOMAIN/s: Nonaspanin (TM9SF) (InterPro:IPR004240); BEST Arabidopsis thaliana protein match is: transmembrane nine 7 (TAIR:AT3G13772.1); Has 1575 Blast hits to 1549 proteins in 322 species: Archae - 0; Bacteria - 3; Metazoa - 617; Fungi - 232; Plants - 458; Viruses - 0; Other Eukaryotes - 265 (source: NCBI BLink).
AT1G55150	19.7938	28.5042	36.7761	20.8713	31.6379	0	32.0202	30.8673	116.69	119.881	75.5484	88.402	38.7846	0	54.4869	93.3706	431.071	275.407	199.753	159.5	143.673	159.118	283.035	529.342	508.644	469.35	597.776	848.496	210.107	18.8985	452.136	354.149	DEA(D/H)-box RNA helicase family protein; FUNCTIONS IN: helicase activity, ATP-dependent helicase activity, ATP binding, nucleic acid binding; LOCATED IN: cellular_component unknown; EXPRESSED IN: 22 plant structures; EXPRESSED DURING: 13 growth stages; CONTAINS InterPro DOMAIN/s: RNA helicase, DEAD-box type, Q motif (InterPro:IPR014014), DNA/RNA helicase, DEAD/DEAH box type, N-terminal (InterPro…
AT1G55520	43.9968	0	22.7899	45.3618	0	37.8745	14.5462	0	60.463	119.881	75.5484	13.7243	10.2609	123.788	14.9941	237.181	33.8499	56.3472	160.013	59.7958	0	48.5892	129.984	51.6439	206.413	146.354	47.7328	500.771	109.957	156.419	0	46.9331	TATA binding protein 2 (TBP2); CONTAINS InterPro DOMAIN/s: TATA-box binding (InterPro:IPR000814), Beta2-adaptin/TATA-box binding, C-terminal (InterPro:IPR012295), Transcription factor TFIID, C-terminal/DNA glycosylase, N-terminal (InterPro:IPR012294); BEST Arabidopsis thaliana protein match is: TATA binding protein 1 (TAIR:AT3G13445.1); Has 2123 Blast hits to 1580 proteins in 405 species: Archae …
AT1G55590	0	0	0	0	0	0	0	0	0	51.6319	21.8857	0	0	18.4649	0	18.9706	48.1313	148.611	22.5809	45.2983	0	48.5892	55.1114	22.189	48.2063	0	0	0	158.342	96.9577	123.913	0	RNI-like superfamily protein; CONTAINS InterPro DOMAIN/s: F-box domain, cyclin-like (InterPro:IPR001810); BEST Arabidopsis thaliana protein match is: F-box/RNI-like superfamily protein (TAIR:AT2G17020.1); Has 6075 Blast hits to 3000 proteins in 237 species: Archae - 0; Bacteria - 329; Metazoa - 2581; Fungi - 596; Plants - 1820; Viruses - 3; Other Eukaryotes - 746 (source: NCBI BLink).
AT1G55750	0	7.41157	51.6438	20.8713	8.4662	0	0	0	11.8614	22.2374	47.8235	48.9439	10.2609	41.9014	33.8435	18.9706	63.2418	148.611	121.969	90.8873	116.349	29.7557	91.0387	84.6507	226.178	101.51	404.11	335.62	158.342	96.9577	0	85.1053	BSD domain (BTF2-like transcription factors, Synapse-associated proteins and DOS2-like proteins); CONTAINS InterPro DOMAIN/s: Kelch related (InterPro:IPR013089), BSD (InterPro:IPR005607); BEST Arabidopsis thaliana protein match is: BSD domain (BTF2-like transcription factors, Synapse-associated proteins and DOS2-like proteins) (TAIR:AT3G61420.1); Has 363 Blast hits to 357 proteins in 168 species:…
AT1G55810	8.90509	17.3382	22.7899	20.8713	31.6379	11.0398	32.0202	0	43.1222	84.5117	21.8857	13.7243	71.973	67.6715	14.9941	93.3706	780.805	876.648	917.156	443.023	351.467	367.953	454.719	601.871	1008.01	853.282	467.906	389.862	917.851	802.496	825.382	581.001	uridine kinase-like 3 (UKL3); FUNCTIONS IN: uracil phosphoribosyltransferase activity, phosphotransferase activity, alcohol group as acceptor, kinase activity, ATP binding; INVOLVED IN: biosynthetic process, metabolic process; LOCATED IN: cellular_component unknown; EXPRESSED IN: 22 plant structures; EXPRESSED DURING: 13 growth stages; CONTAINS InterPro DOMAIN/s: Phosphoribulokinase/uridine kinas…
AT1G55820	8.90509	28.5042	36.7761	20.8713	19.4495	11.0398	0	30.8673	116.69	22.2374	75.5484	197.182	71.973	67.6715	14.9941	18.9706	63.2418	16.024	52.4801	8.07077	64.4299	90.1259	9.90707	67.7842	246.277	0	218.631	82.3064	109.957	42.806	280.411	105.247	CONTAINS InterPro DOMAIN/s: Protein of unknown function DUF1296 (InterPro:IPR009719); BEST Arabidopsis thaliana protein match is: GBF-interacting protein 1 (TAIR:AT3G13222.1); Has 1074 Blast hits to 540 proteins in 140 species: Archae - 0; Bacteria - 57; Metazoa - 222; Fungi - 108; Plants - 188; Viruses - 12; Other Eukaryotes - 487 (source: NCBI BLink).
AT1G55915	0	0	0	0	0	0	0	0	11.8614	0	21.8857	13.7243	0	0	0	18.9706	20.6109	101.11	0	75.0238	40.3043	0	9.90707	36.3705	33.8016	101.51	47.7328	37.8177	0	96.9577	173.909	46.9331	zinc ion binding; FUNCTIONS IN: zinc ion binding; INVOLVED IN: biological_process unknown; LOCATED IN: intracellular; EXPRESSED IN: 9 plant structures; EXPRESSED DURING: 7 growth stages; CONTAINS InterPro DOMAIN/s: WLM (InterPro:IPR013536), Zinc finger, RanBP2-type (InterPro:IPR001876); BEST Arabidopsis thaliana protein match is: unknown protein (TAIR:AT5G35690.1); Has 560 Blast hits to 511 prote…
AT1G55970	0	0	10.0569	0	0	0	0	0	26.7802	0	21.8857	0	10.2609	0	33.8435	42.0867	20.6109	173.151	85.9487	31.6676	18.0744	0	38.5992	102.146	33.8016	60.6123	0	82.3064	27.3163	42.806	76.8499	0	histone acetyltransferase of the CBP family 4 (HAC4); FUNCTIONS IN: histone acetyltransferase activity; INVOLVED IN: regulation of transcription, DNA-dependent; LOCATED IN: nucleus, chloroplast; EXPRESSED IN: 23 plant structures; EXPRESSED DURING: 13 growth stages; CONTAINS InterPro DOMAIN/s: Zinc finger, PHD-type, conserved site (InterPro:IPR019786), Zinc finger, TAZ-type (InterPro:IPR000197), H…
AT1G56040	31.5826	94.8835	99.966	45.3618	87.4502	146.244	50.8014	67.8492	285.701	365.054	47.8235	48.9439	71.973	215.77	332.682	330.149	20.6109	0	0	45.2983	0	0	0	0	0	101.51	0	0	0	0	280.411	13.0491	HEAT/U-box domain-containing protein; FUNCTIONS IN: ubiquitin-protein ligase activity, binding; INVOLVED IN: RNA metabolic process, protein ubiquitination; LOCATED IN: ubiquitin ligase complex; EXPRESSED IN: egg cell; CONTAINS InterPro DOMAIN/s: U box domain (InterPro:IPR003613), Armadillo-type fold (InterPro:IPR016024), MIF4G-like, type 3 (InterPro:IPR003890), MIF4-like, type 1/2/3 (InterPro:IPR…
AT1G56045	233.101	460.213	207.56	401.021	383.591	179.444	200.026	192.179	773.113	1331.36	975.782	785.207	654.977	215.77	446.908	662.725	4324.87	1507.77	2507.58	2990.89	3381.79	4983.39	5840.42	4488.85	7770.8	5273.3	4508.09	8060.13	3025.5	4679.16	10797.5	5751.84	Ribosomal protein L41 family; FUNCTIONS IN: structural constituent of ribosome; INVOLVED IN: translation; LOCATED IN: ribosome; CONTAINS InterPro DOMAIN/s: Ribosomal protein L41 (InterPro:IPR007836); Has 35333 Blast hits to 34131 proteins in 2444 species: Archae - 798; Bacteria - 22429; Metazoa - 974; Fungi - 991; Plants - 531; Viruses - 0; Other Eukaryotes - 9610 (source: NCBI BLink).
AT1G56070	112.01	1008.72	690.584	401.021	686.88	520.528	111.828	422.427	1982.14	847.599	862.722	812.811	432.474	1532.39	878.406	1860.57	4832.46	2005.47	1947.78	8953.84	9959.16	6641.83	9487	7588.35	18185.9	8664.15	8311.86	25828.9	4902.5	10891.2	7353.76	9805.52	LOW EXPRESSION OF OSMOTICALLY RESPONSIVE GENES 1 (LOS1); FUNCTIONS IN: translation factor activity, nucleic acid binding, copper ion binding, translation elongation factor activity; INVOLVED IN: response to cold; LOCATED IN: cytosol, nucleolus, chloroplast, plasma membrane, membrane; EXPRESSED IN: 29 plant structures; EXPRESSED DURING: 15 growth stages; CONTAINS InterPro DOMAIN/s: Protein synthes…
AT1G56080	0	0	0	0	0	0	0	0	0	22.2374	21.8857	13.7243	0	18.4649	0	42.0867	242.546	35.4261	160.013	59.7958	229.674	233.876	306.575	344.939	417.338	25.1025	341.201	389.862	158.342	69.0577	76.8499	168.802	unknown protein; FUNCTIONS IN: molecular_function unknown; INVOLVED IN: biological_process unknown; LOCATED IN: plasma membrane; EXPRESSED IN: 12 plant structures; EXPRESSED DURING: 6 growth stages; BEST Arabidopsis thaliana protein match is: unknown protein (TAIR:AT1G16520.1); Has 196 Blast hits to 193 proteins in 50 species: Archae - 2; Bacteria - 0; Metazoa - 9; Fungi - 2; Plants - 132; Viruse…
AT1G57660	233.101	364.913	226.531	401.021	345.56	354.256	155.157	327.822	1065.84	597.524	429.225	1038.01	339.219	790.767	719.507	838.65	4969.53	2175.13	2193.46	2799.62	3767.41	5158.61	5138.49	7511.35	7576.37	4485.92	7076.32	13463.9	3792.5	4938.14	4560.75	4407.26	Translation protein SH3-like family protein; FUNCTIONS IN: structural constituent of ribosome; INVOLVED IN: translation; LOCATED IN: ribosome, intracellular; EXPRESSED IN: guard cell, juvenile leaf; CONTAINS InterPro DOMAIN/s: Translation protein SH3-like (InterPro:IPR008991), Ribosomal protein L21e (InterPro:IPR001147), Ribosomal protein L21e, conserved site (InterPro:IPR018259); BEST Arabidopsi…
AT1G57720	31.5826	140.205	117.029	98.5899	364.493	129.937	50.8014	192.179	472.078	455.6	196.428	439.818	316.545	418.131	596.003	526.194	1541.58	1218.5	917.156	2673.51	3767.41	2733.83	2926.59	2899.86	8280.61	3727.1	2364.69	6705.5	1698.44	3222.78	5671	3823.22	Translation elongation factor EF1B, gamma chain; FUNCTIONS IN: copper ion binding, translation elongation factor activity; INVOLVED IN: response to cadmium ion, response to zinc ion; LOCATED IN: cell wall, plasma membrane, vacuole, membrane; EXPRESSED IN: 6 plant structures; EXPRESSED DURING: seedling growth, seed development stages; CONTAINS InterPro DOMAIN/s: Thioredoxin fold (InterPro:IPR01233…
AT1G58100	0	0	0	0	8.4662	11.0398	0	14.0428	26.7802	51.6319	21.8857	68.2811	0	0	14.9941	18.9706	8.82605	35.4261	0	0	18.0744	12.8676	55.1114	22.189	8.71363	0	47.7328	0	0	42.806	33.9597	13.0491	TCP family transcription factor ; CONTAINS InterPro DOMAIN/s: Transcription factor, TCP (InterPro:IPR005333), Transcription factor TCP subgroup (InterPro:IPR017887); BEST Arabidopsis thaliana protein match is: TCP family transcription factor (TAIR:AT1G35560.1); Has 469 Blast hits to 463 proteins in 47 species: Archae - 0; Bacteria - 0; Metazoa - 51; Fungi - 2; Plants - 404; Viruses - 0; Other Euk…
AT1G58220	0	0	0	0	8.4662	0	0	0	11.8614	0	47.8235	13.7243	23.7427	18.4649	14.9941	0	0	0	22.5809	59.7958	0	0	9.90707	9.53358	63.487	60.6123	0	37.8177	27.3163	96.9577	76.8499	65.6215	Homeodomain-like superfamily protein; FUNCTIONS IN: DNA binding, sequence-specific DNA binding transcription factor activity; INVOLVED IN: response to jasmonic acid stimulus, response to abscisic acid stimulus, response to salicylic acid stimulus; EXPRESSED IN: 22 plant structures; EXPRESSED DURING: 10 growth stages; CONTAINS InterPro DOMAIN/s: SANT, DNA-binding (InterPro:IPR001005), Homeodomain-…
AT1G58250	19.7938	28.5042	10.0569	0	31.6379	11.0398	32.0202	67.8492	97.3593	157.226	0	48.9439	71.973	18.4649	99.2773	148.815	79.0474	56.3472	22.5809	159.5	64.4299	0	150.387	51.6439	63.487	101.51	47.7328	82.3064	158.342	69.0577	226.205	85.1053	SABRE (SAB); INVOLVED IN: response to ethylene stimulus, multidimensional cell growth, cell growth; LOCATED IN: plasma membrane; EXPRESSED IN: 24 plant structures; EXPRESSED DURING: 13 growth stages; CONTAINS InterPro DOMAIN/s: Protein of unknown function FMP27, domain-6, C-terminal (InterPro:IPR019443), Protein of unknown function FMP27, domain-4 (InterPro:IPR019441); BEST Arabidopsis thaliana p…
AT1G59610	56.8978	28.5042	36.7761	20.8713	31.6379	24.0299	32.0202	30.8673	97.3593	119.881	134.404	109.17	71.973	153.563	277.589	237.181	129.822	328.55	160.013	578.995	229.674	286.24	237.086	217.209	439.84	353.385	279.313	614.435	264.735	802.496	336.258	403.15	dynamin-like 3 (DL3); FUNCTIONS IN: protein binding, clathrin binding, GTPase activity; INVOLVED IN: synaptic vesicle endocytosis; LOCATED IN: clathrin-coated endocytic vesicle, plasma membrane, vacuole; EXPRESSED IN: 27 plant structures; EXPRESSED DURING: 15 growth stages; CONTAINS InterPro DOMAIN/s: Dynamin GTPase effector (InterPro:IPR003130), Pleckstrin homology-type (InterPro:IPR011993), Dyn…
AT1G59660	8.90509	40.5599	36.7761	0	31.6379	67.1874	14.5462	30.8673	11.8614	236.651	134.404	48.9439	0	280.904	33.8435	361.97	112.398	101.11	0	90.8873	40.3043	68.8088	91.0387	67.7842	373.024	529.833	102.156	282.317	0	126.151	76.8499	29.2627	Nucleoporin autopeptidase; FUNCTIONS IN: transporter activity; INVOLVED IN: transport; LOCATED IN: chloroplast, nuclear pore; EXPRESSED IN: 16 plant structures; EXPRESSED DURING: 7 growth stages; CONTAINS InterPro DOMAIN/s: Peptidase S59, nucleoporin (InterPro:IPR007230); BEST Arabidopsis thaliana protein match is: Nucleoporin autopeptidase (TAIR:AT1G10390.2); Has 64429 Blast hits to 28580 protei…
AT1G59865	0	0	0	0	8.4662	0	0	0	11.8614	51.6319	21.8857	0	10.2609	0	0	42.0867	8.82605	0	0	0	0	12.8676	9.90707	51.6439	8.71363	146.354	47.7328	82.3064	27.3163	69.0577	393.55	0	unknown protein; Has 35333 Blast hits to 34131 proteins in 2444 species: Archae - 798; Bacteria - 22429; Metazoa - 974; Fungi - 991; Plants - 531; Viruses - 0; Other Eukaryotes - 9610 (source: NCBI BLink).
AT1G60170	8.90509	53.3235	67.2035	71.4342	31.6379	98.0077	32.0202	0	156.771	22.2374	47.8235	48.9439	166.539	123.788	122.984	177.667	165.952	198.141	85.9487	196.353	382.932	90.1259	306.575	279.757	981.612	146.354	159.428	500.771	210.107	285.738	452.136	503.664	embryo defective 1220 (emb1220); CONTAINS InterPro DOMAIN/s: Pre-mRNA processing ribonucleoprotein, snoRNA-binding domain (InterPro:IPR002687), NOSIC (InterPro:IPR012976), Prp31 C-terminal (InterPro:IPR019175); BEST Arabidopsis thaliana protein match is: unknown protein (TAIR:AT1G70400.1); Has 1596 Blast hits to 1590 proteins in 356 species: Archae - 207; Bacteria - 2; Metazoa - 385; Fungi - 430;…
AT1G60200	19.7938	40.5599	22.7899	20.8713	19.4495	0	133.277	48.9309	97.3593	22.2374	104.502	68.2811	71.973	123.788	99.2773	93.3706	165.952	249.301	121.969	75.0238	229.674	159.118	283.035	9.53358	373.024	60.6123	159.428	848.496	158.342	424.945	1296.07	453.011	splicing factor PWI domain-containing protein / RNA recognition motif (RRM)-containing protein; FUNCTIONS IN: nucleotide binding, nucleic acid binding; INVOLVED IN: mRNA processing; LOCATED IN: chloroplast; EXPRESSED IN: 24 plant structures; EXPRESSED DURING: 13 growth stages; CONTAINS InterPro DOMAIN/s: RNA recognition motif, RNP-1 (InterPro:IPR000504), Nucleotide-binding, alpha-beta plait (Inte…
AT1G60410	233.101	66.6811	284.868	98.5899	150.419	67.1874	0	149.139	241.488	549.468	498.982	243.506	54.9384	215.77	626.552	93.3706	63.2418	0	52.4801	59.7958	0	0	0	0	0	60.6123	102.156	0	27.3163	18.8985	890.592	29.2627	F-box family protein; CONTAINS InterPro DOMAIN/s: FBD (InterPro:IPR013596), F-box domain, cyclin-like (InterPro:IPR001810), F-box domain, Skp2-like (InterPro:IPR022364); BEST Arabidopsis thaliana protein match is: F-box/RNI-like superfamily protein (TAIR:AT1G60400.1); Has 1763 Blast hits to 1723 proteins in 24 species: Archae - 0; Bacteria - 0; Metazoa - 0; Fungi - 0; Plants - 1763; Viruses - 0; …
AT1G60500	19.7938	80.5539	67.2035	184.512	87.4502	98.0077	50.8014	107.555	400.591	119.881	134.404	197.182	38.7846	383.057	76.389	267.722	48.1313	0	0	124.256	0	12.8676	0	0	0	146.354	0	0	27.3163	0	452.136	13.0491	Dynamin related protein 4C (DRP4C); FUNCTIONS IN: GTP binding, GTPase activity; INVOLVED IN: biological_process unknown; LOCATED IN: cellular_component unknown; EXPRESSED IN: egg cell; CONTAINS InterPro DOMAIN/s: Dynamin GTPase effector (InterPro:IPR003130), Dynamin, GTPase domain (InterPro:IPR001401), GTPase effector domain, GED (InterPro:IPR020850), Dynamin central region (InterPro:IPR000375), …
AT1G60530	8.90509	155.99	99.966	155.256	31.6379	98.0077	177.419	48.9309	353.949	597.524	293.692	197.182	166.539	215.77	1208.93	628.214	48.1313	0	22.5809	19.1205	0	12.8676	0	0	8.71363	25.1025	0	0	27.3163	0	452.136	0	Dynamin related protein 4A (DRP4A); FUNCTIONS IN: GTP binding, GTPase activity; INVOLVED IN: biological_process unknown; LOCATED IN: cellular_component unknown; CONTAINS InterPro DOMAIN/s: Dynamin, GTPase domain (InterPro:IPR001401), Interferon-induced Mx protein (InterPro:IPR015577); BEST Arabidopsis thaliana protein match is: Dynamin related protein 4C (TAIR:AT1G60500.1); Has 2623 Blast hits to…
AT1G60640	56.8978	109.625	245.748	98.5899	19.4495	52.305	0	149.139	198.452	455.6	429.225	30.6122	89.7439	314.408	76.389	267.722	323.898	301.831	199.753	124.256	578.551	259.829	404.113	177.197	555.531	720.012	404.11	1462.9	570.819	763.205	2932.97	259.087	unknown protein; Has 42416 Blast hits to 22533 proteins in 1340 species: Archae - 32; Bacteria - 6461; Metazoa - 16431; Fungi - 3749; Plants - 1747; Viruses - 284; Other Eukaryotes - 13712 (source: NCBI BLink).
AT1G60650	31.5826	7.41157	51.6438	71.4342	19.4495	67.1874	50.8014	48.9309	136.511	196.223	47.8235	152.302	54.9384	67.6715	147.392	267.722	242.546	101.11	52.4801	159.5	351.467	112.361	214.721	258.596	187	469.35	341.201	1212.88	65.7672	497.435	511.895	306.093	RNA-binding (RRM/RBD/RNP motifs) family protein with retrovirus zinc finger-like domain; FUNCTIONS IN: RNA binding, nucleotide binding, zinc ion binding, nucleic acid binding; INVOLVED IN: biological_process unknown; LOCATED IN: cellular_component unknown; EXPRESSED IN: 21 plant structures; EXPRESSED DURING: 10 growth stages; CONTAINS InterPro DOMAIN/s: RNA recognition motif, RNP-1 (InterPro:IPR0…
AT1G60783	8.90509	0	0	45.3618	8.4662	0	0	30.8673	60.463	51.6319	134.404	13.7243	23.7427	18.4649	14.9941	93.3706	0	0	0	8.07077	0	0	0	0	0	0	0	0	0	0	0	0	unknown protein; FUNCTIONS IN: molecular_function unknown; INVOLVED IN: biological_process unknown; LOCATED IN: cellular_component unknown; BEST Arabidopsis thaliana protein match is: unknown protein (TAIR:AT1G10690.1); Has 30201 Blast hits to 17322 proteins in 780 species: Archae - 12; Bacteria - 1396; Metazoa - 17338; Fungi - 3422; Plants - 5037; Viruses - 0; Other Eukaryotes - 2996 (source: NC…
AT1G61150	0	17.3382	0	0	0	11.0398	14.5462	30.8673	26.7802	51.6319	21.8857	30.6122	10.2609	18.4649	33.8435	42.0867	33.8499	124.573	52.4801	234.623	200.415	135.388	259.865	102.146	287.407	245.106	47.7328	282.317	65.7672	497.435	393.55	378.537	LisH and RanBPM domains containing protein; CONTAINS InterPro DOMAIN/s: LisH dimerisation motif, subgroup (InterPro:IPR013720), Ran binding protein, CRA domain (InterPro:IPR019589), CTLH, C-terminal LisH motif (InterPro:IPR006595), LisH dimerisation motif (InterPro:IPR006594), Ran binding protein-like, CRA domain (InterPro:IPR013144); BEST Arabidopsis thaliana protein match is: LisH and RanBPM do…
AT1G61570	186.37	172.075	67.2035	369.081	134.164	162.752	246.163	304.642	448.056	321.18	394.811	703.197	294.15	453.665	417.891	267.722	2807.75	907.12	1358.3	1767.2	1864.86	2694.52	2853.57	3628.18	7344.31	4485.92	2513.43	8441.05	3500.62	2411.55	5844.95	3653.74	translocase of the inner mitochondrial membrane 13 (TIM13); FUNCTIONS IN: copper ion binding, P-P-bond-hydrolysis-driven protein transmembrane transporter activity; INVOLVED IN: protein import into mitochondrial inner membrane, protein targeting to mitochondrion; LOCATED IN: mitochondrion, mitochondrial inner membrane, mitochondrial intermembrane space; EXPRESSED IN: 22 plant structures; EXPRESSE…
AT1G62680	0	7.41157	10.0569	0	8.4662	0	0	0	11.8614	51.6319	21.8857	0	0	0	33.8435	67.078	8.82605	0	22.5809	8.07077	40.3043	0	9.90707	9.53358	8.71363	25.1025	0	82.3064	109.957	42.806	0	13.0491	Pentatricopeptide repeat (PPR) superfamily protein; LOCATED IN: chloroplast; EXPRESSED IN: shoot apex, leaf whorl, flower, seed; EXPRESSED DURING: F mature embryo stage, petal differentiation and expansion stage; CONTAINS InterPro DOMAIN/s: Pentatricopeptide repeat (InterPro:IPR002885); BEST Arabidopsis thaliana protein match is: Tetratricopeptide repeat (TPR)-like superfamily protein (TAIR:AT1G6…
AT1G63700	8.90509	7.41157	0	0	0	11.0398	14.5462	14.0428	78.5866	0	47.8235	48.9439	0	18.4649	14.9941	67.078	48.1313	78.3203	52.4801	59.7958	171.725	29.7557	72.6452	36.3705	167.963	146.354	47.7328	282.317	65.7672	285.738	511.895	85.1053	YODA (YDA); FUNCTIONS IN: protein serine/threonine kinase activity, protein kinase activity, kinase activity, ATP binding; INVOLVED IN: stomatal complex morphogenesis, embryo development ending in seed dormancy; LOCATED IN: cellular_component unknown; EXPRESSED IN: 22 plant structures; EXPRESSED DURING: 13 growth stages; CONTAINS InterPro DOMAIN/s: Protein kinase, ATP binding site (InterPro:IPR01…
AT1G64090	112.01	94.8835	83.3377	0	58.4003	11.0398	111.828	14.0428	308.207	196.223	47.8235	152.302	228.784	184.26	76.389	67.078	222.911	148.611	52.4801	215.321	351.467	183.478	283.035	217.209	395.063	469.35	341.201	335.62	109.957	460.973	825.382	125.954	Reticulan like protein B3 (RTNLB3); INVOLVED IN: biological_process unknown; LOCATED IN: endoplasmic reticulum, endoplasmic reticulum membrane; EXPRESSED IN: 26 plant structures; EXPRESSED DURING: 15 growth stages; CONTAINS InterPro DOMAIN/s: Reticulon (InterPro:IPR003388); BEST Arabidopsis thaliana protein match is: VIRB2-interacting protein 3 (TAIR:AT5G41600.1); Has 1238 Blast hits to 1236 prot…
AT1G64190	0	0	22.7899	20.8713	0	0	0	0	26.7802	51.6319	21.8857	109.17	23.7427	18.4649	0	42.0867	242.546	35.4261	0	75.0238	116.349	259.829	129.984	344.939	351.229	101.51	279.313	672.166	264.735	187.61	336.258	259.087	6-phosphogluconate dehydrogenase family protein; FUNCTIONS IN: in 6 functions; INVOLVED IN: response to salt stress; LOCATED IN: chloroplast, membrane; EXPRESSED IN: 24 plant structures; EXPRESSED DURING: 14 growth stages; CONTAINS InterPro DOMAIN/s: 6-phosphogluconate dehydrogenase, NAD-binding (InterPro:IPR006115), 6-phosphogluconate dehydrogenase, C-terminal-like (InterPro:IPR008927), Dehydrog…
AT1G64570	0	0	0	0	0	0	0	0	11.8614	0	21.8857	0	10.2609	18.4649	0	0	0	0	0	8.07077	0	29.7557	55.1114	22.189	33.8016	0	47.7328	37.8177	27.3163	42.806	33.9597	46.9331	DUO POLLEN 3 (DUO3); CONTAINS InterPro DOMAIN/s: Homeodomain-like (InterPro:IPR009057); Has 1836 Blast hits to 1575 proteins in 289 species: Archae - 4; Bacteria - 248; Metazoa - 589; Fungi - 287; Plants - 112; Viruses - 46; Other Eukaryotes - 550 (source: NCBI BLink).
AT1G64710	19.7938	7.41157	67.2035	0	8.4662	24.0299	14.5462	0	11.8614	157.226	47.8235	130.493	0	123.788	33.8435	237.181	0	0	0	0	0	0	0	0	0	0	0	0	0	18.8985	33.9597	0	GroES-like zinc-binding dehydrogenase family protein; FUNCTIONS IN: oxidoreductase activity, zinc ion binding; INVOLVED IN: oxidation reduction; EXPRESSED IN: 17 plant structures; EXPRESSED DURING: 13 growth stages; CONTAINS InterPro DOMAIN/s: GroES-like (InterPro:IPR011032), Alcohol dehydrogenase GroES-like (InterPro:IPR013154), Alcohol dehydrogenase, zinc-containing, conserved site (InterPro:IP…
AT1G65150	0	66.6811	0	20.8713	58.4003	24.0299	0	14.0428	136.511	0	21.8857	68.2811	108.152	67.6715	172.419	93.3706	660.139	249.301	327.143	274.164	259.45	452.956	559.184	389.687	1169.09	720.012	532.488	789.229	442.615	763.205	697.319	354.149	TRAF-like family protein; CONTAINS InterPro DOMAIN/s: TRAF-like (InterPro:IPR008974), MATH (InterPro:IPR002083); BEST Arabidopsis thaliana protein match is: TRAF-like superfamily protein (TAIR:AT1G65050.1); Has 512 Blast hits to 426 proteins in 21 species: Archae - 0; Bacteria - 0; Metazoa - 2; Fungi - 4; Plants - 496; Viruses - 0; Other Eukaryotes - 10 (source: NCBI BLink).
AT1G65220	8.90509	53.3235	22.7899	45.3618	19.4495	52.305	14.5462	30.8673	60.463	84.5117	47.8235	13.7243	38.7846	95.0844	99.2773	67.078	431.071	78.3203	240.96	234.623	446.908	208.412	306.575	435.378	1141.94	591.831	467.906	730.443	917.851	842.083	760.942	403.15	ARM repeat superfamily protein; FUNCTIONS IN: binding, translation initiation factor activity; INVOLVED IN: regulation of translational initiation; EXPRESSED IN: 24 plant structures; EXPRESSED DURING: 15 growth stages; CONTAINS InterPro DOMAIN/s: eIF4-gamma/eIF5/eIF2-epsilon (InterPro:IPR003307), Armadillo-type fold (InterPro:IPR016024); BEST Arabidopsis thaliana protein match is: ARM repeat supe…
AT1G65370	56.8978	17.3382	10.0569	244.491	166.974	11.0398	0	0	43.1222	157.226	75.5484	68.2811	146.6	562.787	446.908	394.16	20.6109	0	0	19.1205	0	0	9.90707	0	0	60.6123	0	0	0	0	33.9597	46.9331	TRAF-like family protein; CONTAINS InterPro DOMAIN/s: TRAF-like (InterPro:IPR008974), MATH (InterPro:IPR002083); BEST Arabidopsis thaliana protein match is: TRAF-like family protein (TAIR:AT1G65150.2); Has 460 Blast hits to 456 proteins in 21 species: Archae - 0; Bacteria - 0; Metazoa - 0; Fungi - 0; Plants - 453; Viruses - 0; Other Eukaryotes - 7 (source: NCBI BLink).
AT1G65810	19.7938	80.5539	36.7761	71.4342	58.4003	67.1874	32.0202	30.8673	136.511	84.5117	0	88.402	89.7439	95.0844	197.999	120.675	0	0	0	8.07077	0	0	0	0	0	25.1025	0	0	0	0	280.411	13.0491	P-loop containing nucleoside triphosphate hydrolases superfamily protein; BEST Arabidopsis thaliana protein match is: P-loop containing nucleoside triphosphate hydrolases superfamily protein (TAIR:AT1G65780.1); Has 6257 Blast hits to 5371 proteins in 1056 species: Archae - 197; Bacteria - 1787; Metazoa - 1336; Fungi - 1200; Plants - 672; Viruses - 106; Other Eukaryotes - 959 (source: NCBI BLink).
AT1G66260	97.7941	94.8835	226.531	20.8713	44.6815	52.305	14.5462	14.0428	60.463	236.651	75.5484	197.182	127.122	184.26	122.984	267.722	303.164	466.017	1245.19	254.243	320.38	692.83	559.184	601.871	1278.91	921.674	47.7328	282.317	321.865	802.496	1578.01	125.954	RNA-binding (RRM/RBD/RNP motifs) family protein; FUNCTIONS IN: nucleotide binding, nucleic acid binding; INVOLVED IN: biological_process unknown; LOCATED IN: cellular_component unknown; EXPRESSED IN: 24 plant structures; EXPRESSED DURING: 15 growth stages; CONTAINS InterPro DOMAIN/s: RNA recognition motif, RNP-1 (InterPro:IPR000504), Nucleotide-binding, alpha-beta plait (InterPro:IPR012677); BEST…
AT1G66410	126.47	172.075	67.2035	126.581	253.607	11.0398	155.157	128.144	520.666	196.223	165.085	220.178	272.047	675.289	197.999	559.937	2410.83	876.648	1473.1	2486.53	2960.24	2268.85	2458.55	3194.26	5540.02	5273.3	2290.63	3738.36	2475.67	3665.81	5497.85	2791.23	calmodulin 4 (CAM4); FUNCTIONS IN: calcium ion binding, signal transducer activity; INVOLVED IN: calcium-mediated signaling; LOCATED IN: plasma membrane; EXPRESSED IN: 23 plant structures; EXPRESSED DURING: 13 growth stages; CONTAINS InterPro DOMAIN/s: EF-Hand 1, calcium-binding site (InterPro:IPR018247), EF-HAND 2 (InterPro:IPR018249), Calcium-binding EF-hand (InterPro:IPR002048), EF-hand-like d…
AT1G66580	43.9968	364.913	226.531	184.512	364.493	179.444	269.645	214.16	670.377	321.18	394.811	414.468	316.545	637.44	332.682	767.638	4025.39	2141.06	1531.12	2394.05	4158.48	4081.47	5343.14	4700.14	13030.6	4293.42	3115.91	9827.47	2209.83	3915.57	7353.76	5896.22	senescence associated gene 24 (SAG24); FUNCTIONS IN: structural constituent of ribosome; INVOLVED IN: response to UV-B, translation; LOCATED IN: cytosolic ribosome, ribosome, cytosolic large ribosomal subunit, plasma membrane, vacuole; EXPRESSED IN: 25 plant structures; EXPRESSED DURING: 15 growth stages; CONTAINS InterPro DOMAIN/s: Ribosomal protein L10e (InterPro:IPR001197), Ribosomal protein L…
AT1G66610	8.90509	40.5599	22.7899	71.4342	31.6379	11.0398	14.5462	0	136.511	365.054	75.5484	30.6122	108.152	123.788	304.951	120.675	33.8499	35.4261	0	8.07077	0	0	9.90707	36.3705	0	146.354	0	0	0	0	0	29.2627	TRAF-like superfamily protein; FUNCTIONS IN: ubiquitin-protein ligase activity, zinc ion binding; INVOLVED IN: multicellular organismal development, protein ubiquitination, ubiquitin-dependent protein catabolic process; LOCATED IN: nucleus; EXPRESSED IN: sperm cell; CONTAINS InterPro DOMAIN/s: TRAF-like (InterPro:IPR008974), Seven-in-absentia protein, TRAF-like domain (InterPro:IPR018121), Zinc f…
AT1G67430	297.369	745.949	449.073	531.379	422.261	300.519	390.547	398.511	1745.5	745.731	1128.85	730.397	1028.3	713.468	304.951	910.453	7805.7	2589.03	2318.21	5095.66	8738.76	6458.66	10319.5	12691.4	16058.3	11065.7	4981.52	17211.6	2209.83	6805.6	13622.4	8994.39	Ribosomal protein L22p/L17e family protein; FUNCTIONS IN: structural constituent of ribosome; INVOLVED IN: translation; LOCATED IN: in 6 components; EXPRESSED IN: 23 plant structures; EXPRESSED DURING: 13 growth stages; CONTAINS InterPro DOMAIN/s: Ribosomal protein L22/L17 (InterPro:IPR001063), Ribosomal protein L22/L17, eukaryotic/archaeal (InterPro:IPR005721), Ribosomal protein L22/L17, conserv…
AT1G67785	31.5826	66.6811	36.7761	71.4342	19.4495	11.0398	50.8014	0	78.5866	84.5117	196.428	68.2811	71.973	18.4649	172.419	207.145	2320.84	1218.5	1133.89	1208.52	1708.85	2192.85	2458.55	2899.86	5212.89	3178.63	2438.96	4231.05	1141.24	2411.55	1867.81	2436.86	unknown protein; Has 30 Blast hits to 30 proteins in 12 species: Archae - 0; Bacteria - 0; Metazoa - 0; Fungi - 0; Plants - 30; Viruses - 0; Other Eukaryotes - 0 (source: NCBI BLink).
AT1G68070	0	0	0	0	8.4662	0	0	0	43.1222	22.2374	21.8857	48.9439	23.7427	67.6715	33.8435	18.9706	95.4556	56.3472	85.9487	45.2983	171.725	183.478	110.179	177.197	266.691	298.192	102.156	0	65.7672	96.9577	123.913	236.017	Zinc finger, C3HC4 type (RING finger) family protein; FUNCTIONS IN: zinc ion binding; LOCATED IN: plasma membrane; EXPRESSED IN: 23 plant structures; EXPRESSED DURING: 13 growth stages; CONTAINS InterPro DOMAIN/s: Zinc finger, RING-type (InterPro:IPR001841), Zinc finger, C3HC4 RING-type (InterPro:IPR018957); BEST Arabidopsis thaliana protein match is: RING-finger protein for embryogenesis (TAIR:A…
AT1G69210	31.5826	17.3382	0	0	0	0	0	0	43.1222	22.2374	104.502	48.9439	0	0	14.9941	42.0867	129.822	35.4261	22.5809	31.6676	40.3043	48.5892	23.3665	22.189	187	101.51	0	37.8177	158.342	69.0577	572.731	105.247	Uncharacterised protein family UPF0090; CONTAINS InterPro DOMAIN/s: Uncharacterised protein family UPF0090 (InterPro:IPR003728); BEST Arabidopsis thaliana protein match is: Uncharacterised protein family UPF0090 (TAIR:AT1G77122.1); Has 169 Blast hits to 169 proteins in 64 species: Archae - 0; Bacteria - 102; Metazoa - 0; Fungi - 0; Plants - 61; Viruses - 0; Other Eukaryotes - 6 (source: NCBI BLin…
AT1G69340	19.7938	7.41157	0	0	0	24.0299	0	0	26.7802	119.881	104.502	13.7243	54.9384	0	14.9941	18.9706	33.8499	0	52.4801	59.7958	89.8753	29.7557	72.6452	138.753	266.691	25.1025	102.156	129.717	65.7672	187.61	0	147.156	appr-1-p processing enzyme family protein; CONTAINS InterPro DOMAIN/s: Cellular retinaldehyde-binding/triple function, C-terminal (InterPro:IPR001251), Appr-1-p processing (InterPro:IPR002589); BEST Arabidopsis thaliana protein match is: appr-1-p processing enzyme family protein (TAIR:AT2G40600.1); Has 3597 Blast hits to 3538 proteins in 1210 species: Archae - 64; Bacteria - 1971; Metazoa - 984; …
AT1G69370	0	0	0	0	8.4662	0	0	0	26.7802	51.6319	0	0	54.9384	0	76.389	0	262.476	124.573	283.467	254.243	171.725	183.478	283.035	258.596	395.063	298.192	218.631	444.94	158.342	319.737	280.411	168.802	chorismate mutase 3 (CM3); CONTAINS InterPro DOMAIN/s: Chorismate mutase, type II (InterPro:IPR020822), Chorismate mutase, AroQ class, eukaryotic type (InterPro:IPR008238); BEST Arabidopsis thaliana protein match is: chorismate mutase 1 (TAIR:AT3G29200.1); Has 280 Blast hits to 280 proteins in 116 species: Archae - 0; Bacteria - 2; Metazoa - 0; Fungi - 142; Plants - 120; Viruses - 0; Other Eukary…
AT1G69510	8.90509	0	10.0569	0	0	0	0	0	0	22.2374	21.8857	13.7243	10.2609	18.4649	14.9941	0	2172.28	907.12	1301.52	1854.41	1178.85	850.875	1542.06	2141.62	3638.32	2649.73	2813.23	2372.01	2475.67	1952.43	1506.75	2758.74	cAMP-regulated phosphoprotein 19-related protein; CONTAINS InterPro DOMAIN/s: cAMP-regulated phosphoprotein/endosulphine conserved region (InterPro:IPR006760); BEST Arabidopsis thaliana protein match is: cAMP-regulated phosphoprotein 19-related protein (TAIR:AT5G64130.1); Has 157 Blast hits to 157 proteins in 21 species: Archae - 0; Bacteria - 0; Metazoa - 0; Fungi - 0; Plants - 157; Viruses - 0;…
AT1G69620	201.793	499.427	386.185	214.276	218.24	282.829	133.277	495.131	1175.53	278.346	463.955	517.039	480.504	790.767	846.255	628.214	4391.95	2623.92	1648.33	3152.14	4377.95	4166	5179.29	6039.37	13591.7	7351.21	5619	12902.8	4696.29	4782.5	11277.3	6515.31	ribosomal protein L34 (RPL34); FUNCTIONS IN: structural constituent of ribosome; INVOLVED IN: translation, ribosome biogenesis; LOCATED IN: ribosome, cytosolic large ribosomal subunit, plasma membrane, large ribosomal subunit, membrane; EXPRESSED IN: 24 plant structures; EXPRESSED DURING: 13 growth stages; CONTAINS InterPro DOMAIN/s: Ribosomal protein L34e, conserved site (InterPro:IPR018065), Ri…
AT1G69680	0	17.3382	0	0	0	0	0	0	97.3593	84.5117	0	13.7243	23.7427	18.4649	76.389	67.078	95.4556	16.024	52.4801	19.1205	64.4299	112.361	129.984	120.199	187	101.51	159.428	37.8177	264.735	126.151	393.55	65.6215	Mog1/PsbP/DUF1795-like photosystem II reaction center PsbP family protein; CONTAINS InterPro DOMAIN/s: Mog1/PsbP/DUF1795, alpha/beta/alpha sandwich (InterPro:IPR016124), Ran-interacting Mog1 protein (InterPro:IPR007681), Mog1/PsbP, alpha/beta/alpha sandwich (InterPro:IPR016123); Has 275 Blast hits to 275 proteins in 139 species: Archae - 0; Bacteria - 0; Metazoa - 62; Fungi - 115; Plants - 49; Vi…
AT1G69720	8.90509	28.5042	0	0	0	24.0299	0	0	78.5866	22.2374	21.8857	30.6122	38.7846	0	33.8435	42.0867	222.911	78.3203	160.013	196.353	382.932	259.829	129.984	279.757	877.382	353.385	341.201	282.317	158.342	252.346	336.258	403.15	heme oxygenase 3 (HO3); FUNCTIONS IN: heme oxygenase (decyclizing) activity, heme binding; INVOLVED IN: oxidation reduction, heme oxidation; LOCATED IN: chloroplast; EXPRESSED IN: 20 plant structures; EXPRESSED DURING: 11 growth stages; CONTAINS InterPro DOMAIN/s: Haem oxygenase-like, multi-helical (InterPro:IPR016084), Haem oxygenase-like (InterPro:IPR016053), Haem oxygenase (decyclizing), plant…
AT1G69750	31.5826	17.3382	0	0	8.4662	0	0	30.8673	0	119.881	47.8235	68.2811	10.2609	41.9014	122.984	42.0867	242.546	301.831	121.969	19.1205	89.8753	208.412	129.984	197.021	417.338	245.106	102.156	230.091	264.735	354.296	280.411	236.017	cytochrome c oxidase 19-2 (COX19-2); CONTAINS InterPro DOMAIN/s: CHCH (InterPro:IPR010625); BEST Arabidopsis thaliana protein match is: cytochrome c oxidase 19-1 (TAIR:AT1G66590.1); Has 290 Blast hits to 290 proteins in 159 species: Archae - 0; Bacteria - 0; Metazoa - 77; Fungi - 106; Plants - 52; Viruses - 0; Other Eukaryotes - 55 (source: NCBI BLink).
AT1G69960	8.90509	0	0	0	19.4495	0	0	0	26.7802	22.2374	21.8857	13.7243	10.2609	0	33.8435	0	0	0	0	0	0	0	0	0	63.487	0	0	0	0	18.8985	33.9597	29.2627	serine/threonine protein phosphatase 2A (PP2A); CONTAINS InterPro DOMAIN/s: Metallophosphoesterase (InterPro:IPR004843), Serine/threonine-specific protein phosphatase/bis(5-nucleosyl)-tetraphosphatase (InterPro:IPR006186); BEST Arabidopsis thaliana protein match is: protein phosphatase 2A-2 (TAIR:AT1G10430.1); Has 6844 Blast hits to 6656 proteins in 515 species: Archae - 80; Bacteria - 271; Metaz…
AT1G70490	201.793	155.99	207.56	0	134.164	98.0077	14.5462	30.8673	263.456	119.881	293.692	220.178	294.15	383.057	476.208	177.667	981.052	522.578	327.143	770.44	1105.44	1783.25	1973.13	1749.39	3008.1	1133.29	1850.95	2305.58	505.858	1337.17	1158.4	1599.23	ARFA1D; FUNCTIONS IN: phospholipase activator activity, GTP binding; INVOLVED IN: N-terminal protein myristoylation; LOCATED IN: plasma membrane, vacuole; EXPRESSED IN: 26 plant structures; EXPRESSED DURING: 15 growth stages; CONTAINS InterPro DOMAIN/s: ADP-ribosylation factor (InterPro:IPR006688), Small GTP-binding protein (InterPro:IPR005225), ARF/SAR superfamily (InterPro:IPR006689); BEST Arab…
AT1G70590	31.5826	28.5042	36.7761	0	44.6815	52.305	14.5462	30.8673	136.511	84.5117	165.085	68.2811	23.7427	215.77	54.4869	148.815	203.588	16.024	0	45.2983	0	68.8088	91.0387	237.741	287.407	353.385	0	335.62	991.167	96.9577	173.909	13.0491	F-box family protein; FUNCTIONS IN: binding; INVOLVED IN: biological_process unknown; LOCATED IN: chloroplast; EXPRESSED IN: 24 plant structures; EXPRESSED DURING: 15 growth stages; CONTAINS InterPro DOMAIN/s: F-box domain, cyclin-like (InterPro:IPR001810), F-box domain, Skp2-like (InterPro:IPR022364), Tetratricopeptide-like helical (InterPro:IPR011990), Tetratricopeptide repeat-containing (Inter…
AT1G70730	31.5826	53.3235	83.3377	20.8713	44.6815	24.0299	0	30.8673	97.3593	0	196.428	109.17	146.6	67.6715	99.2773	93.3706	497.895	494.195	371.886	844.865	1142.06	570.699	532.683	777.155	2247.06	529.833	1139.61	1151.2	991.167	962.519	890.592	1629.32	Phosphoglucomutase/phosphomannomutase family protein; FUNCTIONS IN: intramolecular transferase activity, phosphotransferases, magnesium ion binding, phosphoglucomutase activity; INVOLVED IN: response to cadmium ion, carbohydrate metabolic process; LOCATED IN: cytosol, nucleus, plasma membrane; EXPRESSED IN: 27 plant structures; EXPRESSED DURING: 16 growth stages; CONTAINS InterPro DOMAIN/s: Alpha…
AT1G70950	70.2004	28.5042	51.6438	0	8.4662	52.305	0	14.0428	78.5866	119.881	21.8857	88.402	38.7846	18.4649	147.392	42.0867	0	0	0	0	0	0	0	0	0	101.51	47.7328	0	0	0	33.9597	29.2627	TPX2 (targeting protein for Xklp2) protein family; CONTAINS InterPro DOMAIN/s: Xklp2 targeting protein (InterPro:IPR009675); BEST Arabidopsis thaliana protein match is: unknown protein (TAIR:AT1G23060.1); Has 1245 Blast hits to 1139 proteins in 232 species: Archae - 0; Bacteria - 257; Metazoa - 305; Fungi - 75; Plants - 372; Viruses - 3; Other Eukaryotes - 233 (source: NCBI BLink).
AT1G70990	0	0	0	0	31.6379	52.305	0	0	11.8614	22.2374	21.8857	48.9439	89.7439	41.9014	99.2773	42.0867	0	0	0	0	0	0	0	0	0	0	0	0	0	0	0	0	proline-rich family protein; BEST Arabidopsis thaliana protein match is: hydroxyproline-rich glycoprotein family protein (TAIR:AT1G23040.1); Has 16801 Blast hits to 6974 proteins in 537 species: Archae - 26; Bacteria - 1654; Metazoa - 5189; Fungi - 1184; Plants - 5387; Viruses - 1054; Other Eukaryotes - 2307 (source: NCBI BLink).
AT1G71260	8.90509	17.3382	10.0569	45.3618	19.4495	11.0398	0	14.0428	97.3593	157.226	21.8857	13.7243	10.2609	41.9014	33.8435	93.3706	780.805	522.578	371.886	649.522	889.29	1047.44	807.908	1287.85	1883.33	921.674	1562.81	1717.68	637.381	1422.83	956.533	959.739	WHIRLY 2 (ATWHY2); CONTAINS InterPro DOMAIN/s: ssDNA-binding transcriptional regulator (InterPro:IPR009044), Plant transcription factor (InterPro:IPR013742); BEST Arabidopsis thaliana protein match is: ssDNA-binding transcriptional regulator (TAIR:AT1G14410.1); Has 105 Blast hits to 105 proteins in 29 species: Archae - 0; Bacteria - 0; Metazoa - 0; Fungi - 0; Plants - 90; Viruses - 0; Other Eukar…
AT1G71360	70.2004	155.99	51.6438	71.4342	183.806	300.519	341.542	107.555	1147.96	597.524	196.428	389.327	362.159	829.865	360.762	662.725	222.911	410.311	609.051	487.547	64.4299	135.388	259.865	577.509	226.178	655.251	279.313	500.771	109.957	571.574	1226.95	46.9331	Galactose-binding protein; FUNCTIONS IN: molecular_function unknown; INVOLVED IN: biological_process unknown; LOCATED IN: mitochondrion; CONTAINS InterPro DOMAIN/s: Sad1/UNC-like, C-terminal (InterPro:IPR012919), Galactose-binding domain-like (InterPro:IPR008979); BEST Arabidopsis thaliana protein match is: Galactose-binding protein (TAIR:AT1G22882.1); Has 1743 Blast hits to 1314 proteins in 210 …
AT1G71470	217.372	309.803	284.868	369.081	308.216	354.256	177.419	236.415	984.642	951.686	678.061	812.811	579.062	489.634	446.908	459.558	0	0	0	0	0	0	0	0	0	0	0	0	0	0	33.9597	0	unknown protein; BEST Arabidopsis thaliana protein match is: unknown protein (TAIR:AT3G22090.1); Has 11 Blast hits to 11 proteins in 3 species: Archae - 0; Bacteria - 0; Metazoa - 0; Fungi - 0; Plants - 10; Viruses - 0; Other Eukaryotes - 1 (source: NCBI BLink).
AT1G71720	0	0	0	0	0	0	0	0	26.7802	0	21.8857	13.7243	0	0	0	18.9706	262.476	56.3472	121.969	377.871	89.8753	90.1259	72.6452	102.146	113.385	410.491	404.11	335.62	381.228	497.435	336.258	105.247	Nucleic acid-binding proteins superfamily; FUNCTIONS IN: RNA binding; LOCATED IN: chloroplast; EXPRESSED IN: 22 plant structures; EXPRESSED DURING: 13 growth stages; CONTAINS InterPro DOMAIN/s: Nucleic acid-binding, OB-fold-like (InterPro:IPR016027), Nucleic acid-binding, OB-fold (InterPro:IPR012340), Ribosomal protein S1, RNA-binding domain (InterPro:IPR003029); BEST Arabidopsis thaliana protein…
AT1G72175	0	7.41157	0	20.8713	0	11.0398	0	0	11.8614	321.18	75.5484	13.7243	10.2609	95.0844	76.389	207.145	242.546	275.407	240.96	159.5	64.4299	159.118	150.387	177.197	373.024	655.251	159.428	389.862	158.342	156.419	511.895	378.537	FUNCTIONS IN: zinc ion binding; EXPRESSED IN: 23 plant structures; EXPRESSED DURING: 13 growth stages; CONTAINS InterPro DOMAIN/s: Protein of unknown function DUF1232 (InterPro:IPR010652), Zinc finger, RING-type, conserved site (InterPro:IPR017907), Zinc finger, RING-type (InterPro:IPR001841); BEST Arabidopsis thaliana protein match is: RING/U-box protein with domain of unknown function (DUF 1232…
AT1G72220	0	0	0	0	0	0	0	0	0	22.2374	0	0	23.7427	18.4649	0	18.9706	0	0	0	0	0	0	0	0	0	0	0	0	0	0	0	0	RING/U-box superfamily protein; FUNCTIONS IN: zinc ion binding; EXPRESSED IN: inflorescence meristem, root, flower; EXPRESSED DURING: 4 anthesis, petal differentiation and expansion stage; CONTAINS InterPro DOMAIN/s: Zinc finger, RING-type (InterPro:IPR001841), Zinc finger, C3HC4 RING-type (InterPro:IPR018957); BEST Arabidopsis thaliana protein match is: RING/U-box superfamily protein (TAIR:AT4G3…
AT1G73030	56.8978	40.5599	134.482	71.4342	31.6379	52.305	111.828	48.9309	97.3593	278.346	228.351	68.2811	166.539	280.904	33.8435	148.815	262.476	173.151	160.013	196.353	116.349	661.917	330.468	676.006	981.612	720.012	279.313	282.317	321.865	534.309	393.55	259.087	VPS46.2; CONTAINS InterPro DOMAIN/s: Snf7 (InterPro:IPR005024); BEST Arabidopsis thaliana protein match is: vacuolar protein sorting 46.1 (TAIR:AT1G17730.1); Has 1330 Blast hits to 1329 proteins in 227 species: Archae - 0; Bacteria - 0; Metazoa - 507; Fungi - 292; Plants - 340; Viruses - 0; Other Eukaryotes - 191 (source: NCBI BLink).
AT1G73180	0	7.41157	10.0569	0	19.4495	0	0	0	60.463	22.2374	21.8857	0	10.2609	41.9014	54.4869	148.815	242.546	101.11	121.969	177.739	446.908	340.324	214.721	458.557	775.452	353.385	467.906	968.367	442.615	497.435	173.909	427.978	Eukaryotic translation initiation factor eIF2A family protein; FUNCTIONS IN: molecular_function unknown; INVOLVED IN: biological_process unknown; LOCATED IN: plasma membrane; EXPRESSED IN: 21 plant structures; EXPRESSED DURING: 13 growth stages; CONTAINS InterPro DOMAIN/s: WD40 repeat-like-containing domain (InterPro:IPR011046), Eukaryotic translation initiation factor 2A, central region (InterPr…
AT1G73200	8.90509	0	0	20.8713	8.4662	11.0398	0	48.9309	43.1222	51.6319	21.8857	13.7243	54.9384	41.9014	33.8435	42.0867	95.4556	466.017	52.4801	59.7958	64.4299	183.478	192.795	177.197	555.531	101.51	467.906	335.62	158.342	252.346	123.913	213.263	Putative integral membrane protein conserved region (DUF2404); FUNCTIONS IN: phosphoinositide binding; INVOLVED IN: signal transduction; LOCATED IN: vacuole; EXPRESSED IN: 25 plant structures; EXPRESSED DURING: 14 growth stages; CONTAINS InterPro DOMAIN/s: Protein of unknown function DUF2404, transmembrane (InterPro:IPR019411), Pleckstrin homology (InterPro:IPR001849); BEST Arabidopsis thaliana p…
AT1G73230	83.8466	140.205	51.6438	71.4342	44.6815	113.85	0	87.4298	198.452	157.226	228.351	174.546	166.539	123.788	172.419	492.729	1938.42	1061.37	560.014	1208.52	2022.65	2117.3	2387.97	3661.96	3807.83	2393.27	2364.69	4019.09	1453.97	1817.69	3978.92	1872.82	Nascent polypeptide-associated complex NAC; FUNCTIONS IN: molecular_function unknown; INVOLVED IN: response to salt stress; LOCATED IN: cellular_component unknown; EXPRESSED IN: 24 plant structures; EXPRESSED DURING: 15 growth stages; CONTAINS InterPro DOMAIN/s: Nascent polypeptide-associated complex NAC (InterPro:IPR002715); BEST Arabidopsis thaliana protein match is: basic transcription factor …
AT1G73460	0	7.41157	0	20.8713	0	0	0	0	11.8614	0	47.8235	13.7243	0	41.9014	14.9941	42.0867	0	0	0	0	18.0744	0	9.90707	9.53358	20.4952	0	0	37.8177	27.3163	0	0	13.0491	Protein kinase superfamily protein; FUNCTIONS IN: protein serine/threonine kinase activity, protein kinase activity, kinase activity, ATP binding; INVOLVED IN: protein amino acid phosphorylation; LOCATED IN: cytosol, plasma membrane, cytoplasm; EXPRESSED IN: male gametophyte, cultured cell, pollen tube; EXPRESSED DURING: L mature pollen stage, M germinated pollen stage; CONTAINS InterPro DOMAIN/s…
AT1G73660	0	0	0	0	0	0	0	0	0	0	21.8857	13.7243	23.7427	0	33.8435	0	0	0	0	0	18.0744	12.8676	0	0	48.2063	0	0	179.132	0	18.8985	0	65.6215	protein tyrosine kinase family protein; CONTAINS InterPro DOMAIN/s: Protein kinase, ATP binding site (InterPro:IPR017441), Protein kinase, catalytic domain (InterPro:IPR000719), Serine-threonine/tyrosine-protein kinase (InterPro:IPR001245), Ubiquitin interacting motif (InterPro:IPR003903), Protein kinase-like domain (InterPro:IPR011009), Serine/threonine-protein kinase, active site (InterPro:IPR0…
AT1G74060	141.151	124.742	284.868	45.3618	134.164	146.244	50.8014	87.4298	496.284	119.881	327.018	220.178	228.784	418.131	446.908	628.214	1909.54	466.017	417.61	1426.97	2182.14	2694.52	2963.22	3030.07	5467	2393.27	1996.57	3878.45	705.446	1773.11	4226.8	2823.78	Ribosomal protein L6 family protein; FUNCTIONS IN: structural constituent of ribosome; INVOLVED IN: translation; LOCATED IN: cytosolic ribosome, ribosome, cytosolic large ribosomal subunit, nucleolus, intracellular; CONTAINS InterPro DOMAIN/s: Ribosomal protein L6, N-terminal (InterPro:IPR005568), Ribosomal protein L6E (InterPro:IPR000915); BEST Arabidopsis thaliana protein match is: Ribosomal pr…
AT1G74240	0	7.41157	0	0	8.4662	11.0398	0	0	43.1222	0	0	48.9439	10.2609	41.9014	76.389	0	184.594	78.3203	199.753	124.256	89.8753	112.361	72.6452	157.765	351.229	146.354	102.156	282.317	65.7672	252.346	760.942	259.087	Mitochondrial substrate carrier family protein; FUNCTIONS IN: binding; INVOLVED IN: transport, mitochondrial transport, transmembrane transport; LOCATED IN: mitochondrial inner membrane, membrane; EXPRESSED IN: 11 plant structures; EXPRESSED DURING: 6 growth stages; CONTAINS InterPro DOMAIN/s: Mitochondrial carrier protein (InterPro:IPR002067), Mitochondrial substrate carrier (InterPro:IPR001993)…
AT1G74270	126.47	155.99	134.482	184.512	102.647	52.305	90.8686	67.8492	177.429	646.276	327.018	364.405	250.253	314.408	304.951	361.97	4358.39	1378.25	1826.93	1913.01	2142.11	2460.76	2708.63	3865.82	5430.56	4008.12	4039.05	6780.03	3308.82	3174.1	2932.97	2987.31	Ribosomal protein L35Ae family protein; FUNCTIONS IN: structural constituent of ribosome; INVOLVED IN: translation, ribosome biogenesis; LOCATED IN: ribosome, cytosolic large ribosomal subunit; EXPRESSED IN: 22 plant structures; EXPRESSED DURING: 13 growth stages; CONTAINS InterPro DOMAIN/s: Ribosomal protein L35Ae (InterPro:IPR001780), Ribosomal protein L35Ae, conserved site (InterPro:IPR018266)…
AT1G74280	19.7938	7.41157	0	20.8713	8.4662	11.0398	14.5462	48.9309	43.1222	51.6319	21.8857	30.6122	10.2609	67.6715	33.8435	18.9706	589.589	101.11	121.969	254.243	320.38	452.956	306.575	389.687	531.989	410.491	532.488	1337.26	65.7672	96.9577	226.205	378.537	alpha/beta-Hydrolases superfamily protein; CONTAINS InterPro DOMAIN/s: Alpha/beta hydrolase fold-1 (InterPro:IPR000073); BEST Arabidopsis thaliana protein match is: alpha/beta-Hydrolases superfamily protein (TAIR:AT1G74290.1); Has 883 Blast hits to 882 proteins in 201 species: Archae - 12; Bacteria - 418; Metazoa - 2; Fungi - 68; Plants - 310; Viruses - 0; Other Eukaryotes - 73 (source: NCBI BLin…
AT1G74440	0	40.5599	0	20.8713	0	24.0299	14.5462	0	136.511	0	21.8857	48.9439	23.7427	95.0844	54.4869	42.0867	33.8499	16.024	52.4801	8.07077	18.0744	12.8676	0	22.189	0	25.1025	47.7328	0	0	126.151	33.9597	13.0491	Protein of unknown function (DUF962); CONTAINS InterPro DOMAIN/s: Protein of unknown function DUF962 (InterPro:IPR009305); BEST Arabidopsis thaliana protein match is: Protein of unknown function (DUF962) (TAIR:AT1G18720.1); Has 608 Blast hits to 608 proteins in 290 species: Archae - 0; Bacteria - 318; Metazoa - 3; Fungi - 143; Plants - 86; Viruses - 0; Other Eukaryotes - 58 (source: NCBI BLink).
AT1G74870	8.90509	109.625	51.6438	184.512	72.6822	113.85	0	14.0428	156.771	409.883	293.692	243.506	23.7427	599.935	172.419	120.675	165.952	78.3203	121.969	124.256	18.0744	259.829	192.795	102.146	246.277	469.35	159.428	230.091	381.228	354.296	634.562	65.6215	RING/U-box superfamily protein; FUNCTIONS IN: zinc ion binding; EXPRESSED IN: sperm cell, sepal, flower; EXPRESSED DURING: 4 anthesis, petal differentiation and expansion stage; CONTAINS InterPro DOMAIN/s: Zinc finger, RING-type (InterPro:IPR001841); BEST Arabidopsis thaliana protein match is: RING/U-box superfamily protein (TAIR:AT3G48070.1); Has 508 Blast hits to 508 proteins in 180 species: Ar…
AT1G74890	31.5826	66.6811	117.029	71.4342	8.4662	52.305	14.5462	0	198.452	157.226	47.8235	130.493	186.902	184.26	0	120.675	8.82605	0	0	8.07077	0	0	0	0	8.71363	60.6123	0	0	0	0	76.8499	0	response regulator 15 (ARR15); CONTAINS InterPro DOMAIN/s: CheY-like (InterPro:IPR011006), Signal transduction response regulator, receiver domain (InterPro:IPR001789); BEST Arabidopsis thaliana protein match is: response regulator 7 (TAIR:AT1G19050.1); Has 46084 Blast hits to 45371 proteins in 2654 species: Archae - 273; Bacteria - 40324; Metazoa - 30; Fungi - 580; Plants - 1499; Viruses - 4; Ot…
AT1G75040	83.8466	140.205	83.3377	244.491	58.4003	52.305	50.8014	87.4298	353.949	157.226	104.502	315.262	385.355	280.904	277.589	267.722	8.82605	78.3203	0	45.2983	18.0744	68.8088	38.5992	9.53358	33.8016	410.491	0	37.8177	0	69.0577	0	13.0491	pathogenesis-related gene 5 (PR5); FUNCTIONS IN: molecular_function unknown; INVOLVED IN: in 6 processes; LOCATED IN: apoplast, cell wall, vacuole; EXPRESSED IN: 22 plant structures; EXPRESSED DURING: 12 growth stages; CONTAINS InterPro DOMAIN/s: Thaumatin, conserved site (InterPro:IPR017949), Thaumatin, pathogenesis-related (InterPro:IPR001938); BEST Arabidopsis thaliana protein match is: Pathog…
AT1G75050	141.151	421.607	99.966	802.164	422.261	98.0077	886.935	236.415	1513.54	1790.1	641.761	1211.49	945.918	348.472	782.499	1703.03	20.6109	56.3472	22.5809	59.7958	0	259.829	0	22.189	96.1608	720.012	0	0	27.3163	389.376	173.909	46.9331	Pathogenesis-related thaumatin superfamily protein; FUNCTIONS IN: molecular_function unknown; INVOLVED IN: response to other organism; LOCATED IN: endomembrane system; EXPRESSED IN: 6 plant structures; EXPRESSED DURING: 4 anthesis, petal differentiation and expansion stage; CONTAINS InterPro DOMAIN/s: Thaumatin, conserved site (InterPro:IPR017949), Thaumatin, pathogenesis-related (InterPro:IPR001…
AT1G75150	0	0	0	0	0	0	0	0	11.8614	22.2374	0	0	0	0	33.8435	18.9706	79.0474	78.3203	22.5809	19.1205	18.0744	12.8676	72.6452	36.3705	20.4952	101.51	47.7328	0	27.3163	18.8985	33.9597	29.2627	unknown protein; Has 38228 Blast hits to 24529 proteins in 1168 species: Archae - 169; Bacteria - 4103; Metazoa - 14594; Fungi - 5866; Plants - 1861; Viruses - 317; Other Eukaryotes - 11318 (source: NCBI BLink).
AT1G75230	0	17.3382	0	0	19.4495	0	0	0	97.3593	84.5117	21.8857	0	0	95.0844	0	18.9706	165.952	35.4261	0	107.316	64.4299	135.388	72.6452	138.753	226.178	25.1025	159.428	82.3064	27.3163	126.151	336.258	85.1053	DNA glycosylase superfamily protein; FUNCTIONS IN: catalytic activity; INVOLVED IN: DNA repair, base-excision repair; LOCATED IN: nucleus; EXPRESSED IN: 18 plant structures; EXPRESSED DURING: 9 growth stages; CONTAINS InterPro DOMAIN/s: DNA glycosylase (InterPro:IPR011257), HhH-GPD domain (InterPro:IPR003265); BEST Arabidopsis thaliana protein match is: DNA glycosylase superfamily protein (TAIR:A…
AT1G75335	8.90509	28.5042	10.0569	0	19.4495	11.0398	0	67.8492	11.8614	51.6319	47.8235	30.6122	23.7427	95.0844	99.2773	42.0867	387.536	35.4261	160.013	335.612	64.4299	159.118	330.468	481.949	329.687	245.106	279.313	672.166	109.957	285.738	393.55	306.093	unknown protein; FUNCTIONS IN: molecular_function unknown; INVOLVED IN: biological_process unknown; LOCATED IN: cellular_component unknown; BEST Arabidopsis thaliana protein match is: unknown protein (TAIR:AT5G60030.1); Has 30201 Blast hits to 17322 proteins in 780 species: Archae - 12; Bacteria - 1396; Metazoa - 17338; Fungi - 3422; Plants - 5037; Viruses - 0; Other Eukaryotes - 2996 (source: NC…
AT1G75370	0	53.3235	36.7761	45.3618	44.6815	24.0299	70.4852	0	116.69	51.6319	75.5484	30.6122	38.7846	153.563	99.2773	148.815	184.594	249.301	52.4801	215.321	143.673	135.388	72.6452	217.209	485.5	146.354	47.7328	179.132	27.3163	571.574	280.411	190.849	Sec14p-like phosphatidylinositol transfer family protein; FUNCTIONS IN: transporter activity; INVOLVED IN: transport; LOCATED IN: plasma membrane; EXPRESSED IN: 24 plant structures; EXPRESSED DURING: 13 growth stages; CONTAINS InterPro DOMAIN/s: Cellular retinaldehyde-binding/triple function, C-terminal (InterPro:IPR001251), Cellular retinaldehyde-binding/triple function, N-terminal (InterPro:IPR…
AT1G75860	31.5826	28.5042	67.2035	0	19.4495	11.0398	0	0	26.7802	119.881	75.5484	30.6122	23.7427	18.4649	76.389	177.667	95.4556	78.3203	85.9487	31.6676	116.349	135.388	129.984	36.3705	206.413	25.1025	0	179.132	442.615	187.61	280.411	168.802	unknown protein; BEST Arabidopsis thaliana protein match is: unknown protein (TAIR:AT1G20100.1); Has 258 Blast hits to 235 proteins in 58 species: Archae - 0; Bacteria - 4; Metazoa - 59; Fungi - 16; Plants - 90; Viruses - 0; Other Eukaryotes - 89 (source: NCBI BLink).
AT1G75950	141.151	155.99	83.3377	126.581	134.164	98.0077	0	67.8492	330.96	157.226	293.692	152.302	89.7439	383.057	250.622	593.948	1737.93	522.578	709.234	1128.49	1402.72	1354.49	2213.28	2358.47	4570.33	1582.17	1778.51	2305.58	1534.57	2134.3	2621.43	3653.74	S phase kinase-associated protein 1 (SKP1); FUNCTIONS IN: ubiquitin-protein ligase activity, protein binding; INVOLVED IN: negative regulation of DNA recombination, response to cadmium ion, mitosis, male meiosis, ubiquitin-dependent protein catabolic process; LOCATED IN: in 7 components; EXPRESSED IN: 35 plant structures; EXPRESSED DURING: 15 growth stages; CONTAINS InterPro DOMAIN/s: E3 ubiquiti…
AT1G75990	0	0	0	20.8713	0	37.8745	0	0	0	51.6319	47.8235	13.7243	71.973	41.9014	14.9941	42.0867	95.4556	148.611	85.9487	141.662	143.673	208.412	192.795	67.7842	351.229	298.192	218.631	129.717	27.3163	252.346	511.895	147.156	PAM domain (PCI/PINT associated module) protein; FUNCTIONS IN: enzyme regulator activity; INVOLVED IN: protein catabolic process, ubiquitin-dependent protein catabolic process; LOCATED IN: proteasome complex, plasma membrane, proteasome regulatory particle, lid subcomplex, membrane; EXPRESSED IN: 23 plant structures; EXPRESSED DURING: 13 growth stages; CONTAINS InterPro DOMAIN/s: Proteasome compo…
AT1G76200	83.8466	124.742	170.42	155.256	118.23	179.444	133.277	87.4298	330.96	119.881	394.811	364.405	228.784	184.26	332.682	394.16	4866.66	1605.85	1767.03	2958.84	2918.51	3091.96	2529.53	4209.89	7576.37	7351.21	4039.05	4658.42	2839.66	4371.25	4226.8	4441.98	unknown protein; Has 96 Blast hits to 96 proteins in 48 species: Archae - 0; Bacteria - 0; Metazoa - 0; Fungi - 47; Plants - 38; Viruses - 0; Other Eukaryotes - 11 (source: NCBI BLink).
AT1G76260	0	0	10.0569	0	8.4662	24.0299	0	0	11.8614	22.2374	75.5484	13.7243	23.7427	67.6715	0	18.9706	242.546	16.024	160.013	124.256	18.0744	48.5892	330.468	237.741	167.963	298.192	218.631	82.3064	321.865	252.346	173.909	190.849	DWD (DDB1-binding WD40 protein) hypersensitive to ABA 2 (DWA2); CONTAINS InterPro DOMAIN/s: WD40 repeat-like-containing domain (InterPro:IPR011046), WD40-repeat-containing domain (InterPro:IPR017986), WD40 repeat (InterPro:IPR001680), WD40/YVTN repeat-like-containing domain (InterPro:IPR015943), WD40 repeat, subgroup (InterPro:IPR019781); BEST Arabidopsis thaliana protein match is: Transducin/WD4…
AT1G76300	0	28.5042	0	0	44.6815	24.0299	0	30.8673	156.771	455.6	75.5484	30.6122	38.7846	0	197.999	93.3706	387.536	249.301	240.96	274.164	646.001	313.08	612.909	802.829	903.23	921.674	663.707	968.367	264.735	497.435	634.562	555.049	snRNP core protein SMD3 (SmD3); FUNCTIONS IN: molecular_function unknown; LOCATED IN: nuclear body, nucleolus, nucleus, small nucleolar ribonucleoprotein complex; EXPRESSED IN: 22 plant structures; EXPRESSED DURING: 13 growth stages; CONTAINS InterPro DOMAIN/s: Like-Sm ribonucleoprotein (LSM) domain (InterPro:IPR001163), Like-Sm ribonucleoprotein (LSM) domain, eukaryotic/archaea-type (InterPro:IP…
AT1G76510	0	66.6811	10.0569	20.8713	58.4003	98.0077	50.8014	30.8673	198.452	0	21.8857	152.302	146.6	184.26	14.9941	177.667	63.2418	16.024	0	107.316	89.8753	183.478	72.6452	258.596	266.691	146.354	102.156	179.132	158.342	69.0577	173.909	282.451	ARID/BRIGHT DNA-binding domain-containing protein; FUNCTIONS IN: sequence-specific DNA binding transcription factor activity; INVOLVED IN: regulation of transcription; LOCATED IN: intracellular; EXPRESSED IN: 25 plant structures; EXPRESSED DURING: 14 growth stages; CONTAINS InterPro DOMAIN/s: Heat shock protein Hsp20 (InterPro:IPR002068), HSP20-like chaperone (InterPro:IPR008978), ARID/BRIGHT DNA…
AT1G76750	21812.8	31519.7	25769.1	20716.4	26630.4	16895.7	24915	27456.2	43174.3	113273	41933.7	44399.3	55200.3	73703.1	60785.2	82641.2	112.398	16.024	85.9487	234.623	18.0744	0	38.5992	22.189	8.71363	8442.16	102.156	282.317	264.735	156.419	7263.6	29.2627	Protein of unknown function (DUF1278); FUNCTIONS IN: molecular_function unknown; INVOLVED IN: biological_process unknown; LOCATED IN: endomembrane system; CONTAINS InterPro DOMAIN/s: Protein of unknown function DUF1278 (InterPro:IPR010701); BEST Arabidopsis thaliana protein match is: Protein of unknown function (DUF1278) (TAIR:AT4G39340.1); Has 86 Blast hits to 86 proteins in 10 species: Archae -…
AT1G76850	0	0	10.0569	0	8.4662	11.0398	0	0	26.7802	0	21.8857	48.9439	23.7427	41.9014	14.9941	42.0867	0	0	199.753	31.6676	89.8753	90.1259	110.179	36.3705	351.229	101.51	159.428	82.3064	210.107	219.614	33.9597	190.849	exocyst complex component sec5 (SEC5A); FUNCTIONS IN: molecular_function unknown; INVOLVED IN: pollen germination, pollen tube growth; LOCATED IN: cytosol, plasma membrane; EXPRESSED IN: 24 plant structures; EXPRESSED DURING: 13 growth stages; BEST Arabidopsis thaliana protein match is: Exocyst complex component SEC5 (TAIR:AT1G21170.1); Has 532 Blast hits to 503 proteins in 167 species: Archae - …
AT1G76980	8.90509	0	0	0	0	0	0	0	11.8614	84.5117	75.5484	13.7243	38.7846	0	172.419	0	95.4556	0	0	0	0	12.8676	23.3665	84.6507	8.71363	101.51	0	0	158.342	42.806	76.8499	13.0491	BEST Arabidopsis thaliana protein match is: embryo defective 2170 (TAIR:AT1G21390.1); Has 65 Blast hits to 65 proteins in 23 species: Archae - 0; Bacteria - 8; Metazoa - 1; Fungi - 8; Plants - 40; Viruses - 3; Other Eukaryotes - 5 (source: NCBI BLink).
AT1G77310	19.7938	0	22.7899	45.3618	58.4003	24.0299	70.4852	14.0428	116.69	119.881	104.502	88.402	38.7846	123.788	54.4869	120.675	33.8499	0	121.969	45.2983	18.0744	68.8088	38.5992	9.53358	187	146.354	218.631	179.132	27.3163	42.806	76.8499	85.1053	BEST Arabidopsis thaliana protein match is: wound-responsive family protein (TAIR:AT1G21610.1); Has 493 Blast hits to 482 proteins in 163 species: Archae - 0; Bacteria - 100; Metazoa - 172; Fungi - 66; Plants - 65; Viruses - 7; Other Eukaryotes - 83 (source: NCBI BLink).
AT1G77410	0	0	10.0569	0	0	0	0	0	11.8614	22.2374	21.8857	13.7243	0	0	14.9941	0	0	0	0	0	0	0	9.90707	0	8.71363	0	0	37.8177	0	0	0	13.0491	beta-galactosidase 16 (BGAL16); FUNCTIONS IN: cation binding, sugar binding, beta-galactosidase activity, hydrolase activity, hydrolyzing O-glycosyl compounds, catalytic activity; INVOLVED IN: lactose catabolic process, using glucoside 3-dehydrogenase, carbohydrate metabolic process, lactose catabolic process via UDP-galactose, lactose catabolic process; LOCATED IN: endomembrane system; EXPRESSED…
AT1G77470	19.7938	28.5042	10.0569	0	0	0	0	14.0428	43.1222	51.6319	0	13.7243	10.2609	18.4649	54.4869	93.3706	48.1313	78.3203	22.5809	45.2983	64.4299	68.8088	110.179	102.146	246.277	298.192	47.7328	335.62	27.3163	252.346	173.909	147.156	replication factor C subunit 3 (RFC3); FUNCTIONS IN: in 6 functions; INVOLVED IN: negative regulation of defense response; LOCATED IN: DNA replication factor C complex; EXPRESSED IN: 23 plant structures; EXPRESSED DURING: 13 growth stages; CONTAINS InterPro DOMAIN/s: ATPase, AAA+ type, core (InterPro:IPR003593), ATPase, AAA-type, core (InterPro:IPR003959), Replication factor C (InterPro:IPR013748…
AT1G77550	19.7938	28.5042	0	20.8713	118.23	67.1874	50.8014	14.0428	263.456	321.18	134.404	109.17	89.7439	41.9014	197.999	42.0867	453.149	355.547	199.753	234.623	479.38	286.24	259.865	322.942	627.28	853.282	730.227	1399.93	381.228	647.21	452.136	282.451	tubulin-tyrosine ligases;tubulin-tyrosine ligases; FUNCTIONS IN: tubulin-tyrosine ligase activity; INVOLVED IN: protein modification process; LOCATED IN: chloroplast; EXPRESSED IN: 18 plant structures; EXPRESSED DURING: 8 growth stages; CONTAINS InterPro DOMAIN/s: Tubulin-tyrosine ligase (InterPro:IPR004344); Has 1977 Blast hits to 1869 proteins in 143 species: Archae - 0; Bacteria - 8; Metazoa -…
AT1G77740	43.9968	0	0	0	8.4662	0	0	48.9309	78.5866	0	21.8857	30.6122	23.7427	41.9014	76.389	93.3706	48.1313	35.4261	85.9487	19.1205	0	12.8676	150.387	36.3705	63.487	0	47.7328	179.132	65.7672	424.945	173.909	13.0491	phosphatidylinositol-4-phosphate 5-kinase 2 (PIP5K2); CONTAINS InterPro DOMAIN/s: Phosphatidylinositol-4-phosphate 5-kinase, core, subgroup (InterPro:IPR016034), Phosphatidylinositol-4-phosphate 5-kinase, plant (InterPro:IPR017163), MORN motif (InterPro:IPR003409), Phosphatidylinositol-4-phosphate 5-kinase, core (InterPro:IPR002498); BEST Arabidopsis thaliana protein match is: phosphatidylinosito…
AT1G77850	8.90509	172.075	207.56	155.256	87.4502	162.752	14.5462	87.4298	219.813	236.651	47.8235	220.178	89.7439	562.787	224.081	593.948	33.8499	35.4261	52.4801	75.0238	18.0744	0	38.5992	0	48.2063	298.192	102.156	0	109.957	18.8985	280.411	29.2627	auxin response factor 17 (ARF17); FUNCTIONS IN: sequence-specific DNA binding transcription factor activity; INVOLVED IN: anatomical structure morphogenesis, auxin mediated signaling pathway, adventitious root development, regulation of transcription; LOCATED IN: nucleus; EXPRESSED IN: 23 plant structures; EXPRESSED DURING: 13 growth stages; CONTAINS InterPro DOMAIN/s: Transcriptional factor B3 (…
AT1G78100	0	7.41157	10.0569	0	0	11.0398	14.5462	0	0	22.2374	75.5484	13.7243	89.7439	41.9014	33.8435	18.9706	147.684	148.611	417.61	19.1205	0	29.7557	110.179	258.596	63.487	194.381	0	335.62	65.7672	96.9577	0	13.0491	F-box family protein; CONTAINS InterPro DOMAIN/s: F-box domain, cyclin-like (InterPro:IPR001810), F-box domain, Skp2-like (InterPro:IPR022364); BEST Arabidopsis thaliana protein match is: F-box family protein (TAIR:AT1G22220.1); Has 149 Blast hits to 148 proteins in 12 species: Archae - 0; Bacteria - 0; Metazoa - 0; Fungi - 0; Plants - 149; Viruses - 0; Other Eukaryotes - 0 (source: NCBI BLink).
AT1G78150	83.8466	40.5599	22.7899	98.5899	58.4003	113.85	133.277	48.9309	116.69	84.5117	293.692	174.546	228.784	123.788	122.984	177.667	63.2418	16.024	0	45.2983	0	48.5892	72.6452	67.7842	33.8016	146.354	0	37.8177	27.3163	0	123.913	0	unknown protein; BEST Arabidopsis thaliana protein match is: unknown protein (TAIR:AT1G35780.1); Has 152 Blast hits to 146 proteins in 18 species: Archae - 0; Bacteria - 0; Metazoa - 1; Fungi - 2; Plants - 149; Viruses - 0; Other Eukaryotes - 0 (source: NCBI BLink).
AT1G78300	8.90509	94.8835	67.2035	98.5899	118.23	98.0077	14.5462	149.139	156.771	157.226	75.5484	174.546	108.152	184.26	99.2773	426.696	683.973	410.311	464.244	819.907	714.42	570.699	640.121	344.939	1794.36	1205.84	797.291	1653.57	570.819	842.083	697.319	1390.88	general regulatory factor 2 (GRF2); FUNCTIONS IN: protein phosphorylated amino acid binding; INVOLVED IN: brassinosteroid mediated signaling pathway; LOCATED IN: plasma membrane, vacuole; EXPRESSED IN: 24 plant structures; EXPRESSED DURING: 17 growth stages; CONTAINS InterPro DOMAIN/s: 14-3-3 protein (InterPro:IPR000308); BEST Arabidopsis thaliana protein match is: GF14 protein phi chain (TAIR:AT…
AT1G78570	0	17.3382	0	0	0	0	14.5462	0	43.1222	22.2374	104.502	13.7243	23.7427	41.9014	33.8435	18.9706	33.8499	16.024	22.5809	90.8873	40.3043	90.1259	110.179	84.6507	373.024	101.51	159.428	129.717	27.3163	42.806	173.909	147.156	rhamnose biosynthesis 1 (RHM1); CONTAINS InterPro DOMAIN/s: NAD-dependent epimerase/dehydratase (InterPro:IPR001509), NAD(P)-binding domain (InterPro:IPR016040), dTDP-4-dehydrorhamnose reductase (InterPro:IPR005913); BEST Arabidopsis thaliana protein match is: rhamnose biosynthesis 3 (TAIR:AT3G14790.1); Has 54880 Blast hits to 54585 proteins in 3085 species: Archae - 917; Bacteria - 31981; Metazo…
AT1G78900	0	53.3235	36.7761	0	31.6379	11.0398	32.0202	30.8673	60.463	51.6319	75.5484	88.402	23.7427	95.0844	54.4869	93.3706	904.988	786.046	464.244	1566.99	1178.85	818.823	1318.87	676.006	2124.47	1505.18	797.291	2239.36	917.851	2272.28	1158.4	1965.34	vacuolar ATP synthase subunit A (VHA-A); FUNCTIONS IN: hydrogen ion transporting ATP synthase activity, rotational mechanism, hydrolase activity, acting on acid anhydrides, catalyzing transmembrane movement of substances, proton-transporting ATPase activity, rotational mechanism, ATP binding; INVOLVED IN: response to salt stress, proton transport, Golgi organization, pollen development; LOCATED I…
AT1G79230	8.90509	40.5599	67.2035	20.8713	58.4003	37.8745	0	87.4298	97.3593	119.881	47.8235	109.17	127.122	18.4649	224.081	42.0867	1215.61	726.362	1024.5	920.602	1516.55	1216.35	894.488	1660.96	2654.09	1205.84	1850.95	848.496	774.928	1252.33	697.319	1720.07	mercaptopyruvate sulfurtransferase 1 (MST1); FUNCTIONS IN: 3-mercaptopyruvate sulfurtransferase activity, sulfurtransferase activity, thiosulfate sulfurtransferase activity; INVOLVED IN: sulfate transport, aging; LOCATED IN: mitochondrion, chloroplast; EXPRESSED IN: 25 plant structures; EXPRESSED DURING: 13 growth stages; CONTAINS InterPro DOMAIN/s: Rhodanese-like (InterPro:IPR001763), Thiosulpha…
AT1G79550	97.7941	53.3235	226.531	45.3618	8.4662	129.937	133.277	48.9309	308.207	157.226	327.018	220.178	272.047	418.131	197.999	492.729	4257.98	1282.1	1826.93	2894.95	4333.93	3457.42	4733.89	5091.94	7731.84	3820.29	2662.95	6482.44	2297.74	5199.2	5411.59	3451.84	phosphoglycerate kinase (PGK); FUNCTIONS IN: phosphoglycerate kinase activity; INVOLVED IN: glycolysis; LOCATED IN: cytosol, apoplast, plasma membrane, nucleus, membrane; EXPRESSED IN: 26 plant structures; EXPRESSED DURING: 15 growth stages; CONTAINS InterPro DOMAIN/s: Phosphoglycerate kinase, N-terminal (InterPro:IPR015824), Phosphoglycerate kinase (InterPro:IPR001576), Phosphoglycerate kinase, …
AT1G79610	8.90509	7.41157	22.7899	0	44.6815	37.8745	50.8014	30.8673	43.1222	51.6319	104.502	68.2811	38.7846	123.788	14.9941	93.3706	33.8499	56.3472	160.013	215.321	171.725	90.1259	150.387	102.146	266.691	101.51	47.7328	230.091	158.342	42.806	280.411	168.802	Na+/H+ antiporter 6 (NHX6); FUNCTIONS IN: solute:hydrogen antiporter activity, sodium:hydrogen antiporter activity; INVOLVED IN: cation transport, sodium ion transport, regulation of pH, transmembrane transport; LOCATED IN: integral to membrane; EXPRESSED IN: 25 plant structures; EXPRESSED DURING: 15 growth stages; CONTAINS InterPro DOMAIN/s: Na+/H+ exchanger, subfamily (InterPro:IPR004709), Cati…
AT1G79920	70.2004	40.5599	51.6438	71.4342	44.6815	98.0077	32.0202	30.8673	26.7802	236.651	196.428	68.2811	250.253	18.4649	172.419	207.145	636.461	846.309	160.013	920.602	818.723	511.24	480.442	626.41	1532.51	1133.29	864.862	1911.54	705.446	1252.33	1365.76	427.978	Heat shock protein 70 (Hsp 70) family protein; FUNCTIONS IN: ATP binding; LOCATED IN: cell wall, plasma membrane; EXPRESSED IN: male gametophyte, guard cell, cultured cell, pollen tube; EXPRESSED DURING: L mature pollen stage, M germinated pollen stage; CONTAINS InterPro DOMAIN/s: Heat shock protein Hsp70 (InterPro:IPR001023), Heat shock protein 70 (InterPro:IPR013126); BEST Arabidopsis thaliana …
AT1G79930	8.90509	109.625	10.0569	71.4342	19.4495	24.0299	32.0202	67.8492	177.429	157.226	47.8235	88.402	186.902	123.788	99.2773	207.145	323.898	198.141	464.244	421.081	512.154	570.699	640.121	529.342	1306.65	469.35	730.227	2041.99	158.342	922.103	1296.07	848.869	heat shock protein 91 (HSP91); FUNCTIONS IN: ATP binding; INVOLVED IN: protein folding, response to cadmium ion, response to heat; LOCATED IN: nucleus, plasma membrane; EXPRESSED IN: 6 plant structures; EXPRESSED DURING: seedling growth; CONTAINS InterPro DOMAIN/s: Heat shock protein Hsp70 (InterPro:IPR001023), Heat shock protein 70 (InterPro:IPR013126); BEST Arabidopsis thaliana protein match is…
AT1G80500	0	0	0	45.3618	8.4662	11.0398	0	0	26.7802	22.2374	0	48.9439	23.7427	18.4649	99.2773	67.078	497.895	148.611	199.753	159.5	351.467	183.478	171.338	367.19	627.28	146.354	159.428	282.317	27.3163	219.614	336.258	427.978	SNARE-like superfamily protein; FUNCTIONS IN: molecular_function unknown; INVOLVED IN: transport, ER to Golgi vesicle-mediated transport; LOCATED IN: intracellular; EXPRESSED IN: 24 plant structures; EXPRESSED DURING: 15 growth stages; CONTAINS InterPro DOMAIN/s: Sedlin (InterPro:IPR006722), Longin-like (InterPro:IPR011012); BEST Arabidopsis thaliana protein match is: SNARE-like superfamily prote…
AT1G80540	0	0	0	0	0	11.0398	0	0	11.8614	22.2374	0	13.7243	10.2609	41.9014	14.9941	0	79.0474	56.3472	0	8.07077	0	29.7557	38.5992	84.6507	96.1608	245.106	0	0	0	42.806	226.205	29.2627	unknown protein; BEST Arabidopsis thaliana protein match is: unknown protein (TAIR:AT2G12400.1); Has 175 Blast hits to 171 proteins in 20 species: Archae - 0; Bacteria - 0; Metazoa - 2; Fungi - 0; Plants - 171; Viruses - 0; Other Eukaryotes - 2 (source: NCBI BLink).
AT1G80930	56.8978	40.5599	99.966	20.8713	31.6379	11.0398	14.5462	30.8673	78.5866	119.881	47.8235	48.9439	89.7439	184.26	224.081	148.815	242.546	275.407	371.886	177.739	320.38	183.478	330.468	237.741	1008.01	410.491	467.906	389.862	381.228	647.21	1023.17	767.031	MIF4G domain-containing protein / MA3 domain-containing protein; FUNCTIONS IN: RNA binding, binding; INVOLVED IN: translation, RNA metabolic process; LOCATED IN: cytosol, nucleus; EXPRESSED IN: 25 plant structures; EXPRESSED DURING: 13 growth stages; CONTAINS InterPro DOMAIN/s: Initiation factor eIF-4 gamma, MA3 (InterPro:IPR003891), Armadillo-type fold (InterPro:IPR016024), MIF4G-like, type 3 (I…
AT2G01090	70.2004	28.5042	51.6438	45.3618	19.4495	11.0398	0	0	97.3593	84.5117	196.428	68.2811	108.152	95.0844	172.419	177.667	323.898	101.11	121.969	234.623	289.697	259.829	330.468	389.687	579.263	469.35	279.313	335.62	321.865	252.346	452.136	529.268	Ubiquinol-cytochrome C reductase hinge protein; FUNCTIONS IN: ubiquinol-cytochrome-c reductase activity; INVOLVED IN: mitochondrial electron transport, ubiquinol to cytochrome c; LOCATED IN: mitochondrial respiratory chain complex III; EXPRESSED IN: 24 plant structures; EXPRESSED DURING: 15 growth stages; CONTAINS InterPro DOMAIN/s: Ubiquinol-cytochrome C reductase hinge (InterPro:IPR003422); BES…
AT2G01220	56.8978	7.41157	22.7899	0	19.4495	82.44	0	30.8673	136.511	22.2374	75.5484	88.402	23.7427	95.0844	33.8435	67.078	165.952	223.536	240.96	314.86	259.45	395.945	306.575	138.753	508.644	591.831	532.488	730.443	381.228	354.296	697.319	213.263	Nucleotidylyl transferase superfamily protein; FUNCTIONS IN: nucleotidyltransferase activity; INVOLVED IN: biosynthetic process; LOCATED IN: chloroplast envelope; EXPRESSED IN: 23 plant structures; EXPRESSED DURING: 13 growth stages; CONTAINS InterPro DOMAIN/s: Rossmann-like alpha/beta/alpha sandwich fold (InterPro:IPR014729), Cytidylyltransferase (InterPro:IPR004820); BEST Arabidopsis thaliana p…
AT2G01250	518.126	1076.6	782.023	337.434	708.067	673.476	516.244	771.97	1687.05	1557.73	1521.51	1240.75	1664.71	869.249	1242.81	1663.93	13682.5	4884.27	5460.65	11275.7	11450.8	12592.6	13824.3	16591.3	21964.3	17750.2	13230.8	12026.3	11060.3	12133.4	17564.2	12817.7	Ribosomal protein L30/L7 family protein; FUNCTIONS IN: structural constituent of ribosome, transcription regulator activity; INVOLVED IN: translation; LOCATED IN: in 8 components; EXPRESSED IN: 27 plant structures; EXPRESSED DURING: 14 growth stages; CONTAINS InterPro DOMAIN/s: Ribosomal protein L30, N-terminal (InterPro:IPR012988), Ribosomal protein L7, eukaryotic (InterPro:IPR005998), Ribosomal…
AT2G01510	8.90509	7.41157	0	0	0	0	0	0	11.8614	22.2374	0	0	10.2609	0	14.9941	18.9706	20.6109	35.4261	0	0	18.0744	12.8676	9.90707	22.189	48.2063	60.6123	47.7328	0	65.7672	126.151	0	13.0491	Tetratricopeptide repeat (TPR)-like superfamily protein; CONTAINS InterPro DOMAIN/s: Pentatricopeptide repeat (InterPro:IPR002885); BEST Arabidopsis thaliana protein match is: Tetratricopeptide repeat (TPR)-like superfamily protein (TAIR:AT4G21065.1); Has 35573 Blast hits to 13630 proteins in 255 species: Archae - 0; Bacteria - 7; Metazoa - 76; Fungi - 94; Plants - 34882; Viruses - 0; Other Eukar…
AT2G01660	19.7938	28.5042	10.0569	0	44.6815	24.0299	0	0	26.7802	84.5117	0	13.7243	89.7439	41.9014	172.419	67.078	0	0	0	8.07077	0	0	0	9.53358	8.71363	60.6123	0	0	0	0	0	13.0491	plasmodesmata-located protein 6 (PDLP6); CONTAINS InterPro DOMAIN/s: Protein of unknown function DUF26 (InterPro:IPR002902); BEST Arabidopsis thaliana protein match is: plasmodesmata-located protein 7 (TAIR:AT5G37660.2); Has 1458 Blast hits to 1310 proteins in 27 species: Archae - 0; Bacteria - 0; Metazoa - 0; Fungi - 0; Plants - 1458; Viruses - 0; Other Eukaryotes - 0 (source: NCBI BLink).
AT2G01818	19.7938	7.41157	0	0	8.4662	0	32.0202	14.0428	97.3593	22.2374	165.085	48.9439	10.2609	67.6715	99.2773	42.0867	242.546	78.3203	52.4801	124.256	0	29.7557	110.179	279.757	33.8016	591.831	102.156	179.132	109.957	126.151	123.913	29.2627	PLATZ transcription factor family protein; FUNCTIONS IN: zinc ion binding; INVOLVED IN: biological_process unknown; LOCATED IN: intracellular; CONTAINS InterPro DOMAIN/s: Protein of unknown function DUF597 (InterPro:IPR006734), Zinc finger, B-box (InterPro:IPR000315); BEST Arabidopsis thaliana protein match is: PLATZ transcription factor family protein (TAIR:AT3G60670.1); Has 397 Blast hits to 39…
AT2G01820	19.7938	172.075	83.3377	45.3618	72.6822	37.8745	32.0202	30.8673	308.207	196.223	196.428	130.493	186.902	348.472	54.4869	177.667	520.551	410.311	240.96	274.164	446.908	570.699	480.442	505.545	1223.77	591.831	730.227	0	442.615	802.496	511.895	453.011	Leucine-rich repeat protein kinase family protein; FUNCTIONS IN: protein serine/threonine kinase activity, protein kinase activity, ATP binding; INVOLVED IN: pollen development; LOCATED IN: plasma membrane, plant-type cell wall; EXPRESSED IN: 23 plant structures; EXPRESSED DURING: 13 growth stages; CONTAINS InterPro DOMAIN/s: Protein kinase, ATP binding site (InterPro:IPR017441), Protein kinase, …
AT2G02050	297.369	94.8835	152.289	45.3618	72.6822	146.244	14.5462	48.9309	263.456	455.6	165.085	220.178	250.253	215.77	147.392	120.675	2745.98	876.648	864.297	2031.26	2546.7	2117.3	2317.79	2738.57	3910.24	2736.43	2216.78	1526.18	3119.34	2180.15	1941.39	2921.74	NADH-ubiquinone oxidoreductase B18 subunit, putative; FUNCTIONS IN: NADH dehydrogenase activity, NADH dehydrogenase (ubiquinone) activity; INVOLVED IN: mitochondrial electron transport, NADH to ubiquinone, photorespiration; LOCATED IN: mitochondrion, mitochondrial membrane, mitochondrial respiratory chain complex I, respiratory chain complex I; EXPRESSED IN: 25 plant structures; EXPRESSED DURING:…
AT2G02230	97.7941	40.5599	10.0569	98.5899	58.4003	37.8745	0	30.8673	116.69	236.651	260.789	13.7243	250.253	95.0844	719.507	148.815	453.149	173.151	417.61	443.023	229.674	159.118	354.698	529.342	395.063	921.674	218.631	82.3064	158.342	763.205	1023.17	190.849	phloem protein 2-B1 (PP2-B1); CONTAINS InterPro DOMAIN/s: F-box domain, cyclin-like (InterPro:IPR001810), F-box domain, Skp2-like (InterPro:IPR022364); BEST Arabidopsis thaliana protein match is: F-box family protein (TAIR:AT2G02240.1); Has 552 Blast hits to 533 proteins in 37 species: Archae - 0; Bacteria - 0; Metazoa - 0; Fungi - 0; Plants - 552; Viruses - 0; Other Eukaryotes - 0 (source: NCBI …
AT2G02760	97.7941	53.3235	22.7899	71.4342	44.6815	67.1874	32.0202	67.8492	60.463	196.223	75.5484	130.493	186.902	153.563	250.622	207.145	1569.36	876.648	327.143	1075.75	1178.85	755.371	751.153	1660.96	1677.02	1582.17	1279.34	444.94	991.167	1337.17	1023.17	1302.89	ubiquiting-conjugating enzyme 2 (UBC2); CONTAINS InterPro DOMAIN/s: Ubiquitin-conjugating enzyme/RWD-like (InterPro:IPR016135), Ubiquitin-conjugating enzyme, E2 (InterPro:IPR000608); BEST Arabidopsis thaliana protein match is: ubiquitin carrier protein 1 (TAIR:AT1G14400.2); Has 10642 Blast hits to 10588 proteins in 402 species: Archae - 0; Bacteria - 2; Metazoa - 4556; Fungi - 2331; Plants - 2015…
AT2G02770	83.8466	221.965	134.482	71.4342	402.848	230.501	155.157	422.427	721.473	549.468	293.692	439.818	207.659	1070.17	535.607	983.002	242.546	0	22.5809	107.316	143.673	12.8676	9.90707	9.53358	20.4952	469.35	0	0	210.107	18.8985	1578.01	85.1053	4'-phosphopantetheinyl transferase superfamily; FUNCTIONS IN: holo-[acyl-carrier-protein] synthase activity, magnesium ion binding; INVOLVED IN: macromolecule biosynthetic process; LOCATED IN: cellular_component unknown; CONTAINS InterPro DOMAIN/s: 4'-phosphopantetheinyl transferase (InterPro:IPR008278); BEST Arabidopsis thaliana protein match is: 4'-phosphopantetheinyl transferase superfamily (T…
AT2G03060	8.90509	0	0	0	0	0	14.5462	0	0	22.2374	47.8235	30.6122	23.7427	0	54.4869	0	20.6109	35.4261	121.969	0	18.0744	12.8676	23.3665	67.7842	20.4952	25.1025	0	0	27.3163	69.0577	0	29.2627	AGAMOUS-like 30 (AGL30); FUNCTIONS IN: DNA binding, sequence-specific DNA binding transcription factor activity; INVOLVED IN: pollen development; LOCATED IN: nucleus; EXPRESSED IN: petal, leaf whorl, male gametophyte, flower, pollen tube; EXPRESSED DURING: M germinated pollen stage, 4 anthesis, petal differentiation and expansion stage; CONTAINS InterPro DOMAIN/s: Transcription factor, MADS-box (…
AT2G03350	112.01	28.5042	51.6438	20.8713	44.6815	37.8745	14.5462	0	285.701	236.651	196.428	30.6122	71.973	280.904	54.4869	267.722	0	0	0	0	0	0	0	9.53358	0	101.51	0	37.8177	0	0	33.9597	0	Protein of unknown function, DUF538; CONTAINS InterPro DOMAIN/s: Protein of unknown function DUF538 (InterPro:IPR007493); BEST Arabidopsis thaliana protein match is: Protein of unknown function, DUF538 (TAIR:AT3G08890.2); Has 544 Blast hits to 544 proteins in 26 species: Archae - 0; Bacteria - 0; Metazoa - 0; Fungi - 0; Plants - 543; Viruses - 0; Other Eukaryotes - 1 (source: NCBI BLink).
AT2G03390	0	7.41157	10.0569	0	0	0	0	0	11.8614	22.2374	21.8857	0	10.2609	41.9014	0	18.9706	242.546	466.017	199.753	107.316	351.467	112.361	110.179	389.687	826.119	410.491	663.707	230.091	845.752	354.296	76.8499	821.46	uvrB/uvrC motif-containing protein; FUNCTIONS IN: DNA binding, nuclease activity; INVOLVED IN: nucleotide-excision repair; LOCATED IN: chloroplast; EXPRESSED IN: 25 plant structures; EXPRESSED DURING: 15 growth stages; CONTAINS InterPro DOMAIN/s: Hemimethylated DNA-binding domain (InterPro:IPR011722), UvrB/UvrC protein (InterPro:IPR001943); Has 35333 Blast hits to 34131 proteins in 2444 species: …
AT2G03470	19.7938	17.3382	0	0	8.4662	11.0398	0	14.0428	0	84.5117	47.8235	30.6122	23.7427	67.6715	33.8435	0	129.822	56.3472	199.753	31.6676	0	68.8088	23.3665	102.146	48.2063	101.51	47.7328	129.717	109.957	69.0577	634.562	65.6215	ELM2 domain-containing protein; FUNCTIONS IN: DNA binding; LOCATED IN: nucleus; EXPRESSED IN: 24 plant structures; EXPRESSED DURING: 15 growth stages; CONTAINS InterPro DOMAIN/s: SANT, DNA-binding (InterPro:IPR001005), ELM2 (InterPro:IPR000949); BEST Arabidopsis thaliana protein match is: ELM2 domain-containing protein (TAIR:AT1G13880.1); Has 3810 Blast hits to 2751 proteins in 251 species: Archa…
AT2G03790	0	17.3382	0	0	8.4662	0	14.5462	14.0428	11.8614	22.2374	0	48.9439	38.7846	0	33.8435	42.0867	33.8499	16.024	85.9487	31.6676	40.3043	68.8088	55.1114	51.6439	246.277	146.354	279.313	37.8177	109.957	0	33.9597	259.087	tRNA-Val (anticodon: TAC)
AT2G04630	97.7941	53.3235	10.0569	20.8713	31.6379	129.937	111.828	30.8673	177.429	84.5117	75.5484	68.2811	38.7846	184.26	147.392	237.181	453.149	223.536	121.969	844.865	680.094	915.606	612.909	458.557	1223.77	410.491	597.776	557.287	381.228	389.376	2015.38	1015.88	NRPB6B; FUNCTIONS IN: DNA-directed RNA polymerase activity, DNA binding; INVOLVED IN: transcription, DNA-dependent; LOCATED IN: DNA-directed RNA polymerase II, core complex; EXPRESSED IN: 24 plant structures; EXPRESSED DURING: 15 growth stages; CONTAINS InterPro DOMAIN/s: DNA-directed RNA polymerase, 14-18kDa subunit, conserved site (InterPro:IPR020708), RNA polymerase subunit, RPB6/omega (InterP…
AT2G05220	8.90509	66.6811	36.7761	45.3618	31.6379	24.0299	0	0	97.3593	196.223	75.5484	68.2811	166.539	18.4649	54.4869	120.675	854.914	355.547	160.013	578.995	545.216	570.699	836.579	1176.63	1223.77	469.35	932.906	789.229	264.735	842.083	2932.97	876.405	Ribosomal S17 family protein; FUNCTIONS IN: structural constituent of ribosome; INVOLVED IN: translation; LOCATED IN: cytosolic small ribosomal subunit, ribosome; CONTAINS InterPro DOMAIN/s: Ribosomal protein S17e (InterPro:IPR001210), Ribosomal protein S17e, conserved site (InterPro:IPR018273); BEST Arabidopsis thaliana protein match is: Ribosomal S17 family protein (TAIR:AT5G04800.4); Has 1004 …
AT2G05330	19.7938	17.3382	0	20.8713	19.4495	52.305	32.0202	0	116.69	236.651	0	109.17	38.7846	95.0844	122.984	267.722	0	0	0	8.07077	0	0	0	0	0	101.51	0	0	0	0	123.913	0	BTB/POZ domain-containing protein; CONTAINS InterPro DOMAIN/s: BTB/POZ (InterPro:IPR013069), BTB/POZ fold (InterPro:IPR011333), Kelch related (InterPro:IPR013089), BTB/POZ-like (InterPro:IPR000210); BEST Arabidopsis thaliana protein match is: BTB/POZ domain-containing protein (TAIR:AT5G48510.1); Has 688 Blast hits to 688 proteins in 73 species: Archae - 0; Bacteria - 0; Metazoa - 321; Fungi - 0; …
AT2G05420	56.8978	17.3382	51.6438	0	87.4502	82.44	90.8686	14.0428	177.429	84.5117	104.502	152.302	38.7846	95.0844	197.999	267.722	0	0	0	0	0	0	0	0	8.71363	194.381	0	0	0	0	0	0	TRAF-like family protein; CONTAINS InterPro DOMAIN/s: TRAF-like (InterPro:IPR008974), MATH (InterPro:IPR002083); BEST Arabidopsis thaliana protein match is: RESTRICTED TEV MOVEMENT 3 (TAIR:AT3G58350.1); Has 819 Blast hits to 690 proteins in 70 species: Archae - 0; Bacteria - 0; Metazoa - 4; Fungi - 43; Plants - 731; Viruses - 0; Other Eukaryotes - 41 (source: NCBI BLink).
AT2G11240	8.90509	0	22.7899	20.8713	44.6815	67.1874	0	0	0	51.6319	47.8235	30.6122	127.122	41.9014	99.2773	67.078	95.4556	608.874	417.61	177.739	259.45	183.478	55.1114	197.021	266.691	655.251	218.631	129.717	505.858	881.955	173.909	403.15	non-LTR retrotransposon family (LINE), has a 1.1e-38 P-value blast match to GB:NP_038603 L1 repeat, Tf subfamily, member 23 (LINE-element) (Mus musculus)
AT2G14045	8.90509	7.41157	0	0	19.4495	37.8745	14.5462	0	136.511	51.6319	165.085	197.182	89.7439	41.9014	54.4869	18.9706	129.822	56.3472	0	107.316	0	29.7557	0	51.6439	33.8016	245.106	47.7328	0	109.957	0	33.9597	65.6215	unknown protein; Has 257 Blast hits to 257 proteins in 101 species: Archae - 0; Bacteria - 0; Metazoa - 130; Fungi - 0; Plants - 47; Viruses - 0; Other Eukaryotes - 80 (source: NCBI BLink).
AT2G14120	19.7938	7.41157	22.7899	71.4342	44.6815	0	32.0202	30.8673	78.5866	51.6319	196.428	68.2811	54.9384	95.0844	76.389	93.3706	20.6109	16.024	85.9487	177.739	116.349	29.7557	38.5992	22.189	187	25.1025	47.7328	37.8177	210.107	156.419	336.258	105.247	dynamin related protein (DRP3B); FUNCTIONS IN: GTP binding, GTPase activity; INVOLVED IN: post-embryonic development, peroxisome fission, mitochondrial fission; LOCATED IN: mitochondrion, peroxisome, plasma membrane; EXPRESSED IN: 25 plant structures; EXPRESSED DURING: 14 growth stages; CONTAINS InterPro DOMAIN/s: Dynamin GTPase effector (InterPro:IPR003130), Dynamin, GTPase region, conserved sit…
AT2G14835	0	7.41157	10.0569	0	19.4495	52.305	0	14.0428	97.3593	84.5117	104.502	30.6122	10.2609	95.0844	14.9941	93.3706	184.594	249.301	199.753	314.86	200.415	424.284	585.928	258.596	531.989	991.168	663.707	389.862	505.858	647.21	33.9597	403.15	RING/U-box superfamily protein; FUNCTIONS IN: zinc ion binding; LOCATED IN: endomembrane system; EXPRESSED IN: 25 plant structures; EXPRESSED DURING: 15 growth stages; CONTAINS InterPro DOMAIN/s: Zinc finger, RING-type (InterPro:IPR001841); Has 193 Blast hits to 193 proteins in 78 species: Archae - 0; Bacteria - 0; Metazoa - 122; Fungi - 0; Plants - 52; Viruses - 0; Other Eukaryotes - 19 (source:…
AT2G15000	97.7941	28.5042	10.0569	0	19.4495	11.0398	32.0202	30.8673	43.1222	119.881	47.8235	48.9439	108.152	67.6715	54.4869	42.0867	262.476	101.11	22.5809	314.86	259.45	208.412	354.698	367.19	417.338	655.251	159.428	500.771	109.957	126.151	1158.4	282.451	unknown protein; FUNCTIONS IN: molecular_function unknown; INVOLVED IN: biological_process unknown; LOCATED IN: chloroplast; EXPRESSED IN: 22 plant structures; EXPRESSED DURING: 13 growth stages; BEST Arabidopsis thaliana protein match is: unknown protein (TAIR:AT4G34265.2); Has 70 Blast hits to 70 proteins in 9 species: Archae - 0; Bacteria - 0; Metazoa - 0; Fungi - 0; Plants - 70; Viruses - 0; …
AT2G15690	8.90509	0	0	45.3618	19.4495	0	0	14.0428	60.463	22.2374	75.5484	0	108.152	41.9014	54.4869	148.815	222.911	56.3472	52.4801	124.256	351.467	286.24	192.795	279.757	627.28	101.51	47.7328	389.862	264.735	252.346	572.731	329.997	Tetratricopeptide repeat (TPR)-like superfamily protein; CONTAINS InterPro DOMAIN/s: Pentatricopeptide repeat (InterPro:IPR002885); BEST Arabidopsis thaliana protein match is: Pentatricopeptide repeat (PPR) superfamily protein (TAIR:AT4G32450.1); Has 33034 Blast hits to 15947 proteins in 677 species: Archae - 2; Bacteria - 822; Metazoa - 2903; Fungi - 1398; Plants - 25666; Viruses - 35; Other Euk…
AT2G15860	19.7938	17.3382	36.7761	45.3618	8.4662	11.0398	0	48.9309	97.3593	0	134.404	13.7243	38.7846	18.4649	122.984	120.675	129.822	173.151	22.5809	59.7958	116.349	112.361	23.3665	102.146	167.963	194.381	159.428	37.8177	27.3163	354.296	33.9597	168.802	unknown protein; FUNCTIONS IN: molecular_function unknown; INVOLVED IN: biological_process unknown; LOCATED IN: cellular_component unknown; EXPRESSED IN: 24 plant structures; EXPRESSED DURING: 13 growth stages; Has 30201 Blast hits to 17322 proteins in 780 species: Archae - 12; Bacteria - 1396; Metazoa - 17338; Fungi - 3422; Plants - 5037; Viruses - 0; Other Eukaryotes - 2996 (source: NCBI BLink).
AT2G16780	0	0	0	0	0	0	0	0	11.8614	0	0	0	23.7427	0	14.9941	18.9706	543.388	382.805	464.244	234.623	414.753	540.828	429.273	854.619	903.23	298.192	864.862	444.94	570.819	389.376	511.895	904.063	MULTICOPY SUPPRESSOR OF IRA1 2 (MSI2); CONTAINS InterPro DOMAIN/s: Histone-binding protein RBBP4 (InterPro:IPR022052), WD40 repeat 2 (InterPro:IPR019782), WD40 repeat, conserved site (InterPro:IPR019775), WD40 repeat (InterPro:IPR001680), G-protein beta WD-40 repeat, region (InterPro:IPR020472), WD40 repeat-like-containing domain (InterPro:IPR011046), WD40-repeat-containing domain (InterPro:IPR01…
AT2G16900	31.5826	7.41157	10.0569	0	0	0	0	14.0428	116.69	51.6319	165.085	13.7243	23.7427	0	33.8435	120.675	8.82605	0	52.4801	0	0	0	0	0	8.71363	0	0	0	0	96.9577	33.9597	0	Arabidopsis phospholipase-like protein (PEARLI 4) family; FUNCTIONS IN: molecular_function unknown; INVOLVED IN: biological_process unknown; LOCATED IN: plasma membrane; EXPRESSED IN: 24 plant structures; EXPRESSED DURING: 13 growth stages; CONTAINS InterPro DOMAIN/s: Phospholipase-like, arabidopsis (InterPro:IPR007942); BEST Arabidopsis thaliana protein match is: Arabidopsis phospholipase-like p…
AT2G16940	0	40.5599	22.7899	20.8713	8.4662	24.0299	0	14.0428	97.3593	22.2374	47.8235	68.2811	108.152	41.9014	0	42.0867	242.546	410.311	199.753	294.374	382.932	135.388	214.721	258.596	417.338	786.043	159.428	129.717	381.228	842.083	511.895	378.537	Splicing factor, CC1-like; FUNCTIONS IN: RNA binding, nucleotide binding, nucleic acid binding; INVOLVED IN: mRNA processing; LOCATED IN: nucleus; EXPRESSED IN: 24 plant structures; EXPRESSED DURING: 13 growth stages; CONTAINS InterPro DOMAIN/s: RNA recognition motif, RNP-1 (InterPro:IPR000504), Splicing factor, CC1-like (InterPro:IPR006509), Nucleotide-binding, alpha-beta plait (InterPro:IPR0126…
AT2G17320	0	0	0	0	0	0	0	0	0	0	0	0	10.2609	41.9014	33.8435	18.9706	112.398	56.3472	22.5809	75.0238	229.674	29.7557	9.90707	0	63.487	353.385	218.631	37.8177	0	126.151	76.8499	105.247	Uncharacterised conserved protein (UCP030210); CONTAINS InterPro DOMAIN/s: Domain of unknown function DUF89 (InterPro:IPR002791), Uncharacterised conserved protein UCP030210 (InterPro:IPR016949); BEST Arabidopsis thaliana protein match is: Uncharacterised conserved protein (UCP030210) (TAIR:AT2G17340.1); Has 35333 Blast hits to 34131 proteins in 2444 species: Archae - 798; Bacteria - 22429; Metaz…
AT2G18040	56.8978	80.5539	83.3377	0	44.6815	37.8745	32.0202	67.8492	97.3593	365.054	134.404	243.506	166.539	153.563	76.389	267.722	2142.78	876.648	1415.49	1738.31	1904.14	2268.85	2744.73	2578.96	4535.11	2309.04	2069.75	2572.5	1616.07	2364.99	2698.82	2532.82	peptidylprolyl cis/trans isomerase, NIMA-interacting 1 (PIN1AT); FUNCTIONS IN: peptidyl-prolyl cis-trans isomerase activity; INVOLVED IN: regulation of cell cycle; LOCATED IN: plasma membrane; EXPRESSED IN: 23 plant structures; EXPRESSED DURING: 13 growth stages; CONTAINS InterPro DOMAIN/s: Peptidyl-prolyl cis-trans isomerase, PpiC-type (InterPro:IPR000297); BEST Arabidopsis thaliana protein matc…
AT2G18440	70.2004	80.5539	67.2035	0	44.6815	11.0398	0	30.8673	60.463	278.346	463.955	130.493	71.973	215.77	147.392	207.145	612.943	1092.57	658.803	465.18	414.753	340.324	480.442	505.545	1913.17	853.282	404.11	389.862	570.819	1773.11	1435.99	1509.43
AT2G18630	0	7.41157	0	0	0	0	0	0	26.7802	0	21.8857	0	10.2609	18.4649	14.9941	42.0867	8.82605	0	0	19.1205	0	0	0	51.6439	0	0	0	0	27.3163	69.0577	33.9597	0	Protein of unknown function (DUF677); INVOLVED IN: N-terminal protein myristoylation; LOCATED IN: plasma membrane, peroxisome, cytoplasm; EXPRESSED IN: 22 plant structures; EXPRESSED DURING: 13 growth stages; CONTAINS InterPro DOMAIN/s: Protein of unknown function DUF677 (InterPro:IPR007749); BEST Arabidopsis thaliana protein match is: Protein of unknown function (DUF677) (TAIR:AT5G66675.1); Has …
AT2G18940	0	0	0	0	0	0	0	0	0	0	47.8235	0	10.2609	41.9014	33.8435	67.078	63.2418	35.4261	0	19.1205	40.3043	48.5892	23.3665	36.3705	63.487	101.51	159.428	0	27.3163	18.8985	33.9597	29.2627	Tetratricopeptide repeat (TPR)-like superfamily protein; INVOLVED IN: biological_process unknown; LOCATED IN: chloroplast; EXPRESSED IN: 20 plant structures; EXPRESSED DURING: 11 growth stages; CONTAINS InterPro DOMAIN/s: Pentatricopeptide repeat (InterPro:IPR002885); BEST Arabidopsis thaliana protein match is: Pentatricopeptide repeat (PPR) superfamily protein (TAIR:AT5G02860.1); Has 70772 Blast…
AT2G18960	8.90509	53.3235	22.7899	71.4342	102.647	52.305	32.0202	107.555	285.701	84.5117	134.404	220.178	71.973	184.26	54.4869	330.149	1268.94	968.45	1133.89	2241.47	2465.04	1930.49	2853.57	1868.55	9076.62	3268.73	4744.28	1589.74	2565.67	2884.44	2391.37	7217.22	H(+)-ATPase 1 (HA1); FUNCTIONS IN: protein binding, ATPase activity, hydrogen-exporting ATPase activity, phosphorylative mechanism; INVOLVED IN: response to water deprivation, proton transport, response to abscisic acid stimulus, regulation of stomatal movement; LOCATED IN: nucleus, plasma membrane, vacuole, membrane; EXPRESSED IN: 28 plant structures; EXPRESSED DURING: 16 growth stages; CONTAINS…
AT2G19600	0	0	0	0	0	0	0	0	11.8614	0	0	0	10.2609	18.4649	14.9941	0	8.82605	56.3472	85.9487	75.0238	18.0744	68.8088	23.3665	51.6439	113.385	0	102.156	0	27.3163	69.0577	33.9597	259.087	K+ efflux antiporter 4 (KEA4); FUNCTIONS IN: potassium:hydrogen antiporter activity, potassium ion transmembrane transporter activity; INVOLVED IN: potassium ion transport, cation transport, transmembrane transport; LOCATED IN: endomembrane system, integral to membrane; EXPRESSED IN: 22 plant structures; EXPRESSED DURING: 13 growth stages; CONTAINS InterPro DOMAIN/s: Cation/H+ exchanger (InterPro…
AT2G19640	43.9968	28.5042	67.2035	45.3618	8.4662	37.8745	14.5462	30.8673	97.3593	157.226	47.8235	13.7243	89.7439	67.6715	147.392	67.078	303.164	101.11	121.969	107.316	116.349	233.876	129.984	197.021	308.41	194.381	341.201	129.717	27.3163	42.806	634.562	147.156	ASH1-related protein 2 (ASHR2); CONTAINS InterPro DOMAIN/s: SET domain (InterPro:IPR001214); BEST Arabidopsis thaliana protein match is: SET domain protein 38 (TAIR:AT5G06620.1); Has 1728 Blast hits to 1706 proteins in 212 species: Archae - 0; Bacteria - 0; Metazoa - 745; Fungi - 362; Plants - 323; Viruses - 3; Other Eukaryotes - 295 (source: NCBI BLink).
AT2G19740	31.5826	80.5539	117.029	98.5899	58.4003	52.305	14.5462	107.555	263.456	22.2374	165.085	152.302	186.902	280.904	54.4869	67.078	1794.8	756.13	609.051	1399.28	1478.47	1566.33	2144.13	2547.24	3672.11	1205.84	1706.33	1846.67	1141.24	2043.06	4476.9	2246.53	Ribosomal protein L31e family protein; FUNCTIONS IN: structural constituent of ribosome; INVOLVED IN: translation, ribosome biogenesis; LOCATED IN: cytosolic ribosome, ribosome, cytosolic large ribosomal subunit, chloroplast, plasma membrane; EXPRESSED IN: 22 plant structures; EXPRESSED DURING: 13 growth stages; CONTAINS InterPro DOMAIN/s: Ribosomal protein L31e (InterPro:IPR000054), Ribosomal pr…
AT2G19750	171.115	239.093	284.868	214.276	271.611	318.324	155.157	351.2	825.273	1220.62	534.29	364.405	362.159	418.131	476.208	1019.54	3992.36	1475.25	1358.3	2394.05	3043.93	4081.47	4733.89	4806.43	6167.94	5983.68	5140.24	6112.55	2297.74	3125.53	8448.48	4096.6	Ribosomal protein S30 family protein; FUNCTIONS IN: structural constituent of ribosome; INVOLVED IN: translation; LOCATED IN: cytosolic small ribosomal subunit, ribosome; EXPRESSED IN: 22 plant structures; EXPRESSED DURING: 13 growth stages; CONTAINS InterPro DOMAIN/s: Ribosomal protein S30 (InterPro:IPR006846); BEST Arabidopsis thaliana protein match is: Ribosomal protein S30 family protein (TAI…
AT2G19830	0	40.5599	67.2035	71.4342	44.6815	230.501	133.277	128.144	156.771	502.145	104.502	315.262	146.6	184.26	172.419	120.675	707.96	301.831	560.014	215.321	680.094	570.699	480.442	751.633	700.622	1061.72	532.488	614.435	570.819	609.214	2015.38	478.242	SNF7.2; INVOLVED IN: vesicle-mediated transport; LOCATED IN: ESCRT III complex, plasma membrane; EXPRESSED IN: 23 plant structures; EXPRESSED DURING: 15 growth stages; CONTAINS InterPro DOMAIN/s: Snf7 (InterPro:IPR005024); BEST Arabidopsis thaliana protein match is: SNF7 family protein (TAIR:AT4G29160.3); Has 1789 Blast hits to 1789 proteins in 248 species: Archae - 16; Bacteria - 15; Metazoa - 6…
AT2G20020	8.90509	0	0	0	0	11.0398	14.5462	0	0	51.6319	0	13.7243	38.7846	18.4649	14.9941	42.0867	165.952	124.573	121.969	59.7958	200.415	48.5892	55.1114	138.753	187	25.1025	159.428	230.091	109.957	187.61	76.8499	125.954	CAF1; FUNCTIONS IN: RNA binding; INVOLVED IN: Group II intron splicing; LOCATED IN: chloroplast; EXPRESSED IN: 22 plant structures; EXPRESSED DURING: 13 growth stages; CONTAINS InterPro DOMAIN/s: RNA-binding, CRM domain (InterPro:IPR001890); BEST Arabidopsis thaliana protein match is: RNA-binding CRS1 / YhbY (CRM) domain-containing protein (TAIR:AT1G23400.1); Has 330 Blast hits to 282 proteins in…
AT2G20140	43.9968	80.5539	22.7899	0	44.6815	67.1874	70.4852	14.0428	136.511	119.881	196.428	130.493	38.7846	184.26	54.4869	42.0867	612.943	355.547	85.9487	294.374	289.697	540.828	667.556	933.366	826.119	591.831	864.862	1151.2	774.928	534.309	760.942	607.119	AAA-type ATPase family protein; FUNCTIONS IN: hydrolase activity, nucleoside-triphosphatase activity, ATPase activity, nucleotide binding, ATP binding; INVOLVED IN: N-terminal protein myristoylation; LOCATED IN: proteasome complex, plasma membrane; EXPRESSED IN: 22 plant structures; EXPRESSED DURING: 14 growth stages; CONTAINS InterPro DOMAIN/s: ATPase, AAA+ type, core (InterPro:IPR003593), ATPas…
AT2G20320	0	0	0	0	0	0	0	0	26.7802	22.2374	21.8857	13.7243	10.2609	0	33.8435	67.078	0	0	22.5809	19.1205	18.0744	112.361	72.6452	9.53358	113.385	25.1025	0	37.8177	0	69.0577	0	46.9331	DENN (AEX-3) domain-containing protein; CONTAINS InterPro DOMAIN/s: uDENN (InterPro:IPR005113), dDENN (InterPro:IPR005112), DENN (InterPro:IPR001194); BEST Arabidopsis thaliana protein match is: DENN (AEX-3) domain-containing protein (TAIR:AT5G35560.1); Has 1567 Blast hits to 1546 proteins in 147 species: Archae - 0; Bacteria - 2; Metazoa - 1072; Fungi - 78; Plants - 117; Viruses - 0; Other Eukar…
AT2G20360	0	53.3235	99.966	0	19.4495	11.0398	0	30.8673	43.1222	84.5117	21.8857	68.2811	89.7439	123.788	54.4869	267.722	497.895	410.311	511.73	1595.3	1178.85	1080.87	480.442	505.545	1794.36	786.043	1001.4	444.94	210.107	1168.36	1649.76	1659.49	NAD(P)-binding Rossmann-fold superfamily protein; FUNCTIONS IN: coenzyme binding, binding, catalytic activity; INVOLVED IN: response to salt stress; LOCATED IN: mitochondrion, respiratory chain complex I, membrane; EXPRESSED IN: 27 plant structures; EXPRESSED DURING: 16 growth stages; CONTAINS InterPro DOMAIN/s: NAD-dependent epimerase/dehydratase (InterPro:IPR001509), NAD(P)-binding domain (Inte…
AT2G20390	0	7.41157	0	0	8.4662	24.0299	0	0	26.7802	0	47.8235	13.7243	0	67.6715	99.2773	42.0867	242.546	78.3203	85.9487	141.662	479.38	340.324	192.795	367.19	851.677	245.106	404.11	129.717	109.957	156.419	336.258	403.15	unknown protein; Has 50 Blast hits to 50 proteins in 18 species: Archae - 0; Bacteria - 2; Metazoa - 0; Fungi - 0; Plants - 48; Viruses - 0; Other Eukaryotes - 0 (source: NCBI BLink).
AT2G20420	83.8466	327.987	51.6438	45.3618	58.4003	82.44	14.5462	87.4298	285.701	119.881	104.502	197.182	207.659	184.26	147.392	330.149	2776.83	1218.5	812.007	2001.57	1786.62	3294.12	4178.54	3628.18	6019.06	4293.42	2738	2707.11	1453.97	1862.44	4143.93	3152.11	ATP citrate lyase (ACL) family protein; FUNCTIONS IN: succinate-CoA ligase (GDP-forming) activity, copper ion binding, ATP binding; INVOLVED IN: response to cadmium ion, metabolic process; LOCATED IN: mitochondrion; EXPRESSED IN: 26 plant structures; EXPRESSED DURING: 16 growth stages; CONTAINS InterPro DOMAIN/s: Succinyl-CoA synthetase, beta subunit (InterPro:IPR005809), Succinyl-CoA synthetase,…
AT2G20450	233.101	155.99	226.531	214.276	253.607	179.444	90.8686	281.672	594.819	745.731	360.734	364.405	146.6	280.904	505.778	628.214	2623.19	1507.77	1301.52	2302.26	2465.04	3580.78	4061.3	3934.21	4818.31	4485.92	2143.15	4873.74	2386.35	2505.09	7989.56	2823.78	Ribosomal protein L14; FUNCTIONS IN: structural constituent of ribosome; INVOLVED IN: translation, ribosome biogenesis; LOCATED IN: ribosome, cytosolic large ribosomal subunit, endoplasmic reticulum, vacuole; EXPRESSED IN: 23 plant structures; EXPRESSED DURING: 13 growth stages; CONTAINS InterPro DOMAIN/s: Ribosomal protein L14 (InterPro:IPR002784); BEST Arabidopsis thaliana protein match is: Rib…
AT2G20490	156.038	53.3235	10.0569	71.4342	8.4662	37.8745	50.8014	67.8492	78.5866	22.2374	196.428	220.178	146.6	215.77	147.392	67.078	1349.71	494.195	511.73	697.401	1178.85	883.138	1133.15	1232.02	2063.67	2309.04	1070.31	1462.9	381.228	1044.12	3490.22	1599.23	NOP10; FUNCTIONS IN: RNA binding; INVOLVED IN: polar nucleus fusion; LOCATED IN: nucleolus, Cajal body; EXPRESSED IN: 22 plant structures; EXPRESSED DURING: 13 growth stages; CONTAINS InterPro DOMAIN/s: H/ACA ribonucleoprotein complex, subunit Nop10 (InterPro:IPR007264); Has 388 Blast hits to 388 proteins in 192 species: Archae - 0; Bacteria - 0; Metazoa - 133; Fungi - 120; Plants - 61; Viruses -…
AT2G20580	43.9968	28.5042	170.42	20.8713	19.4495	265.258	32.0202	87.4298	330.96	22.2374	228.351	174.546	228.784	418.131	54.4869	177.667	683.973	579.925	970.564	465.18	578.551	424.284	612.909	1013.32	1034.54	1353.74	797.291	1274.9	774.928	1085.3	452.136	1044.11	26S proteasome regulatory subunit S2 1A (RPN1A); FUNCTIONS IN: enzyme regulator activity, binding; INVOLVED IN: regulation of cell cycle, protein catabolic process, ubiquitin-dependent protein catabolic process; LOCATED IN: proteasome regulatory particle, base subcomplex, proteasome complex, nucleus, plasma membrane; EXPRESSED IN: 28 plant structures; EXPRESSED DURING: 13 growth stages; CONTAINS …
AT2G20720	0	0	0	0	0	0	0	0	11.8614	0	0	30.6122	10.2609	0	14.9941	0	112.398	16.024	85.9487	19.1205	18.0744	112.361	91.0387	36.3705	48.2063	194.381	0	0	0	69.0577	572.731	85.1053	Pentatricopeptide repeat (PPR) superfamily protein; BEST Arabidopsis thaliana protein match is: Tetratricopeptide repeat (TPR)-like superfamily protein (TAIR:AT2G20710.1); Has 205 Blast hits to 205 proteins in 11 species: Archae - 0; Bacteria - 0; Metazoa - 0; Fungi - 0; Plants - 204; Viruses - 0; Other Eukaryotes - 1 (source: NCBI BLink).
AT2G20830	0	17.3382	22.7899	0	0	24.0299	0	14.0428	26.7802	84.5117	47.8235	30.6122	23.7427	67.6715	14.9941	18.9706	242.546	56.3472	160.013	124.256	89.8753	29.7557	214.721	157.765	149.327	101.51	47.7328	37.8177	109.957	126.151	173.909	168.802	transferases;folic acid binding; FUNCTIONS IN: folic acid binding, transferase activity; INVOLVED IN: metabolic process; EXPRESSED IN: 24 plant structures; EXPRESSED DURING: 15 growth stages; CONTAINS InterPro DOMAIN/s: Formiminotransferase, N-terminal subdomain (InterPro:IPR012886), Formiminotransferas, N- and C-terminal subdomains (InterPro:IPR022384); Has 654 Blast hits to 651 proteins in 216 …
AT2G20940	31.5826	66.6811	22.7899	45.3618	8.4662	37.8745	14.5462	14.0428	43.1222	84.5117	47.8235	48.9439	146.6	0	76.389	120.675	282.686	78.3203	85.9487	124.256	320.38	259.829	110.179	157.765	266.691	353.385	218.631	129.717	264.735	156.419	123.913	125.954	Protein of unknown function (DUF1279); FUNCTIONS IN: molecular_function unknown; INVOLVED IN: biological_process unknown; LOCATED IN: mitochondrion, plastid; EXPRESSED IN: 24 plant structures; EXPRESSED DURING: 13 growth stages; CONTAINS InterPro DOMAIN/s: Protein of unknown function DUF1279 (InterPro:IPR009688); Has 228 Blast hits to 228 proteins in 90 species: Archae - 0; Bacteria - 0; Metazoa …
AT2G21150	0	17.3382	0	0	8.4662	11.0398	0	14.0428	26.7802	0	47.8235	13.7243	23.7427	95.0844	76.389	67.078	303.164	35.4261	121.969	75.0238	229.674	68.8088	110.179	51.6439	113.385	245.106	102.156	129.717	210.107	156.419	336.258	65.6215	XAP5 CIRCADIAN TIMEKEEPER (XCT); FUNCTIONS IN: molecular_function unknown; INVOLVED IN: regulation of circadian rhythm, response to blue light, response to red light, regulation of photomorphogenesis; LOCATED IN: nucleus; EXPRESSED IN: 8 plant structures; CONTAINS InterPro DOMAIN/s: XAP5 protein (InterPro:IPR007005); Has 1721 Blast hits to 1474 proteins in 237 species: Archae - 2; Bacteria - 40; …
AT2G21390	0	17.3382	22.7899	0	19.4495	129.937	0	67.8492	116.69	0	47.8235	152.302	89.7439	95.0844	99.2773	67.078	303.164	148.611	283.467	487.547	446.908	570.699	379.251	626.41	1087.99	245.106	730.227	500.771	505.858	1379.9	452.136	987.751	Coatomer, alpha subunit; FUNCTIONS IN: structural molecule activity, transporter activity; INVOLVED IN: intracellular protein transport, vesicle-mediated transport, ER to Golgi vesicle-mediated transport; LOCATED IN: COPI vesicle coat, CUL4 RING ubiquitin ligase complex, membrane; EXPRESSED IN: 26 plant structures; EXPRESSED DURING: 15 growth stages; CONTAINS InterPro DOMAIN/s: WD40 repeat 2 (Int…
AT2G21450	56.8978	53.3235	10.0569	20.8713	44.6815	37.8745	0	14.0428	97.3593	157.226	75.5484	48.9439	146.6	18.4649	76.389	67.078	95.4556	16.024	0	19.1205	18.0744	0	0	9.53358	0	146.354	0	0	0	42.806	393.55	13.0491	chromatin remodeling 34 (CHR34); FUNCTIONS IN: helicase activity, DNA binding, nucleic acid binding, ATP binding; EXPRESSED IN: 8 plant structures; EXPRESSED DURING: 4 anthesis, C globular stage, petal differentiation and expansion stage, E expanded cotyledon stage, D bilateral stage; CONTAINS InterPro DOMAIN/s: DEAD-like helicase, N-terminal (InterPro:IPR014001), DNA/RNA helicase, C-terminal (In…
AT2G21470	0	0	0	0	0	0	0	0	78.5866	22.2374	47.8235	0	10.2609	67.6715	33.8435	0	129.822	78.3203	22.5809	90.8873	40.3043	183.478	72.6452	51.6439	226.178	25.1025	159.428	82.3064	109.957	389.376	511.895	147.156	SUMO-activating enzyme 2 (SAE2); CONTAINS InterPro DOMAIN/s: Ubiquitin-activating enzyme repeat (InterPro:IPR000127), Ubiquitin-activating enzyme (InterPro:IPR019572), UBA/THIF-type NAD/FAD binding fold (InterPro:IPR000594), Molybdenum cofactor biosynthesis, MoeB (InterPro:IPR009036), NAD(P)-binding domain (InterPro:IPR016040); BEST Arabidopsis thaliana protein match is: E1 C-terminal related 1 (…
AT2G21660	112.01	188.443	51.6438	306.103	31.6379	129.937	90.8686	149.139	219.813	236.651	134.404	291.067	228.784	383.057	535.607	697.472	1189.1	2141.06	1531.12	6333.82	5000.28	3091.96	2387.97	1573.37	6960.61	2225.47	1778.51	2842.46	2747.68	5251.66	10511.1	8841.03	cold, circadian rhythm, and rna binding 2 (CCR2); FUNCTIONS IN: double-stranded DNA binding, RNA binding, single-stranded DNA binding; INVOLVED IN: in 12 processes; LOCATED IN: nucleus, chloroplast, peroxisome, cytoplasm; EXPRESSED IN: 27 plant structures; EXPRESSED DURING: 15 growth stages; CONTAINS InterPro DOMAIN/s: RNA recognition motif, glycine rich protein (InterPro:IPR015465), RNA recognit…
AT2G21750	16106.7	20640.3	22806.2	18817.1	20687.4	13872.9	15124.9	19420.3	34712.3	87374.1	35943	35983.7	44296.2	46340.5	40152.9	60864.2	0	0	0	0	0	0	0	0	0	0	0	0	0	0	0	0	Protein of unknown function (DUF1278); FUNCTIONS IN: molecular_function unknown; INVOLVED IN: biological_process unknown; LOCATED IN: endomembrane system; CONTAINS InterPro DOMAIN/s: Protein of unknown function DUF1278 (InterPro:IPR010701); BEST Arabidopsis thaliana protein match is: Protein of unknown function (DUF1278) (TAIR:AT2G21740.1); Has 78 Blast hits to 78 proteins in 10 species: Archae -…
AT2G21930	31.5826	7.41157	10.0569	0	31.6379	0	0	14.0428	43.1222	119.881	47.8235	109.17	38.7846	41.9014	0	93.3706	0	0	0	0	0	0	0	0	8.71363	25.1025	0	0	0	0	0	0	F-box associated ubiquitination effector family protein; CONTAINS InterPro DOMAIN/s: F-box associated domain, type 3 (InterPro:IPR013187), F-box associated interaction domain (InterPro:IPR017451); BEST Arabidopsis thaliana protein match is: F-box and associated interaction domains-containing protein (TAIR:AT4G38870.1); Has 35333 Blast hits to 34131 proteins in 2444 species: Archae - 798; Bacteria…
AT2G22125	8.90509	17.3382	0	0	19.4495	11.0398	32.0202	0	43.1222	119.881	47.8235	48.9439	10.2609	0	54.4869	18.9706	33.8499	0	22.5809	31.6676	40.3043	0	0	0	0	60.6123	0	0	27.3163	0	226.205	29.2627	binding; FUNCTIONS IN: binding; INVOLVED IN: biological_process unknown; LOCATED IN: plasma membrane; EXPRESSED IN: 24 plant structures; EXPRESSED DURING: 13 growth stages; CONTAINS InterPro DOMAIN/s: C2 membrane targeting protein (InterPro:IPR018029), Armadillo-like helical (InterPro:IPR011989), C2 calcium/lipid-binding domain, CaLB (InterPro:IPR008973), Armadillo (InterPro:IPR000225), Armadillo…
AT2G22560	8.90509	7.41157	0	71.4342	19.4495	11.0398	0	0	60.463	51.6319	196.428	30.6122	23.7427	67.6715	147.392	42.0867	33.8499	56.3472	160.013	75.0238	40.3043	68.8088	38.5992	67.7842	113.385	146.354	102.156	129.717	109.957	187.61	76.8499	85.1053	Kinase interacting (KIP1-like) family protein; FUNCTIONS IN: molecular_function unknown; INVOLVED IN: biological_process unknown; LOCATED IN: plasma membrane; EXPRESSED IN: 15 plant structures; EXPRESSED DURING: 6 growth stages; CONTAINS InterPro DOMAIN/s: KIP1-like (InterPro:IPR011684); BEST Arabidopsis thaliana protein match is: Kinase interacting (KIP1-like) family protein (TAIR:AT5G10500.1); …
AT2G23790	0	7.41157	0	20.8713	0	0	0	0	0	22.2374	21.8857	0	23.7427	18.4649	33.8435	18.9706	262.476	173.151	417.61	90.8873	200.415	233.876	306.575	177.197	627.28	1061.72	341.201	129.717	321.865	354.296	393.55	378.537	Protein of unknown function (DUF607); CONTAINS InterPro DOMAIN/s: Protein of unknown function DUF607 (InterPro:IPR006769); BEST Arabidopsis thaliana protein match is: Protein of unknown function (DUF607) (TAIR:AT4G36820.1); Has 364 Blast hits to 364 proteins in 117 species: Archae - 0; Bacteria - 0; Metazoa - 147; Fungi - 45; Plants - 131; Viruses - 0; Other Eukaryotes - 41 (source: NCBI BLink).
AT2G23810	233.101	40.5599	36.7761	0	0	67.1874	14.5462	0	78.5866	409.883	196.428	13.7243	166.539	383.057	147.392	93.3706	0	0	0	8.07077	18.0744	12.8676	0	9.53358	20.4952	245.106	0	37.8177	27.3163	0	33.9597	0	tetraspanin8 (TET8); FUNCTIONS IN: molecular_function unknown; INVOLVED IN: aging; LOCATED IN: plasma membrane, membrane; EXPRESSED IN: 25 plant structures; EXPRESSED DURING: 14 growth stages; CONTAINS InterPro DOMAIN/s: Tetraspanin (InterPro:IPR018499), Tetraspanin, conserved site (InterPro:IPR018503), Tetraspanin, subgroup (InterPro:IPR000301); BEST Arabidopsis thaliana protein match is: tetras…
AT2G23820	70.2004	66.6811	67.2035	45.3618	44.6815	52.305	133.277	0	116.69	157.226	47.8235	130.493	186.902	123.788	14.9941	330.149	387.536	249.301	240.96	377.871	446.908	135.388	480.442	676.006	555.531	591.831	663.707	335.62	637.381	460.973	572.731	403.15	Metal-dependent phosphohydrolase; FUNCTIONS IN: catalytic activity; INVOLVED IN: biological_process unknown; CONTAINS InterPro DOMAIN/s: Metal-dependent phosphohydrolase, HD subdomain (InterPro:IPR006674), Metal-dependent phosphohydrolase, HD domain (InterPro:IPR003607); BEST Arabidopsis thaliana protein match is: Metal-dependent phosphohydrolase (TAIR:AT1G26160.1); Has 35333 Blast hits to 34131 …
AT2G23930	31.5826	53.3235	207.56	20.8713	19.4495	98.0077	32.0202	67.8492	97.3593	157.226	104.502	130.493	186.902	184.26	122.984	148.815	1737.93	579.925	417.61	1023.51	1215.79	981.14	1072.48	1149.12	2185.6	1505.18	1562.81	672.166	381.228	1640.39	1941.39	1750.47	probable small nuclear ribonucleoprotein G (SNRNP-G); CONTAINS InterPro DOMAIN/s: Like-Sm ribonucleoprotein (LSM) domain (InterPro:IPR001163), Like-Sm ribonucleoprotein (LSM)-related domain (InterPro:IPR010920), Like-Sm ribonucleoprotein (LSM) domain, eukaryotic/archaea-type (InterPro:IPR006649); BEST Arabidopsis thaliana protein match is: Small nuclear ribonucleoprotein family protein (TAIR:AT3G…
AT2G24050	0	28.5042	0	0	19.4495	0	0	0	0	0	47.8235	68.2811	38.7846	184.26	54.4869	42.0867	165.952	78.3203	121.969	234.623	229.674	112.361	259.865	301.211	417.338	245.106	663.707	282.317	109.957	534.309	336.258	306.093	eukaryotic translation Initiation Factor isoform 4G2 (eIFiso4G2); FUNCTIONS IN: RNA binding, binding; INVOLVED IN: translation, RNA metabolic process; EXPRESSED IN: 22 plant structures; EXPRESSED DURING: 13 growth stages; CONTAINS InterPro DOMAIN/s: Initiation factor eIF-4 gamma, MA3 (InterPro:IPR003891), Armadillo-type fold (InterPro:IPR016024), MIF4G-like, type 3 (InterPro:IPR003890), MIF4-like…
AT2G24060	0	7.41157	51.6438	0	31.6379	0	14.5462	14.0428	116.69	0	21.8857	30.6122	108.152	18.4649	122.984	42.0867	707.96	579.925	160.013	465.18	414.753	159.118	91.0387	458.557	676.005	529.833	1209.3	557.287	381.228	354.296	173.909	427.978	Translation initiation factor 3 protein; FUNCTIONS IN: translation initiation factor activity; INVOLVED IN: translational initiation; LOCATED IN: chloroplast; EXPRESSED IN: 22 plant structures; EXPRESSED DURING: 13 growth stages; CONTAINS InterPro DOMAIN/s: Translation initiation factor 3, N-terminal (InterPro:IPR019814), Translation initiation factor 3, conserved site (InterPro:IPR019813), Trans…
AT2G24200	19.7938	53.3235	67.2035	155.256	87.4502	129.937	0	14.0428	353.949	119.881	75.5484	109.17	108.152	280.904	54.4869	148.815	589.589	494.195	417.61	697.401	748.973	540.828	532.683	906.979	929.22	529.833	404.11	335.62	210.107	1003.2	452.136	794.179	Cytosol aminopeptidase family protein; FUNCTIONS IN: manganese ion binding, metalloexopeptidase activity, aminopeptidase activity; INVOLVED IN: response to cadmium ion, proteolysis; LOCATED IN: vacuole; EXPRESSED IN: 25 plant structures; EXPRESSED DURING: 14 growth stages; CONTAINS InterPro DOMAIN/s: Peptidase M17, leucyl aminopeptidase, C-terminal (InterPro:IPR000819), Peptidase M17, leucyl amin…
AT2G24860	19.7938	0	10.0569	0	0	67.1874	14.5462	0	0	84.5117	75.5484	30.6122	0	67.6715	122.984	42.0867	63.2418	124.573	85.9487	141.662	40.3043	68.8088	38.5992	237.741	20.4952	469.35	218.631	129.717	264.735	497.435	173.909	65.6215	DnaJ/Hsp40 cysteine-rich domain superfamily protein; FUNCTIONS IN: unfolded protein binding, heat shock protein binding; INVOLVED IN: protein folding; EXPRESSED IN: 23 plant structures; EXPRESSED DURING: 15 growth stages; CONTAINS InterPro DOMAIN/s: Heat shock protein DnaJ, cysteine-rich domain (InterPro:IPR001305); Has 124 Blast hits to 124 proteins in 32 species: Archae - 0; Bacteria - 8; Metaz…
AT2G25210	264.977	221.965	152.289	306.103	87.4502	179.444	200.026	170.496	984.642	597.524	429.225	757.734	706.463	215.77	719.507	559.937	3795.23	1346.1	917.156	3712.36	3085.9	6049.84	6773.31	6076.38	7228.79	4293.42	5379.15	5380.13	2475.67	3765.41	8264.45	5179.57	Ribosomal protein L39 family protein; FUNCTIONS IN: structural constituent of ribosome; INVOLVED IN: translation; LOCATED IN: ribosome, cytosolic large ribosomal subunit; EXPRESSED IN: 23 plant structures; EXPRESSED DURING: 13 growth stages; CONTAINS InterPro DOMAIN/s: Ribosomal protein L39e, conserved site (InterPro:IPR020083), Ribosomal protein L39e (InterPro:IPR000077); BEST Arabidopsis thalia…
AT2G25280	0	0	0	0	0	11.0398	0	14.0428	60.463	0	0	48.9439	71.973	18.4649	0	42.0867	147.684	78.3203	160.013	215.321	171.725	112.361	91.0387	120.199	351.229	194.381	218.631	82.3064	65.7672	156.419	280.411	190.849	CONTAINS InterPro DOMAIN/s: UPF0103/Mediator of ErbB2-driven cell motility (Memo), related (InterPro:IPR002737); Has 1074 Blast hits to 1072 proteins in 474 species: Archae - 213; Bacteria - 366; Metazoa - 159; Fungi - 135; Plants - 54; Viruses - 0; Other Eukaryotes - 147 (source: NCBI BLink).
AT2G25360	8.90509	7.41157	51.6438	0	31.6379	37.8745	14.5462	30.8673	97.3593	84.5117	104.502	30.6122	71.973	41.9014	33.8435	120.675	33.8499	0	121.969	8.07077	18.0744	29.7557	91.0387	22.189	33.8016	146.354	0	0	0	69.0577	123.913	13.0491	RING/U-box superfamily protein; FUNCTIONS IN: zinc ion binding; EXPRESSED IN: sperm cell, pollen tube; CONTAINS InterPro DOMAIN/s: Zinc finger, C6HC-type (InterPro:IPR002867), Zinc finger, RING-type (InterPro:IPR001841); BEST Arabidopsis thaliana protein match is: RING/U-box superfamily protein (TAIR:AT2G25370.1); Has 2754 Blast hits to 2742 proteins in 214 species: Archae - 0; Bacteria - 0; Meta…
AT2G25560	8.90509	17.3382	0	0	0	24.0299	14.5462	0	26.7802	0	0	68.2811	23.7427	67.6715	33.8435	42.0867	0	0	22.5809	0	0	0	0	0	0	0	0	0	27.3163	0	0	0	DNAJ heat shock N-terminal domain-containing protein; FUNCTIONS IN: unfolded protein binding, heat shock protein binding; INVOLVED IN: protein folding; LOCATED IN: cellular_component unknown; EXPRESSED IN: 25 plant structures; EXPRESSED DURING: 15 growth stages; CONTAINS InterPro DOMAIN/s: Molecular chaperone, heat shock protein, Hsp40, DnaJ (InterPro:IPR015609), Heat shock protein DnaJ, N-termin…
AT2G25800	0	0	0	0	0	0	0	0	11.8614	22.2374	0	13.7243	23.7427	18.4649	0	0	0	16.024	0	0	0	12.8676	9.90707	9.53358	33.8016	0	47.7328	0	27.3163	42.806	76.8499	0	CONTAINS InterPro DOMAIN/s: Munc13 homology 1 (InterPro:IPR014770), Protein of unknown function DUF810 (InterPro:IPR008528), Mammalian uncoordinated homology 13, domain 2 (InterPro:IPR014772); BEST Arabidopsis thaliana protein match is: Protein of unknown function (DUF810) (TAIR:AT2G20010.2); Has 317 Blast hits to 232 proteins in 40 species: Archae - 0; Bacteria - 8; Metazoa - 29; Fungi - 20; Pla…
AT2G25900	70.2004	28.5042	83.3377	0	0	52.305	90.8686	87.4298	116.69	84.5117	21.8857	152.302	71.973	67.6715	147.392	177.667	165.952	56.3472	199.753	124.256	116.349	68.8088	91.0387	67.7842	33.8016	353.385	218.631	230.091	158.342	126.151	511.895	125.954	ATCTH; CONTAINS InterPro DOMAIN/s: Zinc finger, CCCH-type (InterPro:IPR000571); BEST Arabidopsis thaliana protein match is: CCCH-type zinc finger family protein (TAIR:AT2G19810.1); Has 796 Blast hits to 771 proteins in 136 species: Archae - 0; Bacteria - 0; Metazoa - 198; Fungi - 6; Plants - 407; Viruses - 0; Other Eukaryotes - 185 (source: NCBI BLink).
AT2G25910	141.151	291.814	117.029	155.256	218.24	230.501	32.0202	236.415	520.666	796.376	165.085	491.111	316.545	453.665	250.622	732.446	1295.76	551.157	560.014	1454.77	1032.69	692.83	982.711	1232.02	2654.09	2060.33	1279.34	230.091	1453.97	1422.83	1649.76	1965.34	3'-5' exonuclease domain-containing protein / K homology domain-containing protein / KH domain-containing protein; FUNCTIONS IN: 3'-5' exonuclease activity, RNA binding, nucleic acid binding; INVOLVED IN: nucleobase, nucleoside, nucleotide and nucleic acid metabolic process; LOCATED IN: intracellular; EXPRESSED IN: 23 plant structures; EXPRESSED DURING: 15 growth stages; CONTAINS InterPro DOMAIN/…
AT2G26030	0	0	22.7899	0	0	0	0	0	11.8614	22.2374	21.8857	0	23.7427	18.4649	33.8435	0	33.8499	0	199.753	45.2983	18.0744	12.8676	55.1114	102.146	63.487	245.106	0	0	65.7672	156.419	76.8499	125.954	F-box/RNI-like/FBD-like domains-containing protein; CONTAINS InterPro DOMAIN/s: FBD (InterPro:IPR013596), F-box domain, cyclin-like (InterPro:IPR001810), F-box domain, Skp2-like (InterPro:IPR022364), FBD-like (InterPro:IPR006566), Leucine-rich repeat 2 (InterPro:IPR013101); BEST Arabidopsis thaliana protein match is: F-box/RNI-like/FBD-like domains-containing protein (TAIR:AT5G44950.1); Has 2057 …
AT2G26590	0	7.41157	22.7899	0	0	37.8745	32.0202	30.8673	60.463	157.226	104.502	48.9439	89.7439	0	33.8435	18.9706	904.988	579.925	464.244	314.86	479.38	570.699	354.698	1259.88	1061.2	1429.03	1420.44	82.3064	1065.65	881.955	825.382	1044.11	regulatory particle non-ATPase 13 (RPN13); FUNCTIONS IN: molecular_function unknown; INVOLVED IN: cell adhesion; LOCATED IN: integral to membrane, nucleus, cytoplasm; EXPRESSED IN: 23 plant structures; EXPRESSED DURING: 13 growth stages; CONTAINS InterPro DOMAIN/s: 26S proteasome complex ubiquitin receptor, subunit Rpn13 (InterPro:IPR006773); Has 502 Blast hits to 414 proteins in 147 species: Arc…
AT2G26990	0	0	10.0569	0	0	0	0	0	0	51.6319	21.8857	0	23.7427	18.4649	14.9941	18.9706	366.093	198.141	52.4801	314.86	414.753	452.956	404.113	435.378	877.382	786.043	1139.61	500.771	210.107	1126.71	890.592	453.011	FUSCA 12 (FUS12); INVOLVED IN: cullin deneddylation, photomorphogenesis, protein catabolic process; LOCATED IN: signalosome, nucleus; EXPRESSED IN: 24 plant structures; EXPRESSED DURING: 13 growth stages; CONTAINS InterPro DOMAIN/s: Proteasome component (PCI) domain (InterPro:IPR000717), PCI/PINT associated module (InterPro:IPR013143); BEST Arabidopsis thaliana protein match is: non-ATPase subuni…
AT2G27100	0	0	10.0569	0	0	0	14.5462	14.0428	60.463	51.6319	0	0	54.9384	18.4649	0	67.078	222.911	148.611	283.467	254.243	229.674	286.24	283.035	237.741	287.407	298.192	279.313	335.62	210.107	319.737	1023.17	236.017	SERRATE (SE); FUNCTIONS IN: DNA binding, sequence-specific DNA binding transcription factor activity; INVOLVED IN: in 7 processes; LOCATED IN: cytosol, nuclear speck, nucleolus, nucleus, chloroplast; EXPRESSED IN: 27 plant structures; EXPRESSED DURING: 13 growth stages; CONTAINS InterPro DOMAIN/s: Zinc finger, C2H2-like (InterPro:IPR015880), Arsenite-resistance protein 2 (InterPro:IPR007042), Pro…
AT2G27500	126.47	28.5042	188.85	0	31.6379	24.0299	14.5462	14.0428	156.771	236.651	75.5484	68.2811	108.152	215.77	360.762	67.078	20.6109	0	0	75.0238	0	0	9.90707	22.189	0	245.106	47.7328	37.8177	0	0	280.411	0	Glycosyl hydrolase superfamily protein; FUNCTIONS IN: cation binding, hydrolase activity, hydrolyzing O-glycosyl compounds, catalytic activity; INVOLVED IN: carbohydrate metabolic process; LOCATED IN: anchored to plasma membrane, nucleus, cytoplasm; EXPRESSED IN: 23 plant structures; EXPRESSED DURING: 13 growth stages; CONTAINS InterPro DOMAIN/s: Glycoside hydrolase, catalytic core (InterPro:IPR0…
AT2G27710	56.8978	66.6811	134.482	45.3618	102.647	196.307	14.5462	87.4298	263.456	321.18	360.734	291.067	228.784	418.131	197.999	298.723	3246.97	1346.1	1133.89	2150.88	2835.3	2422.16	3184.86	4488.85	4747.2	3178.63	2588.09	3529.29	1295.61	3665.81	10893.2	3518.96	60S acidic ribosomal protein family; FUNCTIONS IN: structural constituent of ribosome; INVOLVED IN: translational elongation, response to cold; LOCATED IN: in 8 components; EXPRESSED IN: 24 plant structures; EXPRESSED DURING: 14 growth stages; CONTAINS InterPro DOMAIN/s: Ribosomal protein 60S (InterPro:IPR001813); BEST Arabidopsis thaliana protein match is: 60S acidic ribosomal protein family (TA…
AT2G27730	70.2004	205.077	226.531	0	218.24	146.244	32.0202	87.4298	219.813	157.226	228.351	220.178	294.15	453.665	147.392	459.558	4628.19	1638.71	2381.04	2673.51	3424.35	2852.36	3485.04	5562.03	5613.23	4974.86	3268.25	2107.56	3119.34	4371.25	3896.81	3959.57	copper ion binding; FUNCTIONS IN: copper ion binding; INVOLVED IN: photorespiration; LOCATED IN: in 6 components; EXPRESSED IN: 25 plant structures; EXPRESSED DURING: 15 growth stages; Has 74 Blast hits to 74 proteins in 14 species: Archae - 0; Bacteria - 0; Metazoa - 0; Fungi - 0; Plants - 74; Viruses - 0; Other Eukaryotes - 0 (source: NCBI BLink).
AT2G27880	330.235	620.419	324.828	631.513	686.88	577.378	619.618	797.82	2012.03	2088.21	975.782	840.543	680.635	1706.39	1141.6	2755.94	1110.23	726.362	709.234	1102.06	578.551	1250.64	1287.55	1429.33	1913.17	2393.27	1001.4	672.166	1141.24	1684.45	2544.39	1186.88	ARGONAUTE 5 (AGO5); FUNCTIONS IN: nucleic acid binding; INVOLVED IN: biological_process unknown; LOCATED IN: cellular_component unknown; EXPRESSED IN: 10 plant structures; EXPRESSED DURING: 6 growth stages; CONTAINS InterPro DOMAIN/s: Domain of unknown function DUF1785 (InterPro:IPR014811), Stem cell self-renewal protein Piwi (InterPro:IPR003165), Polynucleotidyl transferase, ribonuclease H fold …
AT2G28000	126.47	94.8835	67.2035	98.5899	58.4003	129.937	70.4852	30.8673	241.488	278.346	75.5484	48.9439	108.152	314.408	76.389	267.722	2201.85	1410.49	970.564	2486.53	2918.51	2307.01	2999.95	4314.12	3739.85	2911.61	4194.88	1717.68	1698.44	3566.61	1435.99	1842.12	chaperonin-60alpha (CPN60A); FUNCTIONS IN: ATP binding; INVOLVED IN: protein folding, chloroplast organization, embryo development; LOCATED IN: in 8 components; EXPRESSED IN: 26 plant structures; EXPRESSED DURING: 15 growth stages; CONTAINS InterPro DOMAIN/s: Chaperonin Cpn60/TCP-1 (InterPro:IPR002423), Chaperonin Cpn60, conserved site (InterPro:IPR018370), Chaperonin Cpn60 (InterPro:IPR001844); …
AT2G28105	0	0	0	0	0	11.0398	0	0	11.8614	0	21.8857	0	23.7427	67.6715	33.8435	0	63.2418	0	52.4801	45.2983	64.4299	29.7557	55.1114	22.189	149.327	25.1025	159.428	37.8177	27.3163	187.61	226.205	65.6215	CONTAINS InterPro DOMAIN/s: Nucleic acid-binding, OB-fold-like (InterPro:IPR016027), Replication factor A, C-terminal (InterPro:IPR013955); Has 20 Blast hits to 20 proteins in 10 species: Archae - 0; Bacteria - 0; Metazoa - 2; Fungi - 0; Plants - 18; Viruses - 0; Other Eukaryotes - 0 (source: NCBI BLink).
AT2G28350	0	0	36.7761	0	8.4662	37.8745	32.0202	30.8673	11.8614	51.6319	75.5484	88.402	38.7846	95.0844	76.389	177.667	0	0	0	8.07077	0	0	0	0	0	25.1025	0	0	0	18.8985	0	0	auxin response factor 10 (ARF10); FUNCTIONS IN: sequence-specific DNA binding transcription factor activity, miRNA binding; INVOLVED IN: in 13 processes; LOCATED IN: nucleus; EXPRESSED IN: 25 plant structures; EXPRESSED DURING: 15 growth stages; CONTAINS InterPro DOMAIN/s: Aux/IAA-ARF-dimerisation (InterPro:IPR011525), Transcriptional factor B3 (InterPro:IPR003340), AUX/IAA protein (InterPro:IPR0…
AT2G28590	8.90509	7.41157	10.0569	45.3618	0	11.0398	50.8014	14.0428	0	119.881	104.502	13.7243	71.973	67.6715	14.9941	67.078	0	35.4261	0	31.6676	0	0	9.90707	36.3705	8.71363	245.106	0	0	27.3163	42.806	33.9597	13.0491	Protein kinase superfamily protein; FUNCTIONS IN: protein serine/threonine kinase activity, protein kinase activity, kinase activity, ATP binding; INVOLVED IN: protein amino acid phosphorylation; LOCATED IN: cellular_component unknown; EXPRESSED IN: 21 plant structures; EXPRESSED DURING: 14 growth stages; CONTAINS InterPro DOMAIN/s: Protein kinase, ATP binding site (InterPro:IPR017441), Protein k…
AT2G28600	19.7938	53.3235	36.7761	20.8713	44.6815	11.0398	50.8014	87.4298	26.7802	84.5117	47.8235	197.182	127.122	95.0844	76.389	120.675	453.149	355.547	160.013	602.326	351.467	367.953	330.468	279.757	603.181	921.674	404.11	730.443	321.865	881.955	1090.47	403.15	P-loop containing nucleoside triphosphate hydrolases superfamily protein; FUNCTIONS IN: nucleic acid binding, ATP binding, ATP-dependent helicase activity; INVOLVED IN: biological_process unknown; LOCATED IN: cellular_component unknown; EXPRESSED IN: 23 plant structures; EXPRESSED DURING: 15 growth stages; CONTAINS InterPro DOMAIN/s: DNA/RNA helicase, DEAD/DEAH box type, N-terminal (InterPro:IPR0…
AT2G28680	414.256	1769.94	1719.96	1263.22	992.492	1256.76	914.273	902.204	1456.35	1731.47	2132.23	2604.76	1664.71	4476.17	1730.49	5018.06	5594.74	1871.03	1947.78	11317.3	4865.99	4939.74	10319.5	2110.95	17911.5	8664.15	5619	672.166	4491.96	4576.17	15523.8	12938.9	RmlC-like cupins superfamily protein; FUNCTIONS IN: nutrient reservoir activity; INVOLVED IN: biological_process unknown; LOCATED IN: cellular_component unknown; EXPRESSED IN: petal, leaf whorl, sepal, male gametophyte, flower; EXPRESSED DURING: 4 anthesis, petal differentiation and expansion stage; CONTAINS InterPro DOMAIN/s: Cupin, RmlC-type (InterPro:IPR011051), Cupin 1 (InterPro:IPR006045), R…
AT2G28740	0	7.41157	0	0	0	0	0	0	26.7802	0	0	30.6122	0	18.4649	122.984	93.3706	112.398	101.11	240.96	141.662	64.4299	29.7557	55.1114	84.6507	63.487	245.106	47.7328	0	65.7672	187.61	0	65.6215	histone H4 (HIS4); FUNCTIONS IN: DNA binding; INVOLVED IN: response to water deprivation; LOCATED IN: nucleolus, nucleosome; EXPRESSED IN: 23 plant structures; EXPRESSED DURING: 14 growth stages; CONTAINS InterPro DOMAIN/s: Histone-fold (InterPro:IPR009072), Histone H4, conserved site (InterPro:IPR019809), Histone core (InterPro:IPR007125), Histone H4 (InterPro:IPR001951); BEST Arabidopsis thalia…
AT2G29530	43.9968	80.5539	36.7761	184.512	87.4502	98.0077	70.4852	0	241.488	119.881	165.085	197.182	127.122	67.6715	147.392	177.667	2653.79	937.721	709.234	1344.22	1554.76	1638.09	3485.04	2899.86	2846.15	2649.73	3192	1846.67	1141.24	2411.55	2315.4	2341.42	TIM10; FUNCTIONS IN: P-P-bond-hydrolysis-driven protein transmembrane transporter activity; INVOLVED IN: protein import into mitochondrial inner membrane, protein targeting to mitochondrion; LOCATED IN: mitochondrion, mitochondrial inner membrane, mitochondrial intermembrane space; EXPRESSED IN: 22 plant structures; EXPRESSED DURING: 13 growth stages; CONTAINS InterPro DOMAIN/s: Mitochondrial inn…
AT2G29960	0	40.5599	10.0569	45.3618	19.4495	11.0398	0	67.8492	136.511	278.346	47.8235	68.2811	127.122	67.6715	76.389	0	1852.01	1378.25	371.886	1426.97	714.42	1285.1	1542.06	1660.96	1883.33	2478.13	1070.31	230.091	1616.07	2505.09	1435.99	2791.23	cyclophilin 5 (CYP5); FUNCTIONS IN: peptidyl-prolyl cis-trans isomerase activity; INVOLVED IN: protein folding; LOCATED IN: cytosol, Golgi stack, endoplasmic reticulum, membrane fraction, multivesicular body; EXPRESSED IN: 23 plant structures; EXPRESSED DURING: 13 growth stages; CONTAINS InterPro DOMAIN/s: Cyclophilin-like (InterPro:IPR015891), Peptidyl-prolyl cis-trans isomerase, cyclophilin-typ…
AT2G29990	0	0	0	0	0	0	0	0	26.7802	0	21.8857	0	38.7846	0	14.9941	0	79.0474	56.3472	85.9487	19.1205	64.4299	12.8676	38.5992	9.53358	48.2063	60.6123	159.428	37.8177	27.3163	187.61	33.9597	13.0491	alternative NAD(P)H dehydrogenase 2 (NDA2); FUNCTIONS IN: NADH dehydrogenase activity, oxidoreductase activity, FAD binding; INVOLVED IN: oxidation reduction; LOCATED IN: intrinsic to mitochondrial inner membrane; EXPRESSED IN: 24 plant structures; EXPRESSED DURING: 13 growth stages; CONTAINS InterPro DOMAIN/s: FAD-dependent pyridine nucleotide-disulphide oxidoreductase (InterPro:IPR013027), Pyri…
AT2G30020	431.35	80.5539	226.531	0	603.236	390.589	70.4852	107.555	1093.11	321.18	327.018	730.397	1515.56	526.014	2055.64	207.145	2653.79	2107.06	2008.71	2271.83	116.349	4464.18	2853.57	2421.1	2339.84	1897.97	532.488	614.435	774.928	3865.42	1867.81	168.802	Protein phosphatase 2C family protein; CONTAINS InterPro DOMAIN/s: Protein phosphatase 2C, manganese/magnesium aspartate binding site (InterPro:IPR000222), Protein phosphatase 2C-related (InterPro:IPR001932), Protein phosphatase 2C (InterPro:IPR015655), Protein phosphatase 2C, N-terminal (InterPro:IPR014045); BEST Arabidopsis thaliana protein match is: Protein phosphatase 2C family protein (TAIR:…
AT2G30110	56.8978	140.205	117.029	306.103	166.974	37.8745	70.4852	327.822	545.22	236.651	196.428	130.493	362.159	948.841	224.081	526.194	612.943	328.55	658.803	555.846	512.154	540.828	894.488	577.509	1114.9	1279.33	663.707	444.94	637.381	1379.9	1158.4	633.397	ubiquitin-activating enzyme 1 (UBA1); FUNCTIONS IN: ubiquitin-protein ligase activity, ubiquitin activating enzyme activity; INVOLVED IN: response to cadmium ion, response to other organism, protein ubiquitination, ubiquitin-dependent protein catabolic process; LOCATED IN: plasma membrane; EXPRESSED IN: 26 plant structures; EXPRESSED DURING: 15 growth stages; CONTAINS InterPro DOMAIN/s: Ubiquitin…
AT2G30330	8.90509	28.5042	22.7899	98.5899	58.4003	24.0299	0	30.8673	116.69	157.226	75.5484	130.493	108.152	41.9014	33.8435	67.078	282.686	35.4261	121.969	177.739	229.674	68.8088	259.865	177.197	329.687	469.35	218.631	0	27.3163	424.945	280.411	259.087	GCN5L1 family protein; CONTAINS InterPro DOMAIN/s: GCN5-like 1 (InterPro:IPR009395); Has 190 Blast hits to 190 proteins in 87 species: Archae - 0; Bacteria - 0; Metazoa - 122; Fungi - 8; Plants - 43; Viruses - 0; Other Eukaryotes - 17 (source: NCBI BLink).
AT2G30350	0	0	0	0	0	11.0398	0	0	26.7802	51.6319	0	0	71.973	0	14.9941	18.9706	8.82605	78.3203	22.5809	31.6676	40.3043	48.5892	38.5992	51.6439	48.2063	60.6123	159.428	82.3064	0	18.8985	123.913	125.954	Excinuclease ABC, C subunit, N-terminal; Has 35333 Blast hits to 34131 proteins in 2444 species: Archae - 798; Bacteria - 22429; Metazoa - 974; Fungi - 991; Plants - 531; Viruses - 0; Other Eukaryotes - 9610 (source: NCBI BLink).
AT2G30470	0	66.6811	10.0569	0	0	24.0299	50.8014	0	43.1222	0	47.8235	88.402	89.7439	248.007	76.389	67.078	33.8499	0	0	0	0	12.8676	0	0	8.71363	25.1025	102.156	37.8177	0	18.8985	280.411	0	high-level expression of sugar-inducible gene 2 (HSI2); CONTAINS InterPro DOMAIN/s: Transcriptional factor B3 (InterPro:IPR003340), Zinc finger, CW-type (InterPro:IPR011124); BEST Arabidopsis thaliana protein match is: HSI2-like 1 (TAIR:AT4G32010.1); Has 1263 Blast hits to 1242 proteins in 97 species: Archae - 0; Bacteria - 5; Metazoa - 31; Fungi - 0; Plants - 1168; Viruses - 0; Other Eukaryotes …
AT2G30620	0	40.5599	0	0	19.4495	0	0	14.0428	11.8614	22.2374	47.8235	48.9439	0	41.9014	76.389	67.078	95.4556	328.55	22.5809	159.5	143.673	159.118	110.179	67.7842	308.41	25.1025	0	37.8177	65.7672	18.8985	123.913	306.093	winged-helix DNA-binding transcription factor family protein; FUNCTIONS IN: DNA binding; INVOLVED IN: nucleosome assembly; LOCATED IN: nucleolus, nucleus, nucleosome; EXPRESSED IN: 23 plant structures; EXPRESSED DURING: 13 growth stages; CONTAINS InterPro DOMAIN/s: Winged helix-turn-helix transcription repressor DNA-binding (InterPro:IPR011991), Histone H5 (InterPro:IPR005819), Histone H1/H5 (Int…
AT2G30710	0	7.41157	0	0	8.4662	0	0	0	11.8614	51.6319	0	13.7243	38.7846	0	33.8435	0	129.822	124.573	85.9487	59.7958	89.8753	90.1259	55.1114	217.209	187	0	279.313	37.8177	65.7672	126.151	33.9597	125.954	Ypt/Rab-GAP domain of gyp1p superfamily protein; FUNCTIONS IN: RAB GTPase activator activity; INVOLVED IN: regulation of Rab GTPase activity; LOCATED IN: intracellular; EXPRESSED IN: 22 plant structures; EXPRESSED DURING: 13 growth stages; CONTAINS InterPro DOMAIN/s: RabGAP/TBC (InterPro:IPR000195); BEST Arabidopsis thaliana protein match is: Ypt/Rab-GAP domain of gyp1p superfamily protein (TAIR:…
AT2G31060	0	53.3235	10.0569	0	8.4662	11.0398	0	30.8673	156.771	84.5117	75.5484	48.9439	38.7846	0	33.8435	120.675	262.476	223.536	199.753	335.612	289.697	233.876	129.984	279.757	700.622	529.833	597.776	672.166	65.7672	763.205	511.895	329.997	elongation factor family protein; FUNCTIONS IN: GTP binding, translation elongation factor activity, GTPase activity; LOCATED IN: intracellular; EXPRESSED IN: 20 plant structures; EXPRESSED DURING: 13 growth stages; CONTAINS InterPro DOMAIN/s: Translation elongation factor EFTu/EF1A, domain 2 (InterPro:IPR004161), Translation elongation factor EFG/EF2, C-terminal (InterPro:IPR000640), GTP-binding…
AT2G31440	8.90509	40.5599	0	20.8713	44.6815	24.0299	0	0	241.488	51.6319	104.502	130.493	71.973	0	224.081	93.3706	129.822	101.11	85.9487	124.256	229.674	68.8088	150.387	279.757	287.407	410.491	159.428	82.3064	109.957	187.61	393.55	378.537	INVOLVED IN: positive regulation of catalytic activity, protein processing; LOCATED IN: integral to membrane; EXPRESSED IN: 24 plant structures; EXPRESSED DURING: 15 growth stages; CONTAINS InterPro DOMAIN/s: Aph-1 (InterPro:IPR009294); Has 268 Blast hits to 262 proteins in 79 species: Archae - 0; Bacteria - 0; Metazoa - 212; Fungi - 0; Plants - 34; Viruses - 0; Other Eukaryotes - 22 (source: NCB…
AT2G31490	31.5826	28.5042	134.482	45.3618	31.6379	82.44	50.8014	107.555	177.429	51.6319	75.5484	243.506	89.7439	67.6715	224.081	237.181	3567.59	1904.53	1301.52	1454.77	2262.49	3172.56	2890.04	3729.69	5944.87	4974.86	3961.33	2041.99	4189.14	3665.81	3249.61	3518.96	unknown protein; Has 55 Blast hits to 55 proteins in 15 species: Archae - 0; Bacteria - 0; Metazoa - 0; Fungi - 0; Plants - 55; Viruses - 0; Other Eukaryotes - 0 (source: NCBI BLink).
AT2G32220	156.038	239.093	51.6438	0	44.6815	196.307	111.828	149.139	353.949	84.5117	327.018	315.262	385.355	18.4649	446.908	267.722	589.589	494.195	371.886	443.023	578.551	340.324	751.153	505.545	1278.91	1505.18	1923.64	500.771	65.7672	685.55	2164.6	1129.46	Ribosomal L27e protein family; FUNCTIONS IN: structural constituent of ribosome; INVOLVED IN: translation; LOCATED IN: ribosome, cytosolic large ribosomal subunit, intracellular, membrane; EXPRESSED IN: 20 plant structures; EXPRESSED DURING: 13 growth stages; CONTAINS InterPro DOMAIN/s: Ribosomal protein L27e, conserved site (InterPro:IPR018262), Ribosomal protein L27e (InterPro:IPR001141); BEST …
AT2G32240	0	28.5042	22.7899	0	0	24.0299	14.5462	0	116.69	157.226	0	130.493	54.9384	0	99.2773	18.9706	0	0	0	31.6676	18.0744	0	9.90707	0	0	25.1025	0	0	0	42.806	0	0	FUNCTIONS IN: molecular_function unknown; INVOLVED IN: response to cadmium ion; LOCATED IN: plasma membrane; EXPRESSED IN: 25 plant structures; EXPRESSED DURING: 13 growth stages; CONTAINS InterPro DOMAIN/s: Prefoldin (InterPro:IPR009053); BEST Arabidopsis thaliana protein match is: unknown protein (TAIR:AT1G05320.3); Has 470429 Blast hits to 168274 proteins in 4282 species: Archae - 6896; Bacter…
AT2G32520	0	0	0	0	0	0	0	0	11.8614	22.2374	0	13.7243	0	18.4649	0	18.9706	612.943	551.157	283.467	465.18	512.154	452.956	612.909	1204.27	1114.9	1205.84	1001.4	230.091	264.735	842.083	760.942	659.83	alpha/beta-Hydrolases superfamily protein; FUNCTIONS IN: hydrolase activity, transferase activity, transferring acyl groups other than amino-acyl groups; INVOLVED IN: response to zinc ion; LOCATED IN: chloroplast; EXPRESSED IN: 24 plant structures; EXPRESSED DURING: 13 growth stages; CONTAINS InterPro DOMAIN/s: Thiolase, active site (InterPro:IPR020610), Dienelactone hydrolase (InterPro:IPR002925…
AT2G32900	8.90509	7.41157	0	0	31.6379	37.8745	0	14.0428	43.1222	22.2374	47.8235	13.7243	10.2609	18.4649	76.389	93.3706	366.093	198.141	22.5809	107.316	200.415	112.361	72.6452	36.3705	187	298.192	47.7328	37.8177	0	252.346	280.411	190.849	ATZW10; INVOLVED IN: chromosome segregation; LOCATED IN: chromosome, centromeric region, nucleus; EXPRESSED IN: 23 plant structures; EXPRESSED DURING: 14 growth stages; CONTAINS InterPro DOMAIN/s: Centromere/kinetochore protein Zw10 (InterPro:IPR009361); Has 272 Blast hits to 258 proteins in 128 species: Archae - 0; Bacteria - 2; Metazoa - 125; Fungi - 86; Plants - 38; Viruses - 0; Other Eukaryot…
AT2G32950	0	0	0	0	0	0	0	0	0	0	21.8857	48.9439	0	41.9014	0	42.0867	165.952	16.024	85.9487	75.0238	18.0744	0	23.3665	36.3705	63.487	0	0	129.717	210.107	534.309	173.909	105.247	CONSTITUTIVE PHOTOMORPHOGENIC 1 (COP1); CONTAINS InterPro DOMAIN/s: WD40 repeat 2 (InterPro:IPR019782), Zinc finger, RING-type, conserved site (InterPro:IPR017907), Zinc finger, RING-type (InterPro:IPR001841), WD40 repeat, conserved site (InterPro:IPR019775), WD40 repeat (InterPro:IPR001680), WD40 repeat-like-containing domain (InterPro:IPR011046), WD40-repeat-containing domain (InterPro:IPR01798…
AT2G33120	217.372	40.5599	36.7761	0	44.6815	37.8745	0	87.4298	116.69	84.5117	293.692	68.2811	408.797	248.007	197.999	207.145	0	0	0	0	0	0	0	0	0	60.6123	0	0	0	0	0	0	synaptobrevin-related protein 1 (SAR1); FUNCTIONS IN: molecular_function unknown; INVOLVED IN: transport, vesicle-mediated transport; LOCATED IN: endosome, plasma membrane, membrane; EXPRESSED IN: male gametophyte, cultured cell, pollen tube; EXPRESSED DURING: M germinated pollen stage; CONTAINS InterPro DOMAIN/s: Longin (InterPro:IPR010908), Longin-like (InterPro:IPR011012), Synaptobrevin (Inter…
AT2G33220	19.7938	17.3382	22.7899	45.3618	0	37.8745	70.4852	14.0428	60.463	51.6319	104.502	48.9439	54.9384	184.26	33.8435	93.3706	1431.37	438.052	560.014	795.098	1068.98	661.917	1225.34	1779.05	1532.51	1353.74	1209.3	557.287	917.851	1294.64	956.533	931.842	GRIM-19 protein; FUNCTIONS IN: molecular_function unknown; INVOLVED IN: photorespiration; LOCATED IN: mitochondrion, mitochondrial membrane, mitochondrial respiratory chain complex I, respiratory chain complex I; EXPRESSED IN: 25 plant structures; EXPRESSED DURING: 15 growth stages; CONTAINS InterPro DOMAIN/s: GRIM-19 (InterPro:IPR009346); BEST Arabidopsis thaliana protein match is: GRIM-19 prote…
AT2G33340	0	17.3382	0	0	8.4662	24.0299	0	0	116.69	51.6319	21.8857	30.6122	54.9384	67.6715	0	42.0867	282.686	56.3472	121.969	421.081	748.973	259.829	404.113	197.021	1677.02	245.106	279.313	282.317	264.735	497.435	393.55	1420.39	MOS4-associated complex 3B (MAC3B); FUNCTIONS IN: ubiquitin-protein ligase activity, nucleotide binding; INVOLVED IN: defense response to bacterium; LOCATED IN: cell wall, chloroplast, CUL4 RING ubiquitin ligase complex; EXPRESSED IN: 24 plant structures; EXPRESSED DURING: 13 growth stages; CONTAINS InterPro DOMAIN/s: WD40 repeat 2 (InterPro:IPR019782), U box domain (InterPro:IPR003613), WD40 rep…
AT2G33370	201.793	221.965	170.42	0	72.6822	146.244	111.828	236.415	177.429	196.223	104.502	174.546	272.047	489.634	657.323	459.558	3535.28	968.45	812.007	2486.53	2669.87	3253.51	4139.39	4948.82	7228.79	4197.86	3574.82	4730.07	1950.59	3467.83	3896.81	3384.9	Ribosomal protein L14p/L23e family protein; FUNCTIONS IN: structural constituent of ribosome; INVOLVED IN: translation; LOCATED IN: ribosome, cytosolic large ribosomal subunit, nucleolus; EXPRESSED IN: 22 plant structures; EXPRESSED DURING: 13 growth stages; CONTAINS InterPro DOMAIN/s: Ribosomal protein L14b/L23e (InterPro:IPR000218), Ribosomal protein L14 conserved site (InterPro:IPR019972); BES…
AT2G33550	0	0	0	0	8.4662	0	0	0	0	22.2374	0	0	23.7427	0	33.8435	42.0867	8.82605	35.4261	22.5809	0	18.0744	29.7557	23.3665	51.6439	113.385	25.1025	102.156	0	109.957	252.346	76.8499	147.156	Homeodomain-like superfamily protein; CONTAINS InterPro DOMAIN/s: MYB-like (InterPro:IPR017877); BEST Arabidopsis thaliana protein match is: sequence-specific DNA binding transcription factors (TAIR:AT4G31270.1); Has 743 Blast hits to 735 proteins in 54 species: Archae - 0; Bacteria - 0; Metazoa - 25; Fungi - 8; Plants - 568; Viruses - 0; Other Eukaryotes - 142 (source: NCBI BLink).
AT2G33710	0	17.3382	10.0569	20.8713	44.6815	0	14.5462	0	26.7802	51.6319	47.8235	48.9439	71.973	18.4649	14.9941	67.078	20.6109	0	0	0	0	0	0	51.6439	0	60.6123	0	0	0	0	33.9597	0	Integrase-type DNA-binding superfamily protein; CONTAINS InterPro DOMAIN/s: DNA-binding, integrase-type (InterPro:IPR016177), Pathogenesis-related transcriptional factor/ERF, DNA-binding (InterPro:IPR001471); BEST Arabidopsis thaliana protein match is: Integrase-type DNA-binding superfamily protein (TAIR:AT5G61890.1); Has 6058 Blast hits to 5797 proteins in 256 species: Archae - 0; Bacteria - 2; …
AT2G34040	97.7941	205.077	117.029	244.491	183.806	98.0077	90.8686	67.8492	308.207	365.054	327.018	339.712	339.219	215.77	446.908	177.667	409.198	301.831	160.013	555.846	229.674	424.284	532.683	802.829	851.677	786.043	1139.61	672.166	570.819	389.376	1090.47	378.537	Apoptosis inhibitory protein 5 (API5); FUNCTIONS IN: binding; INVOLVED IN: anti-apoptosis; LOCATED IN: cellular_component unknown; EXPRESSED IN: 22 plant structures; EXPRESSED DURING: 13 growth stages; CONTAINS InterPro DOMAIN/s: Apoptosis inhibitory 5 (InterPro:IPR008383), Armadillo-type fold (InterPro:IPR016024); BEST Arabidopsis thaliana protein match is: Apoptosis inhibitory protein 5 (API5) …
AT2G34730	43.9968	17.3382	36.7761	0	8.4662	24.0299	0	14.0428	78.5866	84.5117	75.5484	48.9439	23.7427	153.563	76.389	42.0867	48.1313	35.4261	52.4801	19.1205	0	12.8676	38.5992	9.53358	8.71363	245.106	102.156	0	264.735	42.806	173.909	13.0491	myosin heavy chain-related; BEST Arabidopsis thaliana protein match is: unknown protein (TAIR:AT5G14990.1); Has 79454 Blast hits to 45133 proteins in 2455 species: Archae - 1380; Bacteria - 12637; Metazoa - 37354; Fungi - 6686; Plants - 3988; Viruses - 410; Other Eukaryotes - 16999 (source: NCBI BLink).
AT2G34770	0	40.5599	10.0569	71.4342	8.4662	37.8745	0	0	97.3593	157.226	104.502	48.9439	38.7846	41.9014	14.9941	42.0867	303.164	275.407	85.9487	59.7958	89.8753	135.388	723.078	322.942	531.989	101.51	102.156	0	264.735	187.61	634.562	427.978	fatty acid hydroxylase 1 (FAH1); FUNCTIONS IN: fatty acid alpha-hydroxylase activity, catalytic activity; INVOLVED IN: very long-chain fatty acid metabolic process, negative regulation of programmed cell death; LOCATED IN: endoplasmic reticulum; EXPRESSED IN: 24 plant structures; EXPRESSED DURING: 15 growth stages; CONTAINS InterPro DOMAIN/s: Fatty acid hydroxylase (InterPro:IPR006694); BEST Arab…
AT2G34900	8.90509	17.3382	0	0	19.4495	11.0398	14.5462	14.0428	11.8614	0	47.8235	68.2811	10.2609	67.6715	14.9941	93.3706	222.911	78.3203	85.9487	159.5	259.45	159.118	110.179	67.7842	485.5	146.354	218.631	129.717	109.957	252.346	956.533	354.149	IMBIBITION-INDUCIBLE 1 (IMB1); CONTAINS InterPro DOMAIN/s: Transcription factor GTE6 (InterPro:IPR017413), Bromodomain, conserved site (InterPro:IPR018359), Bromodomain (InterPro:IPR001487); BEST Arabidopsis thaliana protein match is: general transcription factor group E6 (TAIR:AT3G52280.1); Has 6743 Blast hits to 5369 proteins in 274 species: Archae - 2; Bacteria - 32; Metazoa - 4105; Fungi - 11…
AT2G34970	19.7938	28.5042	22.7899	0	44.6815	0	0	30.8673	43.1222	119.881	0	130.493	10.2609	41.9014	99.2773	67.078	222.911	198.141	121.969	196.353	229.674	90.1259	171.338	389.687	462.563	353.385	532.488	335.62	321.865	156.419	336.258	213.263	Trimeric LpxA-like enzyme; FUNCTIONS IN: binding, transferase activity, translation initiation factor activity, nucleotidyltransferase activity; INVOLVED IN: biosynthetic process, regulation of translational initiation; EXPRESSED IN: 23 plant structures; EXPRESSED DURING: 13 growth stages; CONTAINS InterPro DOMAIN/s: Trimeric LpxA-like (InterPro:IPR011004), eIF4-gamma/eIF5/eIF2-epsilon (InterPro:…
AT2G35120	31.5826	66.6811	67.2035	45.3618	31.6379	37.8745	0	14.0428	78.5866	84.5117	75.5484	109.17	71.973	0	76.389	177.667	1709.62	816.108	812.007	1566.99	1747.68	1783.25	2423.21	1928.65	3807.83	1978.8	1706.33	1274.9	1616.07	1640.39	2015.38	2183.59	Single hybrid motif superfamily protein; FUNCTIONS IN: glycine dehydrogenase (decarboxylating) activity, ATP binding; INVOLVED IN: glycine catabolic process, glycine decarboxylation via glycine cleavage system; LOCATED IN: mitochondrion, glycine cleavage complex; EXPRESSED IN: 22 plant structures; EXPRESSED DURING: 13 growth stages; CONTAINS InterPro DOMAIN/s: 2-oxo acid dehydrogenase, lipoyl-bin…
AT2G35520	31.5826	80.5539	51.6438	0	44.6815	24.0299	0	48.9309	11.8614	157.226	75.5484	68.2811	127.122	41.9014	250.622	93.3706	1709.62	1061.37	283.467	697.401	714.42	883.138	982.711	1631.67	2559.03	2649.73	2964.22	500.771	1781.67	1552.8	1721.99	1449.99	DEFENDER AGAINST CELL DEATH 2 (DAD2); CONTAINS InterPro DOMAIN/s: Defender against death DAD protein (InterPro:IPR003038); BEST Arabidopsis thaliana protein match is: Defender against death (DAD family) protein (TAIR:AT1G32210.1); Has 458 Blast hits to 458 proteins in 196 species: Archae - 0; Bacteria - 0; Metazoa - 197; Fungi - 115; Plants - 102; Viruses - 0; Other Eukaryotes - 44 (source: NCBI …
AT2G35605	31.5826	140.205	36.7761	98.5899	102.647	52.305	70.4852	107.555	198.452	321.18	104.502	220.178	127.122	18.4649	172.419	120.675	930.218	637.998	283.467	673.378	612.15	540.828	923.718	1400.83	1447.02	921.674	730.227	444.94	321.865	842.083	1365.76	1509.43	SWIB/MDM2 domain superfamily protein; CONTAINS InterPro DOMAIN/s: SWIB/MDM2 domain (InterPro:IPR003121), SWIB domain (InterPro:IPR019835); BEST Arabidopsis thaliana protein match is: SWIB/MDM2 domain superfamily protein (TAIR:AT1G31760.1); Has 1125 Blast hits to 1022 proteins in 233 species: Archae - 0; Bacteria - 211; Metazoa - 71; Fungi - 192; Plants - 413; Viruses - 10; Other Eukaryotes - 228 …
AT2G35615	10503.1	21230.4	20317.8	15223.2	22111.7	10999.4	14204	19116.8	33617.6	78558.8	23331.7	30485.4	28786	53198.7	35417.9	76699.5	8.82605	16.024	85.9487	31.6676	40.3043	29.7557	0	22.189	8.71363	655.251	102.156	0	158.342	42.806	4476.9	46.9331	Eukaryotic aspartyl protease family protein; FUNCTIONS IN: aspartic-type endopeptidase activity; INVOLVED IN: proteolysis; LOCATED IN: endomembrane system; CONTAINS InterPro DOMAIN/s: Peptidase aspartic (InterPro:IPR021109), Peptidase aspartic, catalytic (InterPro:IPR009007), Peptidase A1 (InterPro:IPR001461), Peptidase aspartic, active site (InterPro:IPR001969); BEST Arabidopsis thaliana protein…
AT2G35630	0	17.3382	0	0	44.6815	24.0299	0	0	43.1222	51.6319	47.8235	30.6122	38.7846	18.4649	14.9941	93.3706	129.822	148.611	160.013	107.316	89.8753	29.7557	72.6452	51.6439	167.963	146.354	341.201	129.717	109.957	219.614	226.205	282.451	MICROTUBULE ORGANIZATION 1 (MOR1); CONTAINS InterPro DOMAIN/s: HEAT, type 2 (InterPro:IPR021133), Armadillo-type fold (InterPro:IPR016024); BEST Arabidopsis thaliana protein match is: unknown protein (TAIR:AT3G28155.1); Has 1070 Blast hits to 718 proteins in 196 species: Archae - 0; Bacteria - 4; Metazoa - 490; Fungi - 304; Plants - 106; Viruses - 0; Other Eukaryotes - 166 (source: NCBI BLink).
AT2G35680	19.7938	66.6811	0	0	44.6815	82.44	50.8014	0	43.1222	119.881	104.502	48.9439	23.7427	95.0844	197.999	267.722	129.822	249.301	417.61	107.316	200.415	183.478	55.1114	84.6507	417.338	786.043	159.428	129.717	321.865	685.55	280.411	306.093	Phosphotyrosine protein phosphatases superfamily protein; FUNCTIONS IN: phosphatase activity, protein tyrosine phosphatase activity, protein tyrosine/serine/threonine phosphatase activity; INVOLVED IN: protein amino acid dephosphorylation, dephosphorylation; LOCATED IN: cellular_component unknown; EXPRESSED IN: 24 plant structures; EXPRESSED DURING: 15 growth stages; CONTAINS InterPro DOMAIN/s: P…
AT2G35720	19.7938	7.41157	10.0569	0	0	0	14.5462	0	0	51.6319	21.8857	30.6122	23.7427	0	14.9941	42.0867	165.952	78.3203	52.4801	107.316	89.8753	135.388	72.6452	102.146	206.413	146.354	218.631	129.717	210.107	219.614	226.205	259.087	ORIENTATION UNDER VERY LOW FLUENCES OF LIGHT 1 (OWL1); FUNCTIONS IN: heat shock protein binding; INVOLVED IN: protein folding, vegetative to reproductive phase transition of meristem, response to very low light intensity stimulus; EXPRESSED IN: 24 plant structures; EXPRESSED DURING: 13 growth stages; CONTAINS InterPro DOMAIN/s: Molecular chaperone, heat shock protein, Hsp40, DnaJ (InterPro:IPR015…
AT2G35795	8.90509	0	0	0	0	11.0398	0	0	0	0	21.8857	0	38.7846	18.4649	33.8435	67.078	95.4556	35.4261	52.4801	45.2983	259.45	68.8088	110.179	51.6439	149.327	146.354	218.631	129.717	158.342	126.151	226.205	259.087	Chaperone DnaJ-domain superfamily protein; FUNCTIONS IN: heat shock protein binding; INVOLVED IN: protein folding; LOCATED IN: cellular_component unknown; EXPRESSED IN: 22 plant structures; EXPRESSED DURING: 15 growth stages; CONTAINS InterPro DOMAIN/s: Heat shock protein DnaJ, N-terminal (InterPro:IPR001623); BEST Arabidopsis thaliana protein match is: Chaperone DnaJ-domain superfamily protein (…
AT2G35880	31.5826	28.5042	22.7899	0	19.4495	11.0398	14.5462	128.144	156.771	51.6319	104.502	109.17	23.7427	184.26	76.389	177.667	147.684	301.831	52.4801	177.739	64.4299	68.8088	171.338	301.211	226.178	353.385	0	444.94	210.107	319.737	393.55	125.954	TPX2 (targeting protein for Xklp2) protein family; FUNCTIONS IN: molecular_function unknown; EXPRESSED IN: 24 plant structures; EXPRESSED DURING: 13 growth stages; CONTAINS InterPro DOMAIN/s: Xklp2 targeting protein (InterPro:IPR009675); BEST Arabidopsis thaliana protein match is: TPX2 (targeting protein for Xklp2) protein family (TAIR:AT4G32330.3); Has 16554 Blast hits to 10282 proteins in 807 s…
AT2G35920	0	0	0	0	0	0	0	0	11.8614	22.2374	0	0	10.2609	0	0	18.9706	33.8499	173.151	121.969	75.0238	64.4299	12.8676	129.984	36.3705	206.413	25.1025	47.7328	37.8177	65.7672	219.614	33.9597	354.149	RNA helicase family protein; FUNCTIONS IN: helicase activity, nucleic acid binding, ATP-dependent helicase activity, ATP binding; INVOLVED IN: biological_process unknown; LOCATED IN: cellular_component unknown; EXPRESSED IN: 23 plant structures; EXPRESSED DURING: 12 growth stages; CONTAINS InterPro DOMAIN/s: Helicase-associated domain (InterPro:IPR007502), DNA/RNA helicase, DEAD/DEAH box type, N-…
AT2G36010	19.7938	17.3382	22.7899	0	8.4662	0	0	0	43.1222	51.6319	47.8235	0	10.2609	0	99.2773	93.3706	48.1313	35.4261	22.5809	8.07077	89.8753	48.5892	9.90707	9.53358	96.1608	101.51	47.7328	82.3064	0	252.346	123.913	168.802	E2F transcription factor 3 (E2F3); FUNCTIONS IN: DNA binding, sequence-specific DNA binding transcription factor activity; INVOLVED IN: regulation of transcription, DNA-dependent; LOCATED IN: transcription factor complex, chloroplast; EXPRESSED IN: 19 plant structures; EXPRESSED DURING: 11 growth stages; CONTAINS InterPro DOMAIN/s: Winged helix-turn-helix transcription repressor DNA-binding (Inte…
AT2G36130	31.5826	7.41157	36.7761	20.8713	31.6379	24.0299	0	0	78.5866	22.2374	104.502	68.2811	10.2609	0	122.984	93.3706	543.388	223.536	240.96	555.846	414.753	286.24	354.698	553.331	555.531	469.35	218.631	129.717	158.342	460.973	511.895	453.011	Cyclophilin-like peptidyl-prolyl cis-trans isomerase family protein; FUNCTIONS IN: peptidyl-prolyl cis-trans isomerase activity; INVOLVED IN: protein folding; LOCATED IN: cellular_component unknown; EXPRESSED IN: 24 plant structures; EXPRESSED DURING: 13 growth stages; CONTAINS InterPro DOMAIN/s: Cyclophilin-like (InterPro:IPR015891), Peptidyl-prolyl cis-trans isomerase, cyclophilin-type (InterPr…
AT2G36160	330.235	421.607	226.531	71.4342	253.607	282.829	155.157	374.766	904.434	646.276	360.734	569.422	579.062	215.77	446.908	662.725	3599.95	1218.5	917.156	3282.33	2876.87	3829.71	4613.78	5344.14	8083.8	3089.07	2888.64	4515.47	2297.74	3369.48	7444.1	5357.49	Ribosomal protein S11 family protein; FUNCTIONS IN: structural constituent of ribosome; INVOLVED IN: translation; LOCATED IN: cytosolic small ribosomal subunit, cytosolic ribosome, plasma membrane, chloroplast, membrane; EXPRESSED IN: 26 plant structures; EXPRESSED DURING: 13 growth stages; CONTAINS InterPro DOMAIN/s: Ribosomal protein S11 (InterPro:IPR001971), Ribosomal S11, conserved site (Inte…
AT2G36390	0	0	0	0	0	0	0	0	0	0	0	0	10.2609	18.4649	33.8435	18.9706	1110.23	667.291	760.311	1538.78	1593.1	786.986	1102.74	933.366	1973.11	1353.74	1778.51	789.229	1295.61	2088.61	1365.76	1420.39	starch branching enzyme 2.1 (SBE2.1); FUNCTIONS IN: 1,4-alpha-glucan branching enzyme activity; INVOLVED IN: amylopectin biosynthetic process, starch metabolic process; LOCATED IN: chloroplast stroma, chloroplast; EXPRESSED IN: 25 plant structures; EXPRESSED DURING: 15 growth stages; CONTAINS InterPro DOMAIN/s: Glycoside hydrolase, family 13, N-terminal (InterPro:IPR004193), Immunoglobulin E-set …
AT2G36485	0	7.41157	0	0	0	0	0	0	11.8614	0	0	0	38.7846	18.4649	14.9941	18.9706	79.0474	35.4261	22.5809	0	18.0744	29.7557	9.90707	84.6507	20.4952	60.6123	102.156	230.091	65.7672	187.61	173.909	0	ENTH/VHS family protein; FUNCTIONS IN: molecular_function unknown; INVOLVED IN: biological_process unknown; LOCATED IN: chloroplast; EXPRESSED IN: 14 plant structures; EXPRESSED DURING: 6 growth stages; CONTAINS InterPro DOMAIN/s: RNA polymerase II, large subunit, CTD (InterPro:IPR006569), ENTH/VHS (InterPro:IPR008942); BEST Arabidopsis thaliana protein match is: PCF11P-similar protein 4 (TAIR:AT…
AT2G36530	186.37	661.786	284.868	498.429	383.591	539.406	415.339	258.925	1230.97	646.276	788.258	730.397	838.003	1489.35	688.311	1279.89	5594.74	1971.75	2131.56	3712.36	5406.08	7289.73	12747.6	9316.38	9967.76	8001.92	4272.99	9672.31	3308.82	8134.62	8081.04	3755.3	LOW EXPRESSION OF OSMOTICALLY RESPONSIVE GENES 2 (LOS2); FUNCTIONS IN: phosphopyruvate hydratase activity, copper ion binding; INVOLVED IN: response to cadmium ion, response to salt stress, response to cold, response to light stimulus, response to abscisic acid stimulus; LOCATED IN: in 8 components; EXPRESSED IN: 29 plant structures; EXPRESSED DURING: 15 growth stages; CONTAINS InterPro DOMAIN/s:…
AT2G36540	31.5826	155.99	51.6438	155.256	218.24	230.501	111.828	258.925	496.284	1165.9	134.404	130.493	362.159	526.014	277.589	298.723	0	0	0	0	0	0	9.90707	0	8.71363	0	0	0	27.3163	0	76.8499	0	Haloacid dehalogenase-like hydrolase (HAD) superfamily protein; CONTAINS InterPro DOMAIN/s: NLI interacting factor (InterPro:IPR004274); BEST Arabidopsis thaliana protein match is: unknown protein (TAIR:AT2G36550.1); Has 198 Blast hits to 198 proteins in 57 species: Archae - 0; Bacteria - 12; Metazoa - 2; Fungi - 47; Plants - 115; Viruses - 4; Other Eukaryotes - 18 (source: NCBI BLink).
AT2G36580	156.038	53.3235	83.3377	0	58.4003	82.44	90.8686	149.139	97.3593	455.6	165.085	291.067	54.9384	153.563	332.682	207.145	612.943	355.547	511.73	465.18	479.38	661.917	559.184	651.123	1223.77	1353.74	1634.43	335.62	381.228	647.21	452.136	740.019	Pyruvate kinase family protein; FUNCTIONS IN: pyruvate kinase activity, potassium ion binding, magnesium ion binding, catalytic activity; INVOLVED IN: glycolysis; LOCATED IN: plasma membrane; EXPRESSED IN: guard cell; CONTAINS InterPro DOMAIN/s: Pyruvate/Phosphoenolpyruvate kinase, catalytic core (InterPro:IPR015813), Pyruvate kinase, alpha/beta (InterPro:IPR015794), Pyruvate kinase, beta-barrel-…
AT2G37070	43.9968	28.5042	0	20.8713	8.4662	11.0398	0	14.0428	78.5866	51.6319	21.8857	88.402	38.7846	0	33.8435	18.9706	0	0	0	0	0	29.7557	9.90707	9.53358	33.8016	25.1025	0	0	0	18.8985	76.8499	13.0491	unknown protein; BEST Arabidopsis thaliana protein match is: unknown protein (TAIR:AT3G53320.1); Has 1323 Blast hits to 775 proteins in 176 species: Archae - 0; Bacteria - 113; Metazoa - 351; Fungi - 175; Plants - 115; Viruses - 13; Other Eukaryotes - 556 (source: NCBI BLink).
AT2G37110	8.90509	7.41157	83.3377	0	44.6815	24.0299	0	14.0428	0	84.5117	104.502	88.402	71.973	95.0844	0	67.078	323.898	124.573	511.73	234.623	116.349	340.324	506.433	601.871	955.348	410.491	341.201	557.287	264.735	1003.2	634.562	555.049	PLAC8 family protein; CONTAINS InterPro DOMAIN/s: Protein of unknown function Cys-rich (InterPro:IPR006461); BEST Arabidopsis thaliana protein match is: PLAC8 family protein (TAIR:AT2G40935.1); Has 380 Blast hits to 379 proteins in 46 species: Archae - 0; Bacteria - 0; Metazoa - 10; Fungi - 19; Plants - 350; Viruses - 0; Other Eukaryotes - 1 (source: NCBI BLink).
AT2G37220	31.5826	94.8835	51.6438	0	31.6379	52.305	50.8014	107.555	78.5866	84.5117	47.8235	152.302	38.7846	95.0844	224.081	148.815	3860.74	1475.25	2131.56	2579.69	2465.04	2042.22	2744.73	4735.52	4290.02	4293.42	2813.23	2505.47	1865.73	3915.57	2698.82	2954.5	RNA-binding (RRM/RBD/RNP motifs) family protein; FUNCTIONS IN: RNA binding, poly(U) RNA binding; INVOLVED IN: response to cold, response to abscisic acid stimulus, innate immune response; LOCATED IN: in 6 components; EXPRESSED IN: 26 plant structures; EXPRESSED DURING: 15 growth stages; CONTAINS InterPro DOMAIN/s: RNA recognition motif, RNP-1 (InterPro:IPR000504), Nucleotide-binding, alpha-beta p…
AT2G37270	97.7941	205.077	67.2035	244.491	218.24	179.444	222.949	87.4298	472.078	196.223	327.018	517.039	207.659	418.131	332.682	459.558	2440.97	522.578	1024.5	2211.19	2383.73	2192.85	3751.85	4140.66	4464.82	3542.21	1996.57	2305.58	1453.97	2693.75	4983.42	2856.38	ribosomal protein 5B (RPS5B); FUNCTIONS IN: structural constituent of ribosome; INVOLVED IN: translation; LOCATED IN: in 7 components; EXPRESSED IN: fruit, cultured cell, pollen tube, leaf; EXPRESSED DURING: seedling growth; CONTAINS InterPro DOMAIN/s: Ribosomal protein S7, conserved site (InterPro:IPR020606), Ribosomal protein S7, eukaryotic/archaeal (InterPro:IPR005716), Ribosomal protein S7 (I…
AT2G37510	0	0	0	0	0	0	0	0	26.7802	22.2374	21.8857	0	10.2609	0	76.389	42.0867	63.2418	56.3472	85.9487	31.6676	89.8753	12.8676	72.6452	102.146	48.2063	60.6123	102.156	0	158.342	126.151	280.411	65.6215	RNA-binding (RRM/RBD/RNP motifs) family protein; FUNCTIONS IN: RNA binding, nucleotide binding, nucleic acid binding; INVOLVED IN: biological_process unknown; EXPRESSED IN: 16 plant structures; EXPRESSED DURING: 10 growth stages; CONTAINS InterPro DOMAIN/s: RNA recognition motif, RNP-1 (InterPro:IPR000504), Nucleotide-binding, alpha-beta plait (InterPro:IPR012677); BEST Arabidopsis thaliana prote…
AT2G37555	112.01	53.3235	22.7899	0	31.6379	0	70.4852	14.0428	116.69	157.226	21.8857	109.17	89.7439	123.788	172.419	67.078	453.149	637.998	511.73	314.86	89.8753	233.876	506.433	412.419	603.181	720.012	1070.31	82.3064	637.381	319.737	123.913	306.093
AT2G38430	126.47	402.542	324.828	597.931	326.799	247.813	70.4852	149.139	799.13	1443.76	498.982	569.422	316.545	562.787	782.499	983.002	63.2418	0	0	59.7958	0	0	0	0	0	591.831	47.7328	0	0	0	1296.07	29.2627	unknown protein; BEST Arabidopsis thaliana protein match is: unknown protein (TAIR:AT3G54310.1); Has 35333 Blast hits to 34131 proteins in 2444 species: Archae - 798; Bacteria - 22429; Metazoa - 974; Fungi - 991; Plants - 531; Viruses - 0; Other Eukaryotes - 9610 (source: NCBI BLink).
AT2G38680	0	7.41157	0	0	8.4662	11.0398	0	0	60.463	51.6319	21.8857	48.9439	0	0	0	18.9706	203.588	301.831	121.969	196.353	171.725	481.945	237.086	344.939	508.644	146.354	159.428	282.317	0	319.737	123.913	213.263	5'-nucleotidases;magnesium ion binding; FUNCTIONS IN: magnesium ion binding, 5'-nucleotidase activity; INVOLVED IN: biological_process unknown; LOCATED IN: cytoplasm; EXPRESSED IN: 24 plant structures; EXPRESSED DURING: 15 growth stages; CONTAINS InterPro DOMAIN/s: HAD-superfamily hydrolase, subfamily IE (InterPro:IPR006434); Has 332 Blast hits to 332 proteins in 84 species: Archae - 4; Bacteria …
AT2G38710	19.7938	17.3382	0	20.8713	8.4662	24.0299	50.8014	67.8492	97.3593	51.6319	21.8857	0	186.902	123.788	99.2773	148.815	79.0474	35.4261	121.969	75.0238	18.0744	29.7557	129.984	22.189	187	25.1025	159.428	230.091	109.957	42.806	226.205	85.1053	AMMECR1 family; INVOLVED IN: response to salt stress; LOCATED IN: cellular_component unknown; EXPRESSED IN: 22 plant structures; EXPRESSED DURING: 13 growth stages; CONTAINS InterPro DOMAIN/s: AMMECR1 (InterPro:IPR002733); Has 1012 Blast hits to 1010 proteins in 455 species: Archae - 211; Bacteria - 342; Metazoa - 168; Fungi - 130; Plants - 53; Viruses - 0; Other Eukaryotes - 108 (source: NCBI BL…
AT2G39020	0	94.8835	0	20.8713	19.4495	0	0	0	97.3593	119.881	75.5484	109.17	10.2609	41.9014	172.419	42.0867	129.822	16.024	0	0	18.0744	90.1259	110.179	197.021	63.487	245.106	341.201	0	158.342	354.296	511.895	13.0491	Acyl-CoA N-acyltransferases (NAT) superfamily protein; FUNCTIONS IN: N-acetyltransferase activity; INVOLVED IN: metabolic process; LOCATED IN: chloroplast; EXPRESSED IN: 23 plant structures; EXPRESSED DURING: 13 growth stages; CONTAINS InterPro DOMAIN/s: GCN5-related N-acetyltransferase, C-terminal (InterPro:IPR022610), GCN5-related N-acetyltransferase (InterPro:IPR000182), Acyl-CoA N-acyltransfe…
AT2G39390	171.115	239.093	99.966	306.103	150.419	162.752	200.026	107.555	448.056	597.524	429.225	220.178	362.159	280.904	360.762	459.558	4091.6	1671.66	1648.33	2767.99	2424.34	5070.87	4854.6	6113.43	6808.24	4197.86	5060.82	4515.47	1616.07	4679.16	11085	3351.5	Ribosomal L29 family protein ; FUNCTIONS IN: structural constituent of ribosome; INVOLVED IN: translation, ribosome biogenesis; LOCATED IN: cytosolic ribosome, ribosome, cytosolic large ribosomal subunit; EXPRESSED IN: 22 plant structures; EXPRESSED DURING: 13 growth stages; CONTAINS InterPro DOMAIN/s: Ribosomal protein L29 (InterPro:IPR001854), Ribosomal protein L29, conserved site (InterPro:IPR…
AT2G39740	0	7.41157	10.0569	45.3618	44.6815	37.8745	32.0202	14.0428	136.511	51.6319	75.5484	13.7243	71.973	18.4649	33.8435	67.078	20.6109	0	0	8.07077	18.0744	68.8088	38.5992	0	33.8016	25.1025	0	0	0	0	33.9597	65.6215	Nucleotidyltransferase family protein; BEST Arabidopsis thaliana protein match is: Nucleotidyltransferase family protein (TAIR:AT3G45750.1); Has 1708 Blast hits to 1608 proteins in 227 species: Archae - 0; Bacteria - 13; Metazoa - 799; Fungi - 328; Plants - 255; Viruses - 0; Other Eukaryotes - 313 (source: NCBI BLink).
AT2G40205	248.971	124.742	134.482	155.256	134.164	265.258	155.157	214.16	377.163	278.346	134.404	315.262	480.504	280.904	505.778	593.948	2025.55	1186.86	1473.1	2424.8	2142.11	2892.06	2926.59	2141.62	3171.73	4102.75	2069.75	2910.4	1453.97	3028.74	7898.25	3020.17	Ribosomal protein L41 family; FUNCTIONS IN: structural constituent of ribosome; INVOLVED IN: translation; LOCATED IN: ribosome, cytosolic large ribosomal subunit; CONTAINS InterPro DOMAIN/s: Ribosomal protein L41 (InterPro:IPR007836); Has 185 Blast hits to 185 proteins in 75 species: Archae - 0; Bacteria - 0; Metazoa - 88; Fungi - 40; Plants - 48; Viruses - 0; Other Eukaryotes - 9 (source: NCBI B…
AT2G40340	83.8466	0	10.0569	20.8713	8.4662	37.8745	14.5462	14.0428	60.463	196.223	104.502	13.7243	146.6	0	33.8435	177.667	20.6109	0	0	75.0238	0	29.7557	23.3665	67.7842	20.4952	146.354	0	0	0	42.806	336.258	0	DREB2C; CONTAINS InterPro DOMAIN/s: DNA-binding, integrase-type (InterPro:IPR016177), Pathogenesis-related transcriptional factor/ERF, DNA-binding (InterPro:IPR001471); BEST Arabidopsis thaliana protein match is: Integrase-type DNA-binding superfamily protein (TAIR:AT2G40350.1); Has 5601 Blast hits to 5564 proteins in 248 species: Archae - 0; Bacteria - 0; Metazoa - 0; Fungi - 0; Plants - 5583; V…
AT2G40360	56.8978	140.205	51.6438	155.256	44.6815	113.85	0	87.4298	116.69	365.054	21.8857	197.182	146.6	215.77	122.984	361.97	904.988	608.874	760.311	649.522	1327.51	570.699	953.127	959.887	2464.64	1353.74	1001.4	1462.9	1534.57	1337.17	1794.68	1539.28	Transducin/WD40 repeat-like superfamily protein; FUNCTIONS IN: nucleotide binding; INVOLVED IN: rRNA processing; LOCATED IN: nucleus; EXPRESSED IN: 22 plant structures; EXPRESSED DURING: 13 growth stages; CONTAINS InterPro DOMAIN/s: WD40 repeat 2 (InterPro:IPR019782), WD40 repeat, conserved site (InterPro:IPR019775), WD40 repeat (InterPro:IPR001680), BOP1, N-terminal (InterPro:IPR012953), WD40 re…
AT2G40430	8.90509	53.3235	83.3377	45.3618	58.4003	11.0398	50.8014	0	177.429	196.223	75.5484	68.2811	228.784	67.6715	122.984	207.145	589.589	328.55	240.96	578.995	960.625	340.324	259.865	553.331	981.612	410.491	532.488	1526.18	774.928	685.55	1941.39	848.869	CONTAINS InterPro DOMAIN/s: P60-like (InterPro:IPR011687), Tumour suppressor protein Gltscr2 (InterPro:IPR011211); Has 709 Blast hits to 643 proteins in 201 species: Archae - 0; Bacteria - 32; Metazoa - 224; Fungi - 154; Plants - 45; Viruses - 0; Other Eukaryotes - 254 (source: NCBI BLink).
AT2G40510	535.726	682.651	759.002	733.383	422.261	790.786	567.645	470.744	1456.35	2027.94	900.233	1240.75	1339.9	1532.39	1041.71	1821.01	9748.77	2975.98	3024.87	5599.07	5451.43	10273.7	9349.56	11228.1	13332.2	12853.8	14794.9	12503.6	11060.3	7632.03	7625.27	7553.17	Ribosomal protein S26e family protein; FUNCTIONS IN: structural constituent of ribosome; INVOLVED IN: translation, ribosome biogenesis; LOCATED IN: cytosolic small ribosomal subunit, ribosome, chloroplast; CONTAINS InterPro DOMAIN/s: Ribosomal protein S26e (InterPro:IPR000892); BEST Arabidopsis thaliana protein match is: Ribosomal protein S26e family protein (TAIR:AT2G40590.1); Has 766 Blast hits…
AT2G40770	31.5826	53.3235	22.7899	20.8713	118.23	67.1874	0	14.0428	136.511	119.881	134.404	174.546	71.973	153.563	0	120.675	20.6109	0	0	31.6676	64.4299	0	0	0	20.4952	25.1025	47.7328	0	0	0	173.909	29.2627	zinc ion binding;DNA binding;helicases;ATP binding;nucleic acid binding; FUNCTIONS IN: helicase activity, DNA binding, zinc ion binding, nucleic acid binding, ATP binding; EXPRESSED IN: 21 plant structures; EXPRESSED DURING: 11 growth stages; CONTAINS InterPro DOMAIN/s: Zinc finger, RING-type (InterPro:IPR001841), Zinc finger, PHD-type, conserved site (InterPro:IPR019786), Zinc finger, PHD-type (…
AT2G40930	0	0	0	0	0	0	0	0	0	22.2374	21.8857	13.7243	38.7846	0	0	0	79.0474	56.3472	85.9487	59.7958	64.4299	135.388	38.5992	51.6439	149.327	101.51	102.156	82.3064	109.957	187.61	123.913	105.247	ubiquitin-specific protease 5 (UBP5); CONTAINS InterPro DOMAIN/s: Peptidase C19, ubiquitin carboxyl-terminal hydrolase 2, conserved site (InterPro:IPR018200), Peptidase C19, ubiquitin-specific peptidase, DUSP domain (InterPro:IPR006615), Peptidase C19, ubiquitin carboxyl-terminal hydrolase 2 (InterPro:IPR001394); BEST Arabidopsis thaliana protein match is: ubiquitin-specific protease 9 (TAIR:AT4G…
AT2G41225	31.5826	94.8835	10.0569	20.8713	72.6822	24.0299	14.5462	30.8673	330.96	119.881	75.5484	439.818	408.797	41.9014	76.389	42.0867	0	35.4261	0	8.07077	0	0	9.90707	0	33.8016	60.6123	0	0	0	156.419	33.9597	0	unknown protein; FUNCTIONS IN: molecular_function unknown; INVOLVED IN: biological_process unknown; LOCATED IN: endomembrane system; Has 30201 Blast hits to 17322 proteins in 780 species: Archae - 12; Bacteria - 1396; Metazoa - 17338; Fungi - 3422; Plants - 5037; Viruses - 0; Other Eukaryotes - 2996 (source: NCBI BLink).
AT2G41390	43.9968	66.6811	36.7761	20.8713	166.974	24.0299	14.5462	14.0428	136.511	278.346	47.8235	220.178	228.784	123.788	54.4869	18.9706	20.6109	0	0	19.1205	0	0	0	0	0	25.1025	0	0	0	18.8985	0	0	Pollen Ole e 1 allergen and extensin family protein; FUNCTIONS IN: molecular_function unknown; INVOLVED IN: biological_process unknown; LOCATED IN: endomembrane system; CONTAINS InterPro DOMAIN/s: Pollen Ole e 1 allergen/extensin (InterPro:IPR006041); BEST Arabidopsis thaliana protein match is: Pollen Ole e 1 allergen and extensin family protein (TAIR:AT2G41400.1); Has 32 Blast hits to 32 protein…
AT2G41460	8.90509	0	0	0	0	0	0	0	26.7802	0	21.8857	30.6122	23.7427	0	33.8435	0	0	35.4261	22.5809	8.07077	0	12.8676	23.3665	9.53358	48.2063	101.51	47.7328	82.3064	65.7672	69.0577	33.9597	65.6215	apurinic endonuclease-redox protein (ARP); CONTAINS InterPro DOMAIN/s: AP endonuclease, family 1, conserved site (InterPro:IPR020848), DNA-binding SAP (InterPro:IPR003034), AP endonuclease, family 1 (InterPro:IPR000097), AP endonuclease, family 1, binding site (InterPro:IPR020847), Endonuclease/exonuclease/phosphatase (InterPro:IPR005135), Exodeoxyribonuclease III xth (InterPro:IPR004808); BEST A…
AT2G41560	0	7.41157	0	0	8.4662	0	14.5462	30.8673	11.8614	51.6319	47.8235	0	10.2609	67.6715	14.9941	93.3706	95.4556	198.141	160.013	196.353	40.3043	48.5892	91.0387	435.378	96.1608	146.354	47.7328	0	570.819	424.945	123.913	13.0491	autoinhibited Ca(2+)-ATPase, isoform 4 (ACA4); FUNCTIONS IN: calcium-transporting ATPase activity, calmodulin binding; INVOLVED IN: in 6 processes; LOCATED IN: in 6 components; EXPRESSED IN: 25 plant structures; EXPRESSED DURING: 14 growth stages; CONTAINS InterPro DOMAIN/s: ATPase, P-type, ATPase-associated domain (InterPro:IPR008250), ATPase, P-type, calcium-transporting, PMCA-type (InterPro:IP…
AT2G41840	201.793	440.832	386.185	126.581	364.493	354.256	593.562	495.131	1513.54	646.276	196.428	517.039	758.609	599.935	750.905	1093.13	5735.48	2728.95	2571.28	7660.22	5270.34	9731.7	10040.5	9637.2	15701.2	10948.5	11854.3	11314.4	6948.1	7799.02	13622.4	10508.4	Ribosomal protein S5 family protein; FUNCTIONS IN: structural constituent of ribosome; INVOLVED IN: translation; LOCATED IN: cytosolic small ribosomal subunit, cytosolic ribosome, nucleolus, membrane; EXPRESSED IN: 26 plant structures; EXPRESSED DURING: 13 growth stages; CONTAINS InterPro DOMAIN/s: Ribosomal protein S5, eukaryotic/archaeal (InterPro:IPR005711), Ribosomal protein S5, N-terminal (I…
AT2G41950	8.90509	17.3382	22.7899	0	19.4495	11.0398	14.5462	0	43.1222	119.881	21.8857	0	146.6	0	122.984	42.0867	830.075	173.151	160.013	335.612	382.932	286.24	532.683	529.342	439.84	655.251	864.862	335.62	65.7672	319.737	452.136	403.15	unknown protein; FUNCTIONS IN: molecular_function unknown; INVOLVED IN: biological_process unknown; LOCATED IN: chloroplast, plant-type cell wall; EXPRESSED IN: 22 plant structures; EXPRESSED DURING: 13 growth stages; Has 53 Blast hits to 53 proteins in 24 species: Archae - 0; Bacteria - 27; Metazoa - 0; Fungi - 0; Plants - 26; Viruses - 0; Other Eukaryotes - 0 (source: NCBI BLink).
AT2G42080	8.90509	17.3382	10.0569	0	8.4662	0	0	14.0428	43.1222	84.5117	47.8235	68.2811	10.2609	18.4649	0	18.9706	48.1313	56.3472	22.5809	31.6676	40.3043	183.478	129.984	84.6507	167.963	101.51	341.201	230.091	210.107	69.0577	123.913	85.1053	Chaperone DnaJ-domain superfamily protein; FUNCTIONS IN: heat shock protein binding; INVOLVED IN: protein folding; LOCATED IN: chloroplast; EXPRESSED IN: 23 plant structures; EXPRESSED DURING: 15 growth stages; CONTAINS InterPro DOMAIN/s: Molecular chaperone, heat shock protein, Hsp40, DnaJ (InterPro:IPR015609), Heat shock protein DnaJ, N-terminal (InterPro:IPR001623); BEST Arabidopsis thaliana p…
AT2G42300	0	0	0	0	0	0	0	0	11.8614	51.6319	0	0	54.9384	0	14.9941	18.9706	0	0	0	0	0	0	0	0	0	0	0	0	0	18.8985	0	0	basic helix-loop-helix (bHLH) DNA-binding superfamily protein; FUNCTIONS IN: DNA binding, sequence-specific DNA binding transcription factor activity; INVOLVED IN: regulation of transcription; LOCATED IN: nucleus; EXPRESSED IN: 23 plant structures; EXPRESSED DURING: 13 growth stages; CONTAINS InterPro DOMAIN/s: Helix-loop-helix DNA-binding domain (InterPro:IPR001092), Helix-loop-helix DNA-binding…
AT2G42520	0	7.41157	0	0	0	0	0	0	43.1222	0	21.8857	0	23.7427	0	33.8435	18.9706	63.2418	78.3203	52.4801	45.2983	289.697	29.7557	72.6452	102.146	187	60.6123	159.428	282.317	158.342	571.574	33.9597	213.263	P-loop containing nucleoside triphosphate hydrolases superfamily protein; FUNCTIONS IN: helicase activity, nucleic acid binding, ATP binding, ATP-dependent helicase activity; LOCATED IN: peroxisome; EXPRESSED IN: 24 plant structures; EXPRESSED DURING: 15 growth stages; CONTAINS InterPro DOMAIN/s: RNA helicase, DEAD-box type, Q motif (InterPro:IPR014014), DNA/RNA helicase, DEAD/DEAH box type, N-te…
AT2G42740	56.8978	7.41157	0	0	19.4495	11.0398	0	0	43.1222	84.5117	21.8857	68.2811	23.7427	67.6715	33.8435	0	431.071	78.3203	0	124.256	229.674	112.361	283.035	237.741	485.5	245.106	532.488	335.62	210.107	252.346	697.319	633.397	ribosomal protein large subunit 16A (RPL16A); FUNCTIONS IN: structural constituent of ribosome; INVOLVED IN: translation; LOCATED IN: cytosolic large ribosomal subunit, nucleolus, chloroplast, vacuole; EXPRESSED IN: 25 plant structures; EXPRESSED DURING: 13 growth stages; CONTAINS InterPro DOMAIN/s: Ribosomal protein L5 (InterPro:IPR002132), Ribosomal protein L5, conserved site (InterPro:IPR02092…
AT2G43090	8.90509	0	0	0	0	0	0	14.0428	43.1222	51.6319	0	13.7243	23.7427	0	54.4869	18.9706	2994.56	1123.89	1415.49	1482.67	2182.14	2004.86	2636.7	3594.45	4220.48	4293.42	3574.82	2978.52	3119.34	2272.28	2015.38	2500.77	Aconitase/3-isopropylmalate dehydratase protein; FUNCTIONS IN: hydro-lyase activity, 3-isopropylmalate dehydratase activity; INVOLVED IN: response to salt stress, metabolic process; LOCATED IN: chloroplast, chloroplast stroma; EXPRESSED IN: 24 plant structures; EXPRESSED DURING: 14 growth stages; CONTAINS InterPro DOMAIN/s: 3-isopropylmalate dehydratase, small subunit-like (InterPro:IPR012305), A…
AT2G43350	8.90509	28.5042	0	0	8.4662	24.0299	0	14.0428	43.1222	84.5117	21.8857	68.2811	10.2609	0	33.8435	93.3706	589.589	494.195	85.9487	532.885	680.094	90.1259	72.6452	322.942	308.41	469.35	1070.31	82.3064	442.615	724.219	173.909	403.15	glutathione peroxidase 3 (GPX3); FUNCTIONS IN: glutathione peroxidase activity; INVOLVED IN: response to hydrogen peroxide, abscisic acid mediated signaling pathway, cellular response to water deprivation; LOCATED IN: mitochondrion; EXPRESSED IN: 23 plant structures; EXPRESSED DURING: 13 growth stages; CONTAINS InterPro DOMAIN/s: Thioredoxin fold (InterPro:IPR012335), Thioredoxin-like fold (Inter…
AT2G43650	112.01	17.3382	36.7761	98.5899	87.4502	67.1874	0	67.8492	156.771	119.881	75.5484	68.2811	207.659	348.472	122.984	207.145	660.139	438.052	609.051	532.885	714.42	395.945	953.127	1149.12	1503.91	1205.84	864.862	968.367	321.865	922.103	1794.68	1044.11	EMBRYO DEFECTIVE 2777 (EMB2777); FUNCTIONS IN: molecular_function unknown; INVOLVED IN: gene silencing; LOCATED IN: nucleus; EXPRESSED IN: 22 plant structures; EXPRESSED DURING: 12 growth stages; CONTAINS InterPro DOMAIN/s: Sas10/Utp3/C1D (InterPro:IPR007146), Something about silencing protein 10 (Sas10), C-terminal (InterPro:IPR018972); BEST Arabidopsis thaliana protein match is: unknown protein…
AT2G43810	0	53.3235	22.7899	20.8713	8.4662	0	0	0	97.3593	22.2374	47.8235	30.6122	38.7846	41.9014	76.389	177.667	453.149	223.536	240.96	234.623	545.216	259.829	429.273	802.829	826.119	298.192	341.201	335.62	210.107	424.945	336.258	633.397	Small nuclear ribonucleoprotein family protein; CONTAINS InterPro DOMAIN/s: Like-Sm ribonucleoprotein (LSM) domain (InterPro:IPR001163), Like-Sm ribonucleoprotein (LSM) domain, eukaryotic/archaea-type (InterPro:IPR006649), Like-Sm ribonucleoprotein (LSM)-related domain (InterPro:IPR010920); BEST Arabidopsis thaliana protein match is: Small nuclear ribonucleoprotein family protein (TAIR:AT3G59810.…
AT2G44020	31.5826	0	0	0	8.4662	0	0	0	11.8614	84.5117	21.8857	0	38.7846	41.9014	76.389	0	48.1313	78.3203	121.969	45.2983	89.8753	48.5892	55.1114	36.3705	33.8016	101.51	159.428	37.8177	65.7672	319.737	452.136	85.1053	Mitochondrial transcription termination factor family protein; CONTAINS InterPro DOMAIN/s: Mitochodrial transcription termination factor-related (InterPro:IPR003690); BEST Arabidopsis thaliana protein match is: Mitochondrial transcription termination factor family protein (TAIR:AT4G02990.1); Has 1566 Blast hits to 959 proteins in 76 species: Archae - 0; Bacteria - 0; Metazoa - 135; Fungi - 0; Pla…
AT2G44060	97.7941	124.742	51.6438	98.5899	102.647	98.0077	32.0202	48.9309	97.3593	119.881	429.225	243.506	166.539	248.007	250.622	459.558	1938.42	1218.5	1245.19	1883.67	1904.14	1602.14	1705.43	1898.56	3470.29	2823.73	2588.09	1089.88	1781.67	2088.61	1794.68	2246.53	Late embryogenesis abundant protein, group 2; FUNCTIONS IN: molecular_function unknown; INVOLVED IN: response to cadmium ion, response to desiccation, embryo development ending in seed dormancy; LOCATED IN: plasma membrane, membrane; EXPRESSED IN: 25 plant structures; EXPRESSED DURING: 14 growth stages; CONTAINS InterPro DOMAIN/s: Water stress and hypersensitive response domain (InterPro:IPR01399…
AT2G44120	19.7938	172.075	67.2035	98.5899	134.164	213.33	50.8014	0	377.163	365.054	104.502	152.302	207.659	418.131	33.8435	207.145	2054.74	999.302	812.007	1883.67	1440.53	2499.47	3259.42	3628.18	4429.76	2823.73	2216.78	1717.68	774.928	3369.48	4898.43	2791.23	Ribosomal protein L30/L7 family protein; FUNCTIONS IN: structural constituent of ribosome, transcription regulator activity; INVOLVED IN: translation; LOCATED IN: in 7 components; EXPRESSED IN: 22 plant structures; EXPRESSED DURING: 13 growth stages; CONTAINS InterPro DOMAIN/s: Ribosomal protein L30, N-terminal (InterPro:IPR012988), Ribosomal protein L30p/L7e, conserved region (InterPro:IPR000517…
AT2G44350	8.90509	66.6811	36.7761	71.4342	118.23	11.0398	32.0202	128.144	97.3593	119.881	228.351	130.493	89.7439	95.0844	54.4869	298.723	930.218	301.831	417.61	745.936	612.15	915.606	1225.34	986.541	1677.02	921.674	1139.61	500.771	1065.65	1168.36	825.382	848.869	ATCS; FUNCTIONS IN: citrate (SI)-synthase activity, zinc ion binding, ATP binding; INVOLVED IN: response to cadmium ion, tricarboxylic acid cycle; LOCATED IN: mitochondrion, cell wall, chloroplast; EXPRESSED IN: 25 plant structures; EXPRESSED DURING: 15 growth stages; CONTAINS InterPro DOMAIN/s: Citrate synthase-like, large alpha subdomain (InterPro:IPR016142), Citrate synthase, eukaryotic (Inter…
AT2G45010	19.7938	40.5599	0	0	19.4495	11.0398	0	14.0428	97.3593	119.881	134.404	68.2811	89.7439	67.6715	122.984	148.815	409.198	275.407	240.96	254.243	143.673	395.945	237.086	435.378	508.644	245.106	864.862	129.717	570.819	571.574	280.411	306.093	PLAC8 family protein; CONTAINS InterPro DOMAIN/s: Protein of unknown function Cys-rich (InterPro:IPR006461); BEST Arabidopsis thaliana protein match is: PLAC8 family protein (TAIR:AT5G51400.1); Has 558 Blast hits to 557 proteins in 52 species: Archae - 0; Bacteria - 0; Metazoa - 9; Fungi - 22; Plants - 524; Viruses - 0; Other Eukaryotes - 3 (source: NCBI BLink).
AT2G45070	31.5826	109.625	83.3377	71.4342	31.6379	37.8745	50.8014	128.144	263.456	157.226	165.085	130.493	108.152	123.788	172.419	298.723	1541.58	876.648	658.803	532.885	2142.11	1930.49	2853.57	2358.47	2003.21	1133.29	1562.81	2774.7	705.446	2599.16	4476.9	1158.12	SUPPRESSORS OF SECRETION-DEFECTIVE 61 BETA (SEC61 BETA); CONTAINS InterPro DOMAIN/s: Preprotein translocase Sec, Sec61-beta subunit, eukarya (InterPro:IPR016482), Preprotein translocase Sec, Sec61-beta subunit (InterPro:IPR005609); BEST Arabidopsis thaliana protein match is: Preprotein translocase Sec, Sec61-beta subunit protein (TAIR:AT3G60540.2); Has 394 Blast hits to 394 proteins in 149 specie…
AT2G45200	31.5826	0	99.966	98.5899	58.4003	67.1874	14.5462	30.8673	177.429	549.468	47.8235	109.17	71.973	184.26	172.419	298.723	683.973	382.805	199.753	356.619	200.415	286.24	192.795	217.209	676.005	991.168	1139.61	789.229	381.228	497.435	280.411	503.664	golgi snare 12 (GOS12); FUNCTIONS IN: SNARE binding; INVOLVED IN: cellular membrane fusion, intra-Golgi vesicle-mediated transport; LOCATED IN: cytosol, integral to membrane, vacuole; EXPRESSED IN: 25 plant structures; EXPRESSED DURING: 15 growth stages; BEST Arabidopsis thaliana protein match is: golgi snare 11 (TAIR:AT1G15880.1); Has 416 Blast hits to 416 proteins in 175 species: Archae - 0; Ba…
AT2G45240	0	17.3382	10.0569	20.8713	0	11.0398	0	0	0	84.5117	21.8857	48.9439	38.7846	0	14.9941	42.0867	303.164	124.573	160.013	159.5	143.673	233.876	110.179	157.765	439.84	101.51	47.7328	179.132	321.865	285.738	697.319	168.802	methionine aminopeptidase 1A (MAP1A); FUNCTIONS IN: metalloexopeptidase activity, aminopeptidase activity, zinc ion binding; INVOLVED IN: protein processing, N-terminal protein amino acid modification; LOCATED IN: cytoplasm; EXPRESSED IN: 23 plant structures; EXPRESSED DURING: 14 growth stages; CONTAINS InterPro DOMAIN/s: Zinc finger, MYND-type (InterPro:IPR002893), Peptidase M24, structural doma…
AT2G45250	0	7.41157	10.0569	0	0	0	0	0	26.7802	22.2374	104.502	68.2811	89.7439	67.6715	33.8435	0	203.588	124.573	121.969	314.86	289.697	233.876	306.575	279.757	417.338	146.354	597.776	179.132	210.107	319.737	76.8499	378.537	Integral membrane protein hemolysin-III homolog; BEST Arabidopsis thaliana protein match is: unknown protein (TAIR:AT4G38280.1); Has 111 Blast hits to 109 proteins in 30 species: Archae - 0; Bacteria - 8; Metazoa - 5; Fungi - 6; Plants - 75; Viruses - 4; Other Eukaryotes - 13 (source: NCBI BLink).
AT2G45710	141.151	66.6811	226.531	0	134.164	146.244	70.4852	87.4298	377.163	196.223	293.692	220.178	186.902	248.007	122.984	177.667	683.973	328.55	283.467	625.837	414.753	692.83	751.153	651.123	1114.9	991.168	797.291	1399.93	845.752	802.496	1090.47	686.414	Zinc-binding ribosomal protein family protein; FUNCTIONS IN: structural constituent of ribosome; INVOLVED IN: translation, ribosome biogenesis; LOCATED IN: cytosolic small ribosomal subunit, cytosolic ribosome, ribosome, nucleolus, plasma membrane; EXPRESSED IN: 23 plant structures; EXPRESSED DURING: 13 growth stages; CONTAINS InterPro DOMAIN/s: Ribosomal protein, zinc-binding domain (InterPro:IP…
AT2G46000	0	7.41157	0	0	31.6379	24.0299	0	14.0428	11.8614	119.881	47.8235	68.2811	10.2609	18.4649	33.8435	42.0867	112.398	78.3203	0	31.6676	89.8753	183.478	306.575	177.197	329.687	245.106	159.428	389.862	0	187.61	123.913	105.247	FUNCTIONS IN: molecular_function unknown; INVOLVED IN: biological_process unknown; LOCATED IN: endomembrane system; EXPRESSED IN: 24 plant structures; EXPRESSED DURING: 15 growth stages; CONTAINS InterPro DOMAIN/s: Mesoderm development candidate 2 (InterPro:IPR019330); Has 31 Blast hits to 31 proteins in 13 species: Archae - 0; Bacteria - 0; Metazoa - 5; Fungi - 0; Plants - 26; Viruses - 0; Other…
AT2G46180	0	7.41157	0	0	0	24.0299	0	0	11.8614	51.6319	21.8857	0	0	18.4649	14.9941	42.0867	48.1313	249.301	85.9487	31.6676	171.725	68.8088	110.179	22.189	149.327	194.381	47.7328	37.8177	65.7672	252.346	173.909	147.156	golgin candidate 4 (GC4); BEST Arabidopsis thaliana protein match is: GRIP-related ARF-binding domain-containing protein 1 (TAIR:AT3G61570.1); Has 144775 Blast hits to 78736 proteins in 3164 species: Archae - 1753; Bacteria - 23936; Metazoa - 62600; Fungi - 12453; Plants - 7734; Viruses - 519; Other Eukaryotes - 35780 (source: NCBI BLink).
AT2G46230	31.5826	53.3235	22.7899	0	19.4495	11.0398	0	0	97.3593	22.2374	104.502	88.402	71.973	0	99.2773	67.078	366.093	124.573	121.969	510.117	960.625	367.953	306.575	505.545	903.23	529.833	404.11	282.317	158.342	802.496	1158.4	740.019	PIN domain-like family protein; CONTAINS InterPro DOMAIN/s: Protein of unknown function DUF652 (InterPro:IPR006984), Nucleotide binding protein, PINc (InterPro:IPR006596); BEST Arabidopsis thaliana protein match is: PIN domain-like family protein (TAIR:AT1G26530.1); Has 697 Blast hits to 697 proteins in 237 species: Archae - 32; Bacteria - 0; Metazoa - 241; Fungi - 212; Plants - 105; Viruses - 0;…
AT2G46240	8.90509	80.5539	10.0569	71.4342	8.4662	37.8745	0	30.8673	43.1222	84.5117	134.404	88.402	186.902	41.9014	147.392	18.9706	475.426	173.151	283.467	141.662	116.349	786.986	695.21	676.006	851.677	853.282	279.313	82.3064	381.228	389.376	2015.38	213.263	BCL-2-associated athanogene 6 (BAG6); CONTAINS InterPro DOMAIN/s: Apoptosis regulator, Bcl-2 protein, BAG (InterPro:IPR003103), IQ calmodulin-binding region (InterPro:IPR000048); BEST Arabidopsis thaliana protein match is: BCL-2-associated athanogene 5 (TAIR:AT1G12060.1); Has 21821 Blast hits to 15371 proteins in 1199 species: Archae - 184; Bacteria - 2603; Metazoa - 10110; Fungi - 2300; Plants -…
AT2G46370	19.7938	53.3235	22.7899	71.4342	87.4502	24.0299	50.8014	87.4298	116.69	51.6319	134.404	68.2811	54.9384	280.904	172.419	237.181	431.071	173.151	417.61	314.86	229.674	183.478	214.721	237.741	206.413	298.192	663.707	282.317	158.342	881.955	173.909	85.1053	JASMONATE RESISTANT 1 (JAR1); FUNCTIONS IN: catalytic activity, adenylyltransferase activity, ATP binding, jasmonate-amino synthetase activity; INVOLVED IN: in 13 processes; LOCATED IN: vacuole, cytoplasm; EXPRESSED IN: 24 plant structures; EXPRESSED DURING: 13 growth stages; CONTAINS InterPro DOMAIN/s: GH3 auxin-responsive promoter (InterPro:IPR004993); BEST Arabidopsis thaliana protein match is…
AT2G46610	0	17.3382	0	0	0	11.0398	0	0	0	0	47.8235	68.2811	0	41.9014	14.9941	42.0867	112.398	101.11	283.467	59.7958	89.8753	90.1259	129.984	102.146	113.385	101.51	159.428	230.091	65.7672	252.346	511.895	85.1053	RNA-binding (RRM/RBD/RNP motifs) family protein; FUNCTIONS IN: RNA binding, nucleotide binding, nucleic acid binding; INVOLVED IN: biological_process unknown; LOCATED IN: cellular_component unknown; EXPRESSED IN: 23 plant structures; EXPRESSED DURING: 12 growth stages; CONTAINS InterPro DOMAIN/s: RNA recognition motif, RNP-1 (InterPro:IPR000504), Nucleotide-binding, alpha-beta plait (InterPro:IPR…
AT2G46735	0	7.41157	0	0	0	0	0	0	0	22.2374	21.8857	0	0	41.9014	0	42.0867	184.594	16.024	52.4801	31.6676	0	112.361	23.3665	237.741	113.385	101.51	0	0	27.3163	187.61	0	0	unknown protein; Has 14 Blast hits to 14 proteins in 8 species: Archae - 0; Bacteria - 0; Metazoa - 0; Fungi - 0; Plants - 14; Viruses - 0; Other Eukaryotes - 0 (source: NCBI BLink).
AT2G46780	0	17.3382	22.7899	20.8713	8.4662	0	0	0	263.456	51.6319	293.692	109.17	23.7427	0	76.389	0	129.822	16.024	22.5809	0	0	29.7557	55.1114	22.189	48.2063	60.6123	0	37.8177	0	96.9577	33.9597	46.9331	RNA-binding (RRM/RBD/RNP motifs) family protein; FUNCTIONS IN: RNA binding, nucleotide binding, nucleic acid binding; INVOLVED IN: biological_process unknown; LOCATED IN: cellular_component unknown; EXPRESSED IN: 22 plant structures; EXPRESSED DURING: 13 growth stages; CONTAINS InterPro DOMAIN/s: RNA recognition motif, RNP-1 (InterPro:IPR000504), Nucleotide-binding, alpha-beta plait (InterPro:IPR…
AT2G47115	112.01	155.99	99.966	20.8713	31.6379	129.937	415.339	67.8492	330.96	196.223	196.428	267.143	207.659	248.007	172.419	526.194	2025.55	1030.27	658.803	1709.51	3339.3	2577.18	3296.82	3426.68	4464.82	2649.73	3497.95	3183.86	1950.59	2980.52	8448.48	3485.38	unknown protein; FUNCTIONS IN: molecular_function unknown; INVOLVED IN: biological_process unknown; LOCATED IN: endomembrane system; BEST Arabidopsis thaliana protein match is: unknown protein (TAIR:AT1G10660.1); Has 35333 Blast hits to 34131 proteins in 2444 species: Archae - 798; Bacteria - 22429; Metazoa - 974; Fungi - 991; Plants - 531; Viruses - 0; Other Eukaryotes - 9610 (source: NCBI BLink…
AT2G47170	97.7941	124.742	134.482	155.256	87.4502	82.44	177.419	214.16	219.813	455.6	75.5484	220.178	89.7439	453.665	250.622	732.446	2261.2	846.309	511.73	1652.21	2022.65	1459.74	2744.73	1749.39	4151.15	1429.03	1996.57	2438.64	1374.31	2134.3	3090.68	3185.22	ARF1A1C; FUNCTIONS IN: phospholipase activator activity, GTP binding; INVOLVED IN: N-terminal protein myristoylation; LOCATED IN: Golgi-associated vesicle; EXPRESSED IN: 25 plant structures; EXPRESSED DURING: 15 growth stages; CONTAINS InterPro DOMAIN/s: ADP-ribosylation factor (InterPro:IPR006688), Small GTP-binding protein (InterPro:IPR005225), ARF/SAR superfamily (InterPro:IPR006689); BEST Ara…
AT2G47380	0	28.5042	22.7899	20.8713	8.4662	11.0398	14.5462	14.0428	60.463	22.2374	47.8235	88.402	38.7846	18.4649	14.9941	120.675	1189.1	355.547	560.014	869.968	680.094	452.956	779.431	1315.94	800.709	991.168	1139.61	557.287	109.957	1252.33	572.731	713.145	Cytochrome c oxidase subunit Vc family protein; FUNCTIONS IN: cytochrome-c oxidase activity; INVOLVED IN: oxidation reduction; LOCATED IN: mitochondrion; EXPRESSED IN: 24 plant structures; EXPRESSED DURING: 15 growth stages; CONTAINS InterPro DOMAIN/s: Cytochrome c oxidase subunit Vc (InterPro:IPR008432); BEST Arabidopsis thaliana protein match is: Cytochrome c oxidase subunit Vc family protein (…
AT2G47650	8.90509	7.41157	0	0	0	0	0	0	26.7802	0	21.8857	0	38.7846	18.4649	14.9941	0	203.588	198.141	85.9487	314.86	229.674	313.08	283.035	197.021	676.005	529.833	218.631	282.317	65.7672	497.435	1090.47	306.093	UDP-xylose synthase 4 (UXS4); FUNCTIONS IN: UDP-glucuronate decarboxylase activity, catalytic activity; INVOLVED IN: nucleotide-sugar metabolic process, D-xylose metabolic process; LOCATED IN: Golgi apparatus, plasma membrane, vacuole, membrane; EXPRESSED IN: cotyledon, male gametophyte, cultured cell, pollen tube, leaf; EXPRESSED DURING: L mature pollen stage, M germinated pollen stage; CONTAINS…
AT2G47850	0	7.41157	0	20.8713	0	24.0299	0	0	43.1222	22.2374	21.8857	68.2811	23.7427	18.4649	14.9941	0	48.1313	16.024	0	45.2983	64.4299	48.5892	55.1114	0	20.4952	60.6123	0	0	0	18.8985	0	85.1053	Zinc finger C-x8-C-x5-C-x3-H type family protein; FUNCTIONS IN: zinc ion binding, nucleic acid binding; INVOLVED IN: biological_process unknown; EXPRESSED IN: 22 plant structures; EXPRESSED DURING: 13 growth stages; CONTAINS InterPro DOMAIN/s: Zinc finger, CCCH-type (InterPro:IPR000571); BEST Arabidopsis thaliana protein match is: Zinc finger C-x8-C-x5-C-x3-H type family protein (TAIR:AT5G18550.1…
AT2G47960	43.9968	7.41157	22.7899	71.4342	19.4495	11.0398	0	14.0428	97.3593	119.881	0	13.7243	108.152	67.6715	76.389	67.078	303.164	249.301	283.467	465.18	320.38	112.361	379.251	322.942	308.41	410.491	597.776	282.317	321.865	156.419	697.319	403.15	unknown protein; CONTAINS InterPro DOMAIN/s: Protein of unknown function DUF974 (InterPro:IPR010378); Has 285 Blast hits to 284 proteins in 126 species: Archae - 0; Bacteria - 0; Metazoa - 150; Fungi - 68; Plants - 32; Viruses - 0; Other Eukaryotes - 35 (source: NCBI BLink).
AT2G47980	0	7.41157	10.0569	45.3618	19.4495	11.0398	14.5462	0	60.463	51.6319	47.8235	30.6122	0	41.9014	14.9941	18.9706	95.4556	124.573	240.96	159.5	89.8753	183.478	171.338	120.199	206.413	469.35	341.201	0	158.342	252.346	511.895	125.954	sister-chromatid cohesion protein 3 (SCC3); FUNCTIONS IN: binding; INVOLVED IN: mitosis, attachment of spindle microtubules to kinetochore involved in homologous chromosome segregation, meiotic sister chromatid cohesion, centromeric; LOCATED IN: chromosome, nucleus; EXPRESSED IN: 26 plant structures; EXPRESSED DURING: 13 growth stages; CONTAINS InterPro DOMAIN/s: Armadillo-type fold (InterPro:IPR…
AT2G48000	0	7.41157	10.0569	0	0	11.0398	0	0	11.8614	22.2374	75.5484	30.6122	0	67.6715	14.9941	0	20.6109	78.3203	22.5809	75.0238	64.4299	29.7557	23.3665	36.3705	8.71363	101.51	102.156	37.8177	65.7672	156.419	33.9597	13.0491	Pentatricopeptide repeat (PPR) superfamily protein; CONTAINS InterPro DOMAIN/s: Pentatricopeptide repeat (InterPro:IPR002885); BEST Arabidopsis thaliana protein match is: Tetratricopeptide repeat (TPR)-like superfamily protein (TAIR:AT2G30780.1); Has 30201 Blast hits to 17322 proteins in 780 species: Archae - 12; Bacteria - 1396; Metazoa - 17338; Fungi - 3422; Plants - 5037; Viruses - 0; Other Eu…
AT2G48110	0	0	10.0569	0	0	0	0	0	11.8614	0	21.8857	0	0	18.4649	33.8435	18.9706	20.6109	56.3472	52.4801	19.1205	89.8753	0	55.1114	51.6439	33.8016	101.51	0	37.8177	27.3163	252.346	33.9597	29.2627	REDUCED EPIDERMAL FLUORESCENCE 4 (REF4); BEST Arabidopsis thaliana protein match is: REF4-related 1 (TAIR:AT3G23590.1); Has 140 Blast hits to 138 proteins in 18 species: Archae - 0; Bacteria - 0; Metazoa - 0; Fungi - 0; Plants - 140; Viruses - 0; Other Eukaryotes - 0 (source: NCBI BLink).
AT3G01070	0	17.3382	10.0569	45.3618	0	11.0398	14.5462	14.0428	26.7802	0	104.502	48.9439	23.7427	41.9014	76.389	67.078	497.895	756.13	283.467	2001.57	1365.04	915.606	1509.77	802.829	1943.1	1279.33	1706.33	968.367	321.865	2272.28	2698.82	1842.12	early nodulin-like protein 16 (ENODL16); FUNCTIONS IN: electron carrier activity, copper ion binding; LOCATED IN: anchored to membrane; EXPRESSED IN: 9 plant structures; EXPRESSED DURING: 4 anthesis, C globular stage, F mature embryo stage, petal differentiation and expansion stage, D bilateral stage; CONTAINS InterPro DOMAIN/s: Plastocyanin-like (InterPro:IPR003245), Cupredoxin (InterPro:IPR0089…
AT3G01120	19.7938	66.6811	83.3377	0	19.4495	37.8745	0	14.0428	156.771	51.6319	196.428	48.9439	108.152	348.472	389.171	330.149	879.886	328.55	609.051	421.081	200.415	313.08	379.251	777.155	929.22	991.168	1001.4	1462.9	158.342	571.574	226.205	403.15	METHIONINE OVERACCUMULATION 1 (MTO1); FUNCTIONS IN: cystathionine gamma-synthase activity; INVOLVED IN: methionine biosynthetic process; LOCATED IN: chloroplast; EXPRESSED IN: 25 plant structures; EXPRESSED DURING: 15 growth stages; CONTAINS InterPro DOMAIN/s: Pyridoxal phosphate-dependent transferase, major domain (InterPro:IPR015424), Cys/Met metabolism, pyridoxal phosphate-dependent enzyme (In…
AT3G01280	201.793	239.093	188.85	98.5899	150.419	213.33	90.8686	281.672	353.949	278.346	360.734	414.468	316.545	314.408	446.908	492.729	2653.79	1638.71	609.051	2001.57	1825.68	3955.24	4257.05	3661.96	4220.48	3634.4	2813.23	4873.74	991.167	2599.16	2315.4	2278.1	voltage dependent anion channel 1 (VDAC1); FUNCTIONS IN: voltage-gated anion channel activity; INVOLVED IN: response to bacterium, anion transport; LOCATED IN: in 7 components; EXPRESSED IN: 27 plant structures; EXPRESSED DURING: 17 growth stages; CONTAINS InterPro DOMAIN/s: Porin, eukaryotic type (InterPro:IPR001925); BEST Arabidopsis thaliana protein match is: voltage dependent anion channel 3 …
AT3G01740	56.8978	28.5042	36.7761	20.8713	31.6379	37.8745	0	0	11.8614	119.881	134.404	109.17	71.973	184.26	99.2773	42.0867	636.461	355.547	283.467	443.023	382.932	631.252	480.442	906.979	1647.92	469.35	467.906	848.496	158.342	724.219	393.55	959.739	Mitochondrial ribosomal protein L37; CONTAINS InterPro DOMAIN/s: Ribosomal protein L37, mitochondrial (InterPro:IPR013870); BEST Arabidopsis thaliana protein match is: Mitochondrial ribosomal protein L37 (TAIR:AT5G14290.1); Has 178 Blast hits to 178 proteins in 92 species: Archae - 0; Bacteria - 0; Metazoa - 64; Fungi - 40; Plants - 51; Viruses - 0; Other Eukaryotes - 23 (source: NCBI BLink).
AT3G01790	0	17.3382	0	0	19.4495	24.0299	32.0202	0	78.5866	22.2374	0	30.6122	0	95.0844	33.8435	93.3706	262.476	148.611	85.9487	510.117	545.216	159.118	354.698	237.741	627.28	298.192	218.631	848.496	321.865	1044.12	393.55	427.978	Ribosomal protein L13 family protein; FUNCTIONS IN: structural constituent of ribosome; INVOLVED IN: translation; LOCATED IN: ribosome, intracellular, large ribosomal subunit; EXPRESSED IN: 22 plant structures; EXPRESSED DURING: 13 growth stages; CONTAINS InterPro DOMAIN/s: Ribosomal protein L13, bacterial-type (InterPro:IPR005823), Ribosomal protein L13 (InterPro:IPR005822); BEST Arabidopsis tha…
AT3G01810	8.90509	17.3382	0	0	0	0	14.5462	30.8673	11.8614	0	47.8235	0	54.9384	18.4649	99.2773	67.078	33.8499	56.3472	52.4801	31.6676	40.3043	68.8088	23.3665	84.6507	48.2063	245.106	102.156	37.8177	210.107	126.151	0	85.1053	FUNCTIONS IN: molecular_function unknown; INVOLVED IN: biological_process unknown; LOCATED IN: plasma membrane; EXPRESSED IN: 21 plant structures; EXPRESSED DURING: 13 growth stages; BEST Arabidopsis thaliana protein match is: nucleolar protein gar2-related (TAIR:AT2G42320.2); Has 1327 Blast hits to 470 proteins in 132 species: Archae - 2; Bacteria - 131; Metazoa - 139; Fungi - 114; Plants - 114;…
AT3G02080	186.37	28.5042	117.029	20.8713	72.6822	82.44	133.277	67.8492	285.701	157.226	75.5484	48.9439	554.126	248.007	250.622	237.181	6592.91	2693.88	2381.04	7085.72	5770.3	8280.41	10459.6	10243.9	15745.7	7351.21	7158.12	19287.8	5426.03	5887.21	7263.6	10273.4	Ribosomal protein S19e family protein; FUNCTIONS IN: structural constituent of ribosome; INVOLVED IN: translation; LOCATED IN: cytosolic small ribosomal subunit, cytosolic ribosome, ribosome, cell wall; EXPRESSED IN: 24 plant structures; EXPRESSED DURING: 13 growth stages; CONTAINS InterPro DOMAIN/s: Ribosomal protein S19e, conserved site (InterPro:IPR018277), Ribosomal protein S19e (InterPro:IPR…
AT3G02190	171.115	172.075	170.42	0	150.419	129.937	177.419	149.139	400.591	796.376	260.789	364.405	294.15	383.057	565.685	394.16	2261.2	876.648	1301.52	1371.7	2546.7	2931.85	2853.57	3227.28	4711.73	6086.71	7321.99	9905.15	4696.29	3077.08	5154.04	3823.22	Ribosomal protein L39 family protein; FUNCTIONS IN: structural constituent of ribosome; INVOLVED IN: translation; LOCATED IN: ribosome, cytosolic large ribosomal subunit; EXPRESSED IN: 23 plant structures; EXPRESSED DURING: 13 growth stages; CONTAINS InterPro DOMAIN/s: Ribosomal protein L39e, conserved site (InterPro:IPR020083), Ribosomal protein L39e (InterPro:IPR000077); BEST Arabidopsis thalia…
AT3G02470	83.8466	346.36	134.482	184.512	402.848	265.258	111.828	170.496	448.056	321.18	394.811	491.111	456.379	314.408	304.951	910.453	2932.05	1475.25	1648.33	4324.2	2262.49	4507.07	4733.89	2515.6	6242.65	4389.44	3268.25	9827.47	2932.27	7189.47	2776.54	4896.7	S-adenosylmethionine decarboxylase (SAMDC); CONTAINS InterPro DOMAIN/s: S-adenosylmethionine decarboxylase, core (InterPro:IPR016067), S-adenosylmethionine decarboxylase, conserved site (InterPro:IPR018166), S-adenosylmethionine decarboxylase (InterPro:IPR001985), S-adenosylmethionine decarboxylase subgroup (InterPro:IPR018167); BEST Arabidopsis thaliana protein match is: Adenosylmethionine decar…
AT3G02490	0	0	0	0	0	11.0398	0	0	26.7802	0	0	13.7243	10.2609	0	14.9941	42.0867	33.8499	0	52.4801	19.1205	64.4299	12.8676	23.3665	36.3705	48.2063	25.1025	159.428	230.091	109.957	187.61	0	46.9331	Pentatricopeptide repeat (PPR) superfamily protein; CONTAINS InterPro DOMAIN/s: Pentatricopeptide repeat (InterPro:IPR002885); BEST Arabidopsis thaliana protein match is: Pentatricopeptide repeat (PPR) superfamily protein (TAIR:AT5G15980.1); Has 7105 Blast hits to 3955 proteins in 104 species: Archae - 0; Bacteria - 0; Metazoa - 3; Fungi - 4; Plants - 7071; Viruses - 0; Other Eukaryotes - 27 (sou…
AT3G02520	8.90509	109.625	51.6438	20.8713	72.6822	67.1874	32.0202	48.9309	177.429	0	134.404	88.402	89.7439	95.0844	122.984	267.722	683.973	173.151	417.61	721.588	853.907	692.83	1133.15	906.979	2003.21	1353.74	730.227	1717.68	1065.65	1294.64	825.382	1479.67	general regulatory factor 7 (GRF7); FUNCTIONS IN: protein phosphorylated amino acid binding; LOCATED IN: nuclear envelope, chloroplast stroma, plasma membrane, chloroplast, cytoplasm; EXPRESSED IN: 24 plant structures; EXPRESSED DURING: 15 growth stages; CONTAINS InterPro DOMAIN/s: 14-3-3 protein (InterPro:IPR000308); BEST Arabidopsis thaliana protein match is: general regulatory factor 3 (TAIR:A…
AT3G02560	56.8978	124.742	99.966	244.491	72.6822	146.244	269.645	149.139	448.056	236.651	196.428	291.067	316.545	280.904	389.171	394.16	1709.62	786.046	658.803	1652.21	1708.85	1856.62	2780.92	2932.32	4570.33	1133.29	2662.95	5745.07	705.446	1817.69	2315.4	3721.4	Ribosomal protein S7e family protein; FUNCTIONS IN: structural constituent of ribosome; INVOLVED IN: translation; LOCATED IN: cytosolic small ribosomal subunit, cytosolic ribosome, chloroplast, membrane; EXPRESSED IN: 23 plant structures; EXPRESSED DURING: 16 growth stages; CONTAINS InterPro DOMAIN/s: Ribosomal protein S7e (InterPro:IPR000554); BEST Arabidopsis thaliana protein match is: Ribosoma…
AT3G02580	0	0	0	0	19.4495	11.0398	0	0	26.7802	22.2374	75.5484	30.6122	10.2609	0	33.8435	0	95.4556	101.11	85.9487	177.739	89.8753	112.361	91.0387	177.197	417.338	25.1025	532.488	129.717	109.957	69.0577	76.8499	282.451	sterol 1 (STE1); FUNCTIONS IN: C-5 sterol desaturase activity; INVOLVED IN: sterol biosynthetic process, unidimensional cell growth, brassinosteroid biosynthetic process; LOCATED IN: endoplasmic reticulum; EXPRESSED IN: 23 plant structures; EXPRESSED DURING: 13 growth stages; CONTAINS InterPro DOMAIN/s: Fatty acid hydroxylase (InterPro:IPR006694); BEST Arabidopsis thaliana protein match is: Fatty…
AT3G02650	0	17.3382	0	0	31.6379	24.0299	0	14.0428	97.3593	51.6319	21.8857	68.2811	0	18.4649	14.9941	93.3706	303.164	275.407	22.5809	254.243	171.725	340.324	171.338	237.741	676.005	194.381	341.201	614.435	442.615	187.61	76.8499	378.537	Tetratricopeptide repeat (TPR)-like superfamily protein; FUNCTIONS IN: molecular_function unknown; INVOLVED IN: biological_process unknown; LOCATED IN: chloroplast; EXPRESSED IN: 20 plant structures; EXPRESSED DURING: 13 growth stages; CONTAINS InterPro DOMAIN/s: Pentatricopeptide repeat (InterPro:IPR002885); BEST Arabidopsis thaliana protein match is: Pentatricopeptide repeat (PPR) superfamily p…
AT3G02760	8.90509	94.8835	36.7761	98.5899	58.4003	24.0299	32.0202	48.9309	156.771	84.5117	104.502	197.182	127.122	41.9014	99.2773	207.145	222.911	124.573	199.753	314.86	714.42	511.24	379.251	301.211	1008.01	353.385	797.291	444.94	705.446	842.083	697.319	987.751	Class II aaRS and biotin synthetases superfamily protein; FUNCTIONS IN: histidine-tRNA ligase activity, aminoacyl-tRNA ligase activity, nucleotide binding, ATP binding; INVOLVED IN: histidyl-tRNA aminoacylation, translation, tRNA aminoacylation for protein translation; LOCATED IN: chloroplast, cytoplasm; EXPRESSED IN: 22 plant structures; EXPRESSED DURING: 13 growth stages; CONTAINS InterPro DOMA…
AT3G02790	70.2004	109.625	36.7761	71.4342	19.4495	98.0077	14.5462	48.9309	156.771	278.346	228.351	88.402	146.6	41.9014	99.2773	426.696	7323.49	2107.06	4385.99	2150.88	3638.25	5114.7	6902.55	4279.33	11291.2	10948.5	7321.99	9749.85	13575.4	6479.16	2089.79	8155.65	zinc finger (C2H2 type) family protein; FUNCTIONS IN: sequence-specific DNA binding transcription factor activity; INVOLVED IN: regulation of transcription; LOCATED IN: intracellular; EXPRESSED IN: 22 plant structures; EXPRESSED DURING: 14 growth stages; CONTAINS InterPro DOMAIN/s: Zinc finger, C2H2-like (InterPro:IPR015880); BEST Arabidopsis thaliana protein match is: zinc finger (C2H2 type) fam…
AT3G02860	0	17.3382	0	0	8.4662	0	0	0	26.7802	84.5117	0	0	54.9384	41.9014	33.8435	18.9706	129.822	78.3203	22.5809	159.5	40.3043	29.7557	23.3665	138.753	96.1608	101.51	159.428	179.132	65.7672	126.151	226.205	105.247	zinc ion binding; FUNCTIONS IN: zinc ion binding; INVOLVED IN: biological_process unknown; LOCATED IN: intracellular; EXPRESSED IN: 13 plant structures; EXPRESSED DURING: 4 anthesis, F mature embryo stage, petal differentiation and expansion stage, E expanded cotyledon stage, D bilateral stage; CONTAINS InterPro DOMAIN/s: Zinc finger, C2H2-like (InterPro:IPR015880); Has 2320 Blast hits to 1846 pr…
AT3G02870	97.7941	140.205	51.6438	71.4342	134.164	247.813	200.026	48.9309	263.456	502.145	0	315.262	456.379	184.26	332.682	298.723	683.973	410.311	371.886	314.86	512.154	723.984	953.127	959.887	1503.91	1133.29	1139.61	614.435	442.615	1422.83	511.895	529.268	VTC4; FUNCTIONS IN: 3'(2'),5'-bisphosphate nucleotidase activity, L-galactose-1-phosphate phosphatase activity, inositol or phosphatidylinositol phosphatase activity, inositol-1(or 4)-monophosphatase activity; INVOLVED IN: sulfur metabolic process, L-ascorbic acid biosynthetic process, response to karrikin, response to cold, inositol biosynthetic process; LOCATED IN: plasma membrane; EXPRESSED IN…
AT3G03040	0	17.3382	0	0	31.6379	0	0	30.8673	60.463	0	21.8857	13.7243	108.152	184.26	0	120.675	20.6109	16.024	0	19.1205	0	48.5892	9.90707	67.7842	113.385	410.491	102.156	0	264.735	156.419	76.8499	29.2627	F-box/RNI-like superfamily protein; CONTAINS InterPro DOMAIN/s: F-box domain, cyclin-like (InterPro:IPR001810), F-box domain, Skp2-like (InterPro:IPR022364), FBD-like (InterPro:IPR006566); BEST Arabidopsis thaliana protein match is: F-box/RNI-like superfamily protein (TAIR:AT3G03030.1); Has 1805 Blast hits to 1758 proteins in 26 species: Archae - 0; Bacteria - 0; Metazoa - 0; Fungi - 0; Plants - …
AT3G03070	0	0	0	0	0	0	0	0	11.8614	0	0	0	10.2609	18.4649	54.4869	42.0867	1189.1	968.45	560.014	510.117	646.001	1216.35	1574.48	1344.13	1883.33	1897.97	864.862	2372.01	570.819	1422.83	511.895	1044.11	NADH-ubiquinone oxidoreductase-related; CONTAINS InterPro DOMAIN/s: Zinc finger, CHCC-type (InterPro:IPR019401), NADH dehydrogenase [ubiquinone] (complex I), iron-sulphur protein 6, mitochondria (InterPro:IPR016668); Has 288 Blast hits to 288 proteins in 139 species: Archae - 0; Bacteria - 2; Metazoa - 142; Fungi - 84; Plants - 40; Viruses - 0; Other Eukaryotes - 20 (source: NCBI BLink).
AT3G03160	126.47	28.5042	67.2035	98.5899	44.6815	37.8745	32.0202	14.0428	136.511	196.223	260.789	152.302	54.9384	67.6715	122.984	42.0867	830.075	382.805	371.886	602.326	545.216	692.83	1133.15	1259.88	2216.29	1061.72	1634.43	1089.88	637.381	1596.5	173.909	1811.5	FUNCTIONS IN: molecular_function unknown; INVOLVED IN: intracellular protein transport; LOCATED IN: endomembrane system, integral to membrane, endoplasmic reticulum; EXPRESSED IN: 23 plant structures; EXPRESSED DURING: 15 growth stages; CONTAINS InterPro DOMAIN/s: B-cell receptor-associated 31-like (InterPro:IPR008417); BEST Arabidopsis thaliana protein match is: unknown protein (TAIR:AT5G17190.1…
AT3G03360	19.7938	7.41157	10.0569	0	0	0	0	0	11.8614	51.6319	21.8857	0	38.7846	18.4649	0	42.0867	8.82605	0	52.4801	0	64.4299	112.361	38.5992	51.6439	79.5042	25.1025	0	0	27.3163	18.8985	33.9597	13.0491	F-box/RNI-like superfamily protein; INVOLVED IN: biological_process unknown; LOCATED IN: chloroplast; EXPRESSED IN: 19 plant structures; EXPRESSED DURING: 9 growth stages; CONTAINS InterPro DOMAIN/s: F-box domain, cyclin-like (InterPro:IPR001810), F-box domain, Skp2-like (InterPro:IPR022364); BEST Arabidopsis thaliana protein match is: RNI-like superfamily protein (TAIR:AT3G18150.1); Has 2219 Bla…
AT3G03420	0	7.41157	0	0	0	11.0398	50.8014	14.0428	43.1222	22.2374	104.502	30.6122	54.9384	18.4649	76.389	0	79.0474	101.11	85.9487	107.316	171.725	159.118	283.035	197.021	287.407	245.106	47.7328	444.94	158.342	285.738	76.8499	147.156	Ku70-binding family protein; CONTAINS InterPro DOMAIN/s: Peptidase M76, ATP23 (InterPro:IPR019165); Has 337 Blast hits to 337 proteins in 174 species: Archae - 0; Bacteria - 0; Metazoa - 95; Fungi - 144; Plants - 46; Viruses - 0; Other Eukaryotes - 52 (source: NCBI BLink).
AT3G03590	0	7.41157	10.0569	0	8.4662	0	0	0	0	51.6319	47.8235	13.7243	23.7427	18.4649	0	0	8.82605	56.3472	52.4801	8.07077	0	12.8676	0	9.53358	20.4952	146.354	47.7328	0	0	69.0577	76.8499	0	SWIB/MDM2 domain superfamily protein; FUNCTIONS IN: molecular_function unknown; INVOLVED IN: biological_process unknown; LOCATED IN: chloroplast; EXPRESSED IN: 20 plant structures; EXPRESSED DURING: 13 growth stages; CONTAINS InterPro DOMAIN/s: SWIB/MDM2 domain (InterPro:IPR003121), SWIB domain (InterPro:IPR019835); BEST Arabidopsis thaliana protein match is: SWIB/MDM2 domain superfamily protein …
AT3G03650	0	0	10.0569	0	0	11.0398	0	0	11.8614	22.2374	0	0	10.2609	18.4649	54.4869	18.9706	387.536	355.547	52.4801	294.374	200.415	159.118	330.468	258.596	485.5	469.35	341.201	129.717	505.858	354.296	226.205	403.15	embryo sac development arrest 5 (EDA5); FUNCTIONS IN: catalytic activity; INVOLVED IN: megagametogenesis, pollen tube development; LOCATED IN: membrane; CONTAINS InterPro DOMAIN/s: Exostosin-like (InterPro:IPR004263); BEST Arabidopsis thaliana protein match is: exostosin family protein (TAIR:AT3G45400.1); Has 1124 Blast hits to 1120 proteins in 61 species: Archae - 0; Bacteria - 6; Metazoa - 39; …
AT3G03920	0	28.5042	0	45.3618	44.6815	82.44	32.0202	30.8673	43.1222	157.226	47.8235	68.2811	38.7846	67.6715	99.2773	120.675	660.139	410.311	464.244	602.326	1252.88	511.24	640.121	577.509	1087.99	720.012	467.906	1653.57	321.865	842.083	452.136	1100.91	H/ACA ribonucleoprotein complex, subunit Gar1/Naf1 protein; FUNCTIONS IN: snoRNA binding, pseudouridine synthase activity, RNA binding; LOCATED IN: chloroplast thylakoid membrane, nucleolus; EXPRESSED IN: 23 plant structures; EXPRESSED DURING: 13 growth stages; CONTAINS InterPro DOMAIN/s: H/ACA ribonucleoprotein complex, subunit Gar1, eukaryote (InterPro:IPR021154), H/ACA ribonucleoprotein comple…
AT3G03960	43.9968	66.6811	152.289	71.4342	218.24	82.44	14.5462	30.8673	219.813	51.6319	327.018	88.402	166.539	123.788	147.392	267.722	1162.7	608.874	511.73	819.907	1252.88	1080.87	1413.7	1429.33	2590.65	1279.33	2364.69	2173.35	774.928	1640.39	572.731	1659.49	TCP-1/cpn60 chaperonin family protein; FUNCTIONS IN: unfolded protein binding, ATP binding; INVOLVED IN: protein folding, cellular protein metabolic process; LOCATED IN: membrane; EXPRESSED IN: 23 plant structures; EXPRESSED DURING: 13 growth stages; CONTAINS InterPro DOMAIN/s: Chaperonin Cpn60/TCP-1 (InterPro:IPR002423), Chaperone, tailless complex polypeptide 1 (InterPro:IPR017998), Chaperonin …
AT3G04090	8.90509	0	22.7899	0	8.4662	52.305	14.5462	14.0428	43.1222	51.6319	196.428	48.9439	23.7427	0	99.2773	93.3706	0	16.024	0	0	0	68.8088	38.5992	9.53358	48.2063	60.6123	47.7328	230.091	0	69.0577	33.9597	65.6215	small and basic intrinsic protein 1A (SIP1A); FUNCTIONS IN: water channel activity; INVOLVED IN: transport; LOCATED IN: endoplasmic reticulum, membrane; EXPRESSED IN: 29 plant structures; EXPRESSED DURING: 15 growth stages; CONTAINS InterPro DOMAIN/s: Major intrinsic protein (InterPro:IPR000425); BEST Arabidopsis thaliana protein match is: Aquaporin-like superfamily protein (TAIR:AT5G18290.2); Ha…
AT3G04470	0	0	0	45.3618	0	0	0	0	136.511	119.881	21.8857	0	23.7427	41.9014	14.9941	93.3706	48.1313	0	85.9487	45.2983	64.4299	48.5892	9.90707	0	113.385	25.1025	47.7328	335.62	27.3163	187.61	76.8499	147.156	Ankyrin repeat family protein; FUNCTIONS IN: molecular_function unknown; INVOLVED IN: biological_process unknown; LOCATED IN: plasma membrane; EXPRESSED IN: 25 plant structures; EXPRESSED DURING: 15 growth stages; CONTAINS InterPro DOMAIN/s: Ankyrin repeat-containing domain (InterPro:IPR020683), Protein of unknown function DUF3424 (InterPro:IPR021832), Ankyrin repeat (InterPro:IPR002110); BEST Ar…
AT3G04620	31.5826	17.3382	22.7899	0	0	11.0398	0	0	60.463	22.2374	21.8857	0	0	95.0844	76.389	148.815	20.6109	16.024	22.5809	274.164	229.674	340.324	379.251	120.199	439.84	25.1025	47.7328	0	65.7672	389.376	76.8499	453.011	Alba DNA/RNA-binding protein; FUNCTIONS IN: nucleic acid binding; INVOLVED IN: biological_process unknown; EXPRESSED IN: 16 plant structures; EXPRESSED DURING: 8 growth stages; CONTAINS InterPro DOMAIN/s: Alba, DNA/RNA-binding protein (InterPro:IPR002775), Uncharacterised conserved protein UCP030333, DNA/RNA-binding Alba-related (InterPro:IPR014560); BEST Arabidopsis thaliana protein match is: Al…
AT3G04640	70.2004	0	22.7899	20.8713	8.4662	52.305	0	0	156.771	157.226	463.955	0	146.6	67.6715	250.622	0	184.594	328.55	52.4801	19.1205	0	90.1259	23.3665	237.741	48.2063	1505.18	47.7328	37.8177	505.858	534.309	0	0	glycine-rich protein; Has 42937 Blast hits to 13549 proteins in 1124 species: Archae - 42; Bacteria - 16604; Metazoa - 12821; Fungi - 2296; Plants - 5249; Viruses - 609; Other Eukaryotes - 5316 (source: NCBI BLink).
AT3G04710	56.8978	28.5042	36.7761	45.3618	31.6379	0	14.5462	0	43.1222	157.226	104.502	13.7243	108.152	18.4649	76.389	67.078	344.878	301.831	160.013	141.662	229.674	313.08	171.338	217.209	351.229	853.282	159.428	672.166	210.107	424.945	76.8499	190.849	ankyrin repeat family protein; FUNCTIONS IN: binding; INVOLVED IN: biological_process unknown; LOCATED IN: cellular_component unknown; EXPRESSED IN: 22 plant structures; EXPRESSED DURING: 14 growth stages; CONTAINS InterPro DOMAIN/s: Tetratricopeptide-like helical (InterPro:IPR011990), Ankyrin repeat-containing domain (InterPro:IPR020683), Tetratricopeptide repeat-containing (InterPro:IPR013026),…
AT3G04920	297.369	767.274	535.045	306.103	253.607	354.256	341.542	422.427	1147.96	796.376	498.982	757.734	1224.95	562.787	626.552	946.637	3992.36	1378.25	1648.33	4084.09	4071.13	4896.17	5924.12	6598.67	11584.8	6607.37	4823.24	9517.42	2656.35	5042.32	4898.43	7815.95	Ribosomal protein S24e family protein; FUNCTIONS IN: structural constituent of ribosome, nucleotide binding; INVOLVED IN: translation, ribosome biogenesis; LOCATED IN: in 7 components; EXPRESSED IN: 26 plant structures; EXPRESSED DURING: 13 growth stages; CONTAINS InterPro DOMAIN/s: Ribosomal protein S24e (InterPro:IPR001976), Nucleotide-binding, alpha-beta plait (InterPro:IPR012677), Ribosomal S…
AT3G05500	112.01	94.8835	10.0569	20.8713	19.4495	67.1874	0	67.8492	116.69	157.226	293.692	30.6122	54.9384	123.788	304.951	93.3706	683.973	382.805	1078.95	697.401	512.154	1014.2	923.718	906.979	1735.5	1279.33	797.291	1028.93	570.819	1952.43	1296.07	713.145	Rubber elongation factor protein (REF); INVOLVED IN: biological_process unknown; LOCATED IN: vacuole; EXPRESSED IN: 24 plant structures; EXPRESSED DURING: 15 growth stages; CONTAINS InterPro DOMAIN/s: Rubber elongation factor (InterPro:IPR008802); BEST Arabidopsis thaliana protein match is: Rubber elongation factor protein (REF) (TAIR:AT2G47780.1); Has 129 Blast hits to 129 proteins in 22 species…
AT3G05560	217.372	364.913	345.099	275.112	402.848	654.129	293.38	422.427	1484.9	597.524	534.29	649.23	1000.71	383.057	846.255	526.194	5211.05	2799.25	2008.71	5418.21	5770.3	7150.02	9395.33	7820.19	10625.6	7351.21	6587.26	14756.1	4696.29	5094.53	5497.85	6772.72	Ribosomal L22e protein family; FUNCTIONS IN: structural constituent of ribosome; INVOLVED IN: translation; LOCATED IN: cytosolic ribosome, ribosome, cytosolic large ribosomal subunit, nucleolus, plasma membrane; EXPRESSED IN: 22 plant structures; EXPRESSED DURING: 13 growth stages; CONTAINS InterPro DOMAIN/s: Ribosomal protein L22e (InterPro:IPR002671); BEST Arabidopsis thaliana protein match is:…
AT3G05670	0	40.5599	0	98.5899	58.4003	11.0398	0	0	43.1222	22.2374	47.8235	88.402	38.7846	123.788	147.392	267.722	129.822	148.611	85.9487	90.8873	414.753	208.412	237.086	120.199	676.005	469.35	1001.4	1976.64	264.735	319.737	280.411	1244.7	RING/U-box protein; FUNCTIONS IN: DNA binding, zinc ion binding; INVOLVED IN: regulation of transcription, DNA-dependent; EXPRESSED IN: 23 plant structures; EXPRESSED DURING: 15 growth stages; CONTAINS InterPro DOMAIN/s: Zinc finger, RING-type, conserved site (InterPro:IPR017907), Zinc finger, RING-type (InterPro:IPR001841), Zinc finger, PHD-type (InterPro:IPR001965), Zinc finger, FYVE/PHD-type (…
AT3G05790	0	0	0	0	0	0	0	0	26.7802	0	21.8857	13.7243	0	0	14.9941	42.0867	0	16.024	22.5809	19.1205	64.4299	0	38.5992	36.3705	63.487	101.51	47.7328	444.94	0	42.806	0	46.9331	lon protease 4 (LON4); FUNCTIONS IN: in 6 functions; INVOLVED IN: proteolysis; LOCATED IN: mitochondrion, chloroplast; EXPRESSED IN: 8 plant structures; EXPRESSED DURING: 6 growth stages; CONTAINS InterPro DOMAIN/s: ATPase, AAA-type, core (InterPro:IPR003959), Peptidase S16, active site (InterPro:IPR008268), Peptidase S16, ATP-dependent protease La (InterPro:IPR004815), Peptidase S16, lon N-termi…
AT3G06040	97.7941	28.5042	22.7899	20.8713	44.6815	82.44	70.4852	14.0428	219.813	236.651	134.404	197.182	38.7846	280.904	76.389	120.675	1006.65	382.805	121.969	869.968	545.216	692.83	807.908	906.979	1853.58	921.674	1001.4	1337.26	845.752	842.083	697.319	1332.13	Ribosomal protein L12/ ATP-dependent Clp protease adaptor protein ClpS family protein; FUNCTIONS IN: structural constituent of ribosome; INVOLVED IN: translation; LOCATED IN: ribosome, intracellular, large ribosomal subunit; EXPRESSED IN: 21 plant structures; EXPRESSED DURING: 13 growth stages; CONTAINS InterPro DOMAIN/s: Ribosomal protein L12, chloroplast (InterPro:IPR015608), Ribosomal protein …
AT3G06380	43.9968	28.5042	22.7899	0	8.4662	37.8745	0	0	0	51.6319	228.351	13.7243	108.152	41.9014	54.4869	267.722	33.8499	56.3472	121.969	19.1205	18.0744	90.1259	72.6452	51.6439	33.8016	60.6123	0	82.3064	0	156.419	0	29.2627	tubby-like protein 9 (TLP9); CONTAINS InterPro DOMAIN/s: F-box domain, cyclin-like (InterPro:IPR001810), F-box domain, Skp2-like (InterPro:IPR022364), Tubby, C-terminal, conserved site (InterPro:IPR018066), Tubby, C-terminal (InterPro:IPR000007); BEST Arabidopsis thaliana protein match is: tubby like protein 11 (TAIR:AT5G18680.1); Has 949 Blast hits to 946 proteins in 117 species: Archae - 0; Bac…
AT3G06640	0	0	0	0	19.4495	37.8745	0	0	78.5866	0	75.5484	0	0	18.4649	76.389	93.3706	20.6109	0	22.5809	8.07077	0	0	0	0	0	0	47.7328	82.3064	0	187.61	0	0	PAS domain-containing protein tyrosine kinase family protein; FUNCTIONS IN: protein serine/threonine/tyrosine kinase activity, kinase activity; INVOLVED IN: signal transduction, protein amino acid phosphorylation, regulation of transcription, DNA-dependent; EXPRESSED IN: egg cell; CONTAINS InterPro DOMAIN/s: PAS fold (InterPro:IPR013767), Serine/threonine-protein kinase domain (InterPro:IPR002290…
AT3G06680	97.7941	109.625	10.0569	126.581	72.6822	98.0077	32.0202	128.144	241.488	236.651	429.225	197.182	166.539	153.563	172.419	237.181	1349.71	551.157	709.234	1075.75	1631.56	1710.41	1705.43	1989.09	2464.64	1279.33	1706.33	2707.11	570.819	1465.96	2544.39	1903.59	Ribosomal L29e protein family; FUNCTIONS IN: structural constituent of ribosome; INVOLVED IN: translation, ribosome biogenesis; LOCATED IN: ribosome, cytosolic large ribosomal subunit; EXPRESSED IN: 22 plant structures; EXPRESSED DURING: 13 growth stages; CONTAINS InterPro DOMAIN/s: Ribosomal protein L29e (InterPro:IPR002673); BEST Arabidopsis thaliana protein match is: Ribosomal L29e protein fam…
AT3G06700	606.875	831.903	386.185	564.55	603.236	673.476	1024.6	720.583	2132.25	1387.36	714.584	1720.74	1168.16	948.841	1624.01	1547.36	11484.8	4210.55	4456.3	8755.32	8835.58	13004	13873.7	14921.9	13461.8	19851.4	12540.9	23426.6	7737.57	14369.2	7083.77	11495.8	Ribosomal L29e protein family; FUNCTIONS IN: structural constituent of ribosome; INVOLVED IN: translation, ribosome biogenesis; LOCATED IN: ribosome, cytosolic large ribosomal subunit, nucleolus; EXPRESSED IN: 22 plant structures; EXPRESSED DURING: 13 growth stages; CONTAINS InterPro DOMAIN/s: Ribosomal protein L29e (InterPro:IPR002673); BEST Arabidopsis thaliana protein match is: Ribosomal L29e …
AT3G07110	346.835	499.427	226.531	337.434	402.848	464.346	133.277	214.16	1371.17	409.883	293.692	952.693	680.635	383.057	719.507	910.453	7213.02	3189.82	3223.15	4255.32	6694.32	6687.76	9303.84	9919.5	10957.4	9792.09	10322.5	18703.9	7171.83	7024.56	6459.86	7068.61	Ribosomal protein L13 family protein; FUNCTIONS IN: structural constituent of ribosome; INVOLVED IN: translation; LOCATED IN: in 6 components; EXPRESSED IN: 24 plant structures; EXPRESSED DURING: 13 growth stages; CONTAINS InterPro DOMAIN/s: Ribosomal protein L13 (InterPro:IPR005822), Ribosomal protein L13, eukaryotic/archaeal (InterPro:IPR005755); BEST Arabidopsis thaliana protein match is: Ribo…
AT3G07580	19.7938	7.41157	22.7899	0	72.6822	0	14.5462	0	308.207	0	228.351	30.6122	0	0	304.951	361.97	95.4556	198.141	52.4801	45.2983	0	68.8088	55.1114	51.6439	20.4952	921.674	159.428	129.717	210.107	0	0	13.0491	unknown protein; FUNCTIONS IN: molecular_function unknown; INVOLVED IN: biological_process unknown; LOCATED IN: chloroplast; EXPRESSED IN: 18 plant structures; EXPRESSED DURING: 12 growth stages; BEST Arabidopsis thaliana protein match is: unknown protein (TAIR:AT5G48335.1); Has 30201 Blast hits to 17322 proteins in 780 species: Archae - 12; Bacteria - 1396; Metazoa - 17338; Fungi - 3422; Plants …
AT3G07690	0	0	0	0	0	11.0398	0	0	11.8614	22.2374	0	0	23.7427	0	14.9941	18.9706	20.6109	35.4261	85.9487	8.07077	171.725	29.7557	55.1114	51.6439	96.1608	25.1025	47.7328	82.3064	65.7672	96.9577	33.9597	105.247	6-phosphogluconate dehydrogenase family protein; FUNCTIONS IN: in 8 functions; INVOLVED IN: oxidation reduction, glycerol-3-phosphate catabolic process, glycerol-3-phosphate metabolic process, carbohydrate metabolic process, metabolic process; LOCATED IN: glycerol-3-phosphate dehydrogenase complex, cytoplasm; EXPRESSED IN: 15 plant structures; EXPRESSED DURING: 7 growth stages; CONTAINS InterPro …
AT3G07770	112.01	109.625	152.289	244.491	235.813	82.44	70.4852	67.8492	156.771	597.524	360.734	130.493	294.15	184.26	332.682	330.149	756.379	355.547	658.803	1371.7	680.094	1216.35	836.579	1094.43	2124.47	1738.54	1349.73	2639.71	570.819	802.496	760.942	1186.88	HEAT SHOCK PROTEIN 89.1 (Hsp89.1); FUNCTIONS IN: ATP binding; INVOLVED IN: protein folding, response to stress; LOCATED IN: mitochondrion, cell wall; EXPRESSED IN: 24 plant structures; EXPRESSED DURING: 14 growth stages; CONTAINS InterPro DOMAIN/s: Chaperone protein htpG (InterPro:IPR001404), Heat shock protein Hsp90, C-terminal (InterPro:IPR020576), Heat shock protein Hsp90, conserved site (Inte…
AT3G07790	8.90509	28.5042	22.7899	0	8.4662	11.0398	0	14.0428	43.1222	84.5117	75.5484	48.9439	38.7846	18.4649	33.8435	67.078	95.4556	16.024	160.013	141.662	89.8753	90.1259	214.721	237.741	187	194.381	341.201	500.771	321.865	219.614	123.913	125.954	DGCR14-related; FUNCTIONS IN: molecular_function unknown; INVOLVED IN: biological_process unknown; LOCATED IN: chloroplast; EXPRESSED IN: 25 plant structures; EXPRESSED DURING: 15 growth stages; CONTAINS InterPro DOMAIN/s: Nuclear protein DGCR14 (InterPro:IPR019148); Has 334 Blast hits to 326 proteins in 146 species: Archae - 0; Bacteria - 0; Metazoa - 141; Fungi - 84; Plants - 40; Viruses - 21; …
AT3G07910	56.8978	7.41157	36.7761	20.8713	19.4495	37.8745	14.5462	0	78.5866	84.5117	47.8235	30.6122	38.7846	41.9014	0	93.3706	904.988	355.547	121.969	465.18	1068.98	1114.48	1574.48	1573.37	1475.41	1205.84	1562.81	2572.5	637.381	1379.9	890.592	1044.11	FUNCTIONS IN: molecular_function unknown; INVOLVED IN: biological_process unknown; LOCATED IN: endomembrane system; EXPRESSED IN: 24 plant structures; EXPRESSED DURING: 15 growth stages; CONTAINS InterPro DOMAIN/s: Reactive oxygen species modulator 1 (InterPro:IPR018450); Has 192 Blast hits to 192 proteins in 80 species: Archae - 0; Bacteria - 0; Metazoa - 139; Fungi - 6; Plants - 39; Viruses - 0…
AT3G08520	70.2004	53.3235	83.3377	45.3618	72.6822	67.1874	70.4852	67.8492	285.701	196.223	165.085	152.302	146.6	153.563	172.419	148.815	707.96	355.547	199.753	697.401	960.625	1182.22	1771.64	777.155	1706.21	1133.29	1634.43	4586.88	991.167	1044.12	1721.99	1750.47	Ribosomal protein L41 family; FUNCTIONS IN: structural constituent of ribosome; INVOLVED IN: translation; LOCATED IN: ribosome, cytosolic large ribosomal subunit; CONTAINS InterPro DOMAIN/s: Ribosomal protein L41 (InterPro:IPR007836); Has 185 Blast hits to 185 proteins in 75 species: Archae - 0; Bacteria - 0; Metazoa - 88; Fungi - 40; Plants - 48; Viruses - 0; Other Eukaryotes - 9 (source: NCBI B…
AT3G08580	126.47	703.635	491.772	155.256	541.736	634.844	465.459	398.511	1342.95	796.376	641.761	1009.46	1000.71	1361.4	910.733	1624.95	13106	4173.5	5680.46	12665.7	15553.8	12081.6	16841.8	16237.2	22011.8	12251.5	7321.99	23000.3	7510.19	14308	9565.13	15105.2	ADP/ATP carrier 1 (AAC1); FUNCTIONS IN: binding, copper ion binding, ATP:ADP antiporter activity; INVOLVED IN: transport, purine nucleotide transport; LOCATED IN: in 10 components; EXPRESSED IN: 28 plant structures; EXPRESSED DURING: 16 growth stages; CONTAINS InterPro DOMAIN/s: Mitochondrial carrier protein (InterPro:IPR002067), Mitochondrial substrate carrier (InterPro:IPR001993), Mitochondrial…
AT3G08610	8.90509	0	22.7899	20.8713	0	11.0398	14.5462	0	11.8614	51.6319	21.8857	0	23.7427	41.9014	33.8435	42.0867	3992.36	1871.03	1887.18	2150.88	2711.1	2004.86	2387.97	4806.43	4996.93	5778.77	4981.52	5452.91	3213.79	3271.57	1506.75	3959.57	unknown protein; Has 40 Blast hits to 40 proteins in 15 species: Archae - 0; Bacteria - 0; Metazoa - 0; Fungi - 0; Plants - 40; Viruses - 0; Other Eukaryotes - 0 (source: NCBI BLink).
AT3G08800	0	0	0	0	0	0	0	0	0	22.2374	21.8857	13.7243	0	0	0	18.9706	8.82605	0	22.5809	0	18.0744	12.8676	9.90707	9.53358	33.8016	25.1025	47.7328	0	0	42.806	0	29.2627	ARM repeat superfamily protein; FUNCTIONS IN: binding; INVOLVED IN: biological_process unknown; LOCATED IN: cellular_component unknown; EXPRESSED IN: 12 plant structures; EXPRESSED DURING: 7 growth stages; CONTAINS InterPro DOMAIN/s: Armadillo-like helical (InterPro:IPR011989), Armadillo-type fold (InterPro:IPR016024); Has 149 Blast hits to 148 proteins in 72 species: Archae - 0; Bacteria - 6; Me…
AT3G09120	171.115	402.542	134.482	465.71	102.647	146.244	155.157	128.144	520.666	1500.55	104.502	389.327	294.15	908.911	975.897	983.002	33.8499	16.024	22.5809	254.243	0	0	9.90707	0	0	921.674	47.7328	0	65.7672	18.8985	226.205	29.2627	Protein of unknown function (DUF674); CONTAINS InterPro DOMAIN/s: Protein of unknown function DUF674 (InterPro:IPR007750); BEST Arabidopsis thaliana protein match is: Protein of unknown function (DUF674) (TAIR:AT3G09110.1); Has 325 Blast hits to 251 proteins in 14 species: Archae - 0; Bacteria - 0; Metazoa - 1; Fungi - 0; Plants - 324; Viruses - 0; Other Eukaryotes - 0 (source: NCBI BLink).
AT3G09300	19.7938	7.41157	0	0	19.4495	0	0	0	11.8614	0	47.8235	13.7243	10.2609	41.9014	14.9941	42.0867	262.476	56.3472	52.4801	177.739	229.674	68.8088	354.698	367.19	373.024	298.192	279.313	848.496	109.957	389.376	123.913	354.149	OSBP(oxysterol binding protein)-related protein 3B (ORP3B); FUNCTIONS IN: oxysterol binding; INVOLVED IN: steroid metabolic process; EXPRESSED IN: 23 plant structures; EXPRESSED DURING: 15 growth stages; CONTAINS InterPro DOMAIN/s: Oxysterol-binding protein, conserved site (InterPro:IPR018494), Oxysterol-binding protein (InterPro:IPR000648); BEST Arabidopsis thaliana protein match is: Oxysterol-b…
AT3G09440	264.977	239.093	365.554	433.236	200.9	390.589	111.828	48.9309	353.949	796.376	1284.31	543.145	339.219	453.665	719.507	1470.28	0	0	0	0	0	0	23.3665	0	0	0	0	0	0	0	226.205	0	Heat shock protein 70 (Hsp 70) family protein; FUNCTIONS IN: ATP binding; INVOLVED IN: protein folding, response to cadmium ion, response to karrikin, response to heat; LOCATED IN: in 7 components; EXPRESSED IN: 25 plant structures; EXPRESSED DURING: 14 growth stages; CONTAINS InterPro DOMAIN/s: Heat shock protein 70, conserved site (InterPro:IPR018181), Heat shock protein Hsp70 (InterPro:IPR0010…
AT3G09480	8.90509	94.8835	36.7761	45.3618	19.4495	82.44	50.8014	30.8673	177.429	84.5117	228.351	291.067	89.7439	153.563	197.999	67.078	184.594	148.611	85.9487	314.86	116.349	340.324	429.273	601.871	725.405	591.831	102.156	1089.88	109.957	497.435	511.895	555.049	Histone superfamily protein; FUNCTIONS IN: DNA binding; INVOLVED IN: nucleosome assembly; LOCATED IN: nucleus, nucleosome; EXPRESSED IN: 18 plant structures; EXPRESSED DURING: 8 growth stages; CONTAINS InterPro DOMAIN/s: Histone H2B (InterPro:IPR000558), Histone-fold (InterPro:IPR009072), Histone core (InterPro:IPR007125); BEST Arabidopsis thaliana protein match is: Histone superfamily protein (T…
AT3G09630	97.7941	309.803	324.828	126.581	200.9	162.752	155.157	214.16	773.113	321.18	260.789	439.818	228.784	526.014	224.081	593.948	2562.18	1282.1	1189.31	2736.42	4910.7	3132.21	4814.3	4244.58	8716.7	3359.37	3115.91	12583.3	2565.67	4371.25	4476.9	5823.97	Ribosomal protein L4/L1 family; FUNCTIONS IN: structural constituent of ribosome; INVOLVED IN: translation; LOCATED IN: in 9 components; EXPRESSED IN: 26 plant structures; EXPRESSED DURING: 14 growth stages; CONTAINS InterPro DOMAIN/s: Ribosomal protein L4/L1e (InterPro:IPR002136), Ribosomal protein L4/L1e, eukaryotic/archaeal, conserved site (InterPro:IPR013000); BEST Arabidopsis thaliana protei…
AT3G09680	0	17.3382	10.0569	20.8713	44.6815	0	0	14.0428	156.771	51.6319	104.502	109.17	23.7427	153.563	14.9941	67.078	184.594	56.3472	121.969	124.256	382.932	286.24	306.575	279.757	627.28	146.354	218.631	908.217	109.957	69.0577	1158.4	403.15	Ribosomal protein S12/S23 family protein; FUNCTIONS IN: structural constituent of ribosome; INVOLVED IN: translation; LOCATED IN: cytosolic small ribosomal subunit, cytosolic ribosome, ribosome, nucleolus; CONTAINS InterPro DOMAIN/s: Ribosomal protein S23, eukaryotic/archaeal (InterPro:IPR005680), Ribosomal protein S12/S23 (InterPro:IPR006032), Nucleic acid-binding, OB-fold (InterPro:IPR012340), …
AT3G09690	19.7938	7.41157	0	0	0	0	0	0	43.1222	0	47.8235	68.2811	38.7846	0	33.8435	120.675	203.588	78.3203	240.96	124.256	40.3043	135.388	38.5992	84.6507	79.5042	469.35	102.156	129.717	65.7672	18.8985	76.8499	105.247	alpha/beta-Hydrolases superfamily protein; FUNCTIONS IN: hydrolase activity; INVOLVED IN: biological_process unknown; LOCATED IN: cellular_component unknown; EXPRESSED IN: 23 plant structures; EXPRESSED DURING: 13 growth stages; CONTAINS InterPro DOMAIN/s: Alpha/beta hydrolase fold-1 (InterPro:IPR000073); BEST Arabidopsis thaliana protein match is: alpha/beta-Hydrolases superfamily protein (TAIR:…
AT3G09720	8.90509	7.41157	0	0	0	11.0398	32.0202	0	60.463	22.2374	0	68.2811	54.9384	0	33.8435	67.078	79.0474	78.3203	22.5809	31.6676	229.674	90.1259	110.179	84.6507	96.1608	101.51	159.428	129.717	158.342	219.614	33.9597	213.263	P-loop containing nucleoside triphosphate hydrolases superfamily protein; FUNCTIONS IN: helicase activity, ATP-dependent helicase activity, nucleic acid binding, ATP binding; LOCATED IN: cellular_component unknown; EXPRESSED IN: 20 plant structures; EXPRESSED DURING: 10 growth stages; CONTAINS InterPro DOMAIN/s: RNA helicase, DEAD-box type, Q motif (InterPro:IPR014014), DNA/RNA helicase, DEAD/DEA…
AT3G09740	0	7.41157	36.7761	0	31.6379	52.305	0	14.0428	60.463	51.6319	47.8235	30.6122	54.9384	41.9014	0	93.3706	303.164	148.611	199.753	107.316	171.725	540.828	214.721	322.942	955.348	245.106	597.776	282.317	321.865	252.346	76.8499	555.049	syntaxin of plants 71 (SYP71); FUNCTIONS IN: protein transporter activity; INVOLVED IN: intracellular protein transport, protein targeting to membrane; LOCATED IN: integral to membrane, endoplasmic reticulum, plasma membrane; EXPRESSED IN: 24 plant structures; EXPRESSED DURING: 13 growth stages; CONTAINS InterPro DOMAIN/s: Target SNARE coiled-coil domain (InterPro:IPR000727), Syntaxin/epimorphin,…
AT3G09810	8.90509	28.5042	0	0	44.6815	52.305	32.0202	0	26.7802	51.6319	104.502	30.6122	38.7846	123.788	14.9941	148.815	282.686	78.3203	52.4801	254.243	259.45	183.478	283.035	412.419	395.063	410.491	102.156	1028.93	321.865	219.614	280.411	213.263	isocitrate dehydrogenase VI (IDH-VI); CONTAINS InterPro DOMAIN/s: Isocitrate/isopropylmalate dehydrogenase (InterPro:IPR001804), Isocitrate dehydrogenase NAD-dependent, mitochondrial (InterPro:IPR004434), Isocitrate/isopropylmalate dehydrogenase, conserved site (InterPro:IPR019818); BEST Arabidopsis thaliana protein match is: isocitrate dehydrogenase V (TAIR:AT5G03290.1); Has 17175 Blast hits to …
AT3G10390	0	0	10.0569	0	19.4495	0	0	0	0	22.2374	21.8857	30.6122	0	0	33.8435	42.0867	0	78.3203	121.969	31.6676	40.3043	12.8676	23.3665	36.3705	63.487	146.354	0	0	0	96.9577	33.9597	29.2627	FLOWERING LOCUS D (FLD); FUNCTIONS IN: primary amine oxidase activity; INVOLVED IN: vegetative to reproductive phase transition of meristem, positive regulation of flower development, histone deacetylation; LOCATED IN: chloroplast; EXPRESSED IN: 22 plant structures; EXPRESSED DURING: 11 growth stages; CONTAINS InterPro DOMAIN/s: Amine oxidase (InterPro:IPR002937), SWIRM (InterPro:IPR007526); BEST…
AT3G10440	0	17.3382	0	0	8.4662	11.0398	0	0	60.463	0	21.8857	48.9439	71.973	18.4649	0	42.0867	33.8499	16.024	0	31.6676	64.4299	48.5892	0	9.53358	96.1608	25.1025	0	37.8177	65.7672	0	33.9597	65.6215	Shugoshin C terminus; FUNCTIONS IN: molecular_function unknown; INVOLVED IN: meiotic chromosome segregation; LOCATED IN: chromosome, centromeric region, nucleus; CONTAINS InterPro DOMAIN/s: Shugoshin, C-terminal (InterPro:IPR011515); BEST Arabidopsis thaliana protein match is: Shugoshin C terminus (TAIR:AT5G04320.2); Has 30201 Blast hits to 17322 proteins in 780 species: Archae - 12; Bacteria - 1…
AT3G10530	0	28.5042	0	20.8713	19.4495	11.0398	0	0	43.1222	84.5117	47.8235	48.9439	38.7846	0	0	93.3706	323.898	101.11	85.9487	196.353	446.908	135.388	171.338	237.741	373.024	298.192	102.156	848.496	65.7672	424.945	280.411	329.997	Transducin/WD40 repeat-like superfamily protein; FUNCTIONS IN: nucleotide binding; INVOLVED IN: biological_process unknown; LOCATED IN: CUL4 RING ubiquitin ligase complex; EXPRESSED IN: 23 plant structures; EXPRESSED DURING: 13 growth stages; CONTAINS InterPro DOMAIN/s: WD40 repeat 2 (InterPro:IPR019782), BING4, C-terminal (InterPro:IPR012952), WD40 repeat-like-containing domain (InterPro:IPR0110…
AT3G10700	0	7.41157	0	0	0	0	0	0	26.7802	0	47.8235	13.7243	10.2609	18.4649	0	0	20.6109	0	22.5809	8.07077	18.0744	12.8676	55.1114	51.6439	48.2063	25.1025	102.156	37.8177	0	69.0577	33.9597	125.954	galacturonic acid kinase (GalAK); FUNCTIONS IN: ATP binding, galactokinase activity, galacturonokinase activity; INVOLVED IN: carbohydrate phosphorylation, D-galacturonate metabolic process; LOCATED IN: cytoplasm; EXPRESSED IN: 21 plant structures; EXPRESSED DURING: 13 growth stages; CONTAINS InterPro DOMAIN/s: Galactokinase (InterPro:IPR000705), Mevalonate/galactokinase (InterPro:IPR006206), Rib…
AT3G10770	56.8978	66.6811	83.3377	71.4342	44.6815	24.0299	14.5462	0	60.463	84.5117	21.8857	88.402	71.973	123.788	99.2773	177.667	323.898	328.55	160.013	356.619	320.38	135.388	171.338	435.378	485.5	469.35	404.11	129.717	637.381	354.296	393.55	427.978	Single-stranded nucleic acid binding R3H protein; FUNCTIONS IN: nucleic acid binding; INVOLVED IN: biological_process unknown; LOCATED IN: cellular_component unknown; EXPRESSED IN: 24 plant structures; EXPRESSED DURING: 15 growth stages; CONTAINS InterPro DOMAIN/s: Single-stranded nucleic acid binding R3H (InterPro:IPR001374); BEST Arabidopsis thaliana protein match is: Single-stranded nucleic ac…
AT3G10920	19.7938	53.3235	83.3377	71.4342	19.4495	52.305	14.5462	14.0428	177.429	84.5117	104.502	68.2811	23.7427	123.788	122.984	120.675	1189.1	786.046	1024.5	1262.46	2465.04	1389.43	1542.06	1838.63	3073.36	1738.54	3497.95	5818.37	2297.74	2088.61	1506.75	2661.58	manganese superoxide dismutase 1 (MSD1); FUNCTIONS IN: superoxide dismutase activity, copper ion binding, metal ion binding; INVOLVED IN: response to zinc ion, response to salt stress, defense response to bacterium, removal of superoxide radicals, embryo development ending in seed dormancy; LOCATED IN: mitochondrion; EXPRESSED IN: 25 plant structures; EXPRESSED DURING: 14 growth stages; CONTAINS …
AT3G11000	0	0	22.7899	45.3618	58.4003	98.0077	50.8014	14.0428	11.8614	51.6319	165.085	109.17	250.253	248.007	14.9941	67.078	0	0	0	0	0	0	0	9.53358	8.71363	146.354	0	0	0	0	0	29.2627	DCD (Development and Cell Death) domain protein; LOCATED IN: endomembrane system; EXPRESSED IN: 10 plant structures; EXPRESSED DURING: 6 growth stages; CONTAINS InterPro DOMAIN/s: Development/cell death domain (InterPro:IPR013989), Kelch related (InterPro:IPR013089); BEST Arabidopsis thaliana protein match is: unknown protein (TAIR:AT5G01660.1); Has 325 Blast hits to 316 proteins in 41 species: A…
AT3G11120	31.5826	109.625	99.966	71.4342	166.974	52.305	155.157	128.144	472.078	549.468	228.351	267.143	272.047	0	54.4869	298.723	1032.37	579.925	240.96	1371.7	1478.47	2079.7	2352.83	1259.88	1794.36	2225.47	1139.61	3738.36	991.167	1552.8	3409.73	2309.73	Ribosomal protein L41 family; FUNCTIONS IN: structural constituent of ribosome; INVOLVED IN: translation; LOCATED IN: ribosome, cytosolic large ribosomal subunit; EXPRESSED IN: male gametophyte, pollen tube; EXPRESSED DURING: L mature pollen stage, M germinated pollen stage; CONTAINS InterPro DOMAIN/s: Ribosomal protein L41 (InterPro:IPR007836); Has 185 Blast hits to 185 proteins in 75 species: A…
AT3G11170	0	40.5599	36.7761	0	44.6815	52.305	0	0	116.69	51.6319	21.8857	68.2811	127.122	0	99.2773	148.815	756.379	786.046	417.61	602.326	143.673	286.24	354.698	802.829	981.612	1061.72	532.488	789.229	381.228	571.574	393.55	427.978	fatty acid desaturase 7 (FAD7); FUNCTIONS IN: omega-3 fatty acid desaturase activity; INVOLVED IN: response to cold, response to wounding, fatty acid biosynthetic process, jasmonic acid mediated signaling pathway; LOCATED IN: plastid membrane, chloroplast, chloroplast envelope; EXPRESSED IN: male gametophyte, guard cell, pollen tube; EXPRESSED DURING: L mature pollen stage, M germinated pollen st…
AT3G11250	70.2004	124.742	83.3377	126.581	72.6822	98.0077	177.419	67.8492	285.701	84.5117	293.692	152.302	385.355	41.9014	172.419	361.97	805.371	494.195	511.73	770.44	1142.06	981.14	1133.15	1287.85	1913.17	1738.54	1279.34	2505.47	442.615	1422.83	634.562	1215.74	Ribosomal protein L10 family protein; FUNCTIONS IN: structural constituent of ribosome; INVOLVED IN: translational elongation, response to salt stress, translation; LOCATED IN: cytosolic ribosome, ribosome, membrane; EXPRESSED IN: 23 plant structures; EXPRESSED DURING: 13 growth stages; CONTAINS InterPro DOMAIN/s: Ribosomal protein 60S (InterPro:IPR001813), Ribosomal protein L10 (InterPro:IPR0017…
AT3G11400	31.5826	53.3235	152.289	20.8713	72.6822	67.1874	70.4852	67.8492	156.771	196.223	0	30.6122	166.539	123.788	197.999	237.181	387.536	101.11	85.9487	673.378	818.723	661.917	612.909	237.741	1114.9	591.831	404.11	730.443	321.865	1126.71	1721.99	713.145	eukaryotic translation initiation factor 3G1 (EIF3G1); FUNCTIONS IN: RNA binding, translation initiation factor activity; INVOLVED IN: translational initiation; LOCATED IN: eukaryotic translation initiation factor 3 complex, plasma membrane; EXPRESSED IN: 23 plant structures; EXPRESSED DURING: 13 growth stages; CONTAINS InterPro DOMAIN/s: RNA recognition motif, RNP-1 (InterPro:IPR000504), Transla…
AT3G11510	186.37	383.643	365.554	275.112	271.611	501.723	177.419	304.642	1065.84	597.524	327.018	785.207	758.609	675.289	417.891	628.214	5245.73	1938.1	2008.71	3745.86	4955.46	5645.75	7249.43	8170.26	9845.31	7458.84	5699.15	16470.7	3213.79	4938.14	5671	6332.32	Ribosomal protein S11 family protein; FUNCTIONS IN: structural constituent of ribosome; INVOLVED IN: translation; LOCATED IN: cytosolic small ribosomal subunit, cytosolic ribosome, nucleolus; EXPRESSED IN: 25 plant structures; EXPRESSED DURING: 13 growth stages; CONTAINS InterPro DOMAIN/s: Ribosomal protein S11 (InterPro:IPR001971), Ribosomal S11, conserved site (InterPro:IPR018102); BEST Arabido…
AT3G11940	330.235	519.251	556.887	401.021	402.848	520.528	365.945	544.335	1892.88	1557.73	862.722	840.543	784.921	751.964	1041.71	1508.75	7471.27	3189.82	3090.71	6934.02	6694.32	8471.54	11831.6	12018.5	15745.7	11655.4	9396.18	22660	5852.73	7966.55	5844.95	9883.28	ribosomal protein 5A (RPS5A); FUNCTIONS IN: structural constituent of ribosome; INVOLVED IN: translation; LOCATED IN: in 7 components; EXPRESSED IN: 7 plant structures; EXPRESSED DURING: seedling growth; CONTAINS InterPro DOMAIN/s: Ribosomal protein S7, conserved site (InterPro:IPR020606), Ribosomal protein S7, eukaryotic/archaeal (InterPro:IPR005716), Ribosomal protein S7 (InterPro:IPR000235); B…
AT3G12020	0	28.5042	22.7899	45.3618	19.4495	37.8745	32.0202	0	26.7802	51.6319	75.5484	48.9439	0	95.0844	33.8435	93.3706	8.82605	0	85.9487	45.2983	64.4299	12.8676	23.3665	9.53358	8.71363	146.354	47.7328	0	27.3163	42.806	76.8499	29.2627	P-loop containing nucleoside triphosphate hydrolases superfamily protein; FUNCTIONS IN: microtubule motor activity, ATP binding; INVOLVED IN: microtubule-based movement; EXPRESSED IN: 23 plant structures; EXPRESSED DURING: 13 growth stages; CONTAINS InterPro DOMAIN/s: Kinesin, motor region, conserved site (InterPro:IPR019821), Kinesin, motor domain (InterPro:IPR001752); BEST Arabidopsis thaliana …
AT3G12110	70.2004	66.6811	99.966	45.3618	134.164	82.44	32.0202	87.4298	400.591	119.881	165.085	68.2811	146.6	95.0844	147.392	426.696	520.551	410.311	160.013	625.837	889.29	786.986	723.078	751.633	2277.9	1582.17	341.201	2041.99	381.228	1044.12	1867.81	1965.34	actin-11 (ACT11); FUNCTIONS IN: structural constituent of cytoskeleton; INVOLVED IN: response to cyclopentenone, actin cytoskeleton organization; LOCATED IN: mitochondrion, cytoskeleton, plasma membrane; EXPRESSED IN: 28 plant structures; EXPRESSED DURING: 15 growth stages; CONTAINS InterPro DOMAIN/s: Actin, conserved site (InterPro:IPR004001), Actin/actin-like (InterPro:IPR004000), Actin/actin-l…
AT3G12120	186.37	460.213	556.887	214.276	118.23	482.995	269.645	304.642	424.225	695.689	1128.85	339.712	480.504	383.057	1208.93	628.214	4224.61	2658.87	1648.33	3645.53	2022.65	2971.74	2890.04	3260.36	5430.56	5676.89	5219.77	2173.35	4593.89	4473.54	1296.07	4546.35	fatty acid desaturase 2 (FAD2); FUNCTIONS IN: omega-6 fatty acid desaturase activity, delta12-fatty acid dehydrogenase activity; INVOLVED IN: oxidation reduction, lipid metabolic process; LOCATED IN: endoplasmic reticulum; EXPRESSED IN: 24 plant structures; EXPRESSED DURING: 15 growth stages; CONTAINS InterPro DOMAIN/s: Protein of unknown function DUF3474 (InterPro:IPR021863), Fatty acid desatura…
AT3G12130	0	17.3382	0	20.8713	8.4662	0	0	30.8673	11.8614	22.2374	47.8235	30.6122	38.7846	123.788	14.9941	93.3706	147.684	35.4261	22.5809	107.316	200.415	68.8088	150.387	157.765	149.327	245.106	102.156	500.771	109.957	219.614	173.909	236.017	KH domain-containing protein / zinc finger (CCCH type) family protein; CONTAINS InterPro DOMAIN/s: Zinc finger, CCCH-type (InterPro:IPR000571), K Homology (InterPro:IPR004087), K Homology, type 1, subgroup (InterPro:IPR018111), K Homology, type 1 (InterPro:IPR004088); BEST Arabidopsis thaliana protein match is: KH domain-containing protein / zinc finger (CCCH type) family protein (TAIR:AT5G06770.…
AT3G12380	0	0	0	0	0	0	0	0	43.1222	0	0	48.9439	38.7846	18.4649	54.4869	67.078	8.82605	56.3472	0	31.6676	40.3043	29.7557	23.3665	9.53358	149.327	101.51	0	230.091	0	69.0577	33.9597	46.9331	actin-related protein 5 (ARP5); CONTAINS InterPro DOMAIN/s: Actin/actin-like (InterPro:IPR004000); BEST Arabidopsis thaliana protein match is: Actin-like ATPase superfamily protein (TAIR:AT2G42100.1); Has 21592 Blast hits to 13553 proteins in 2425 species: Archae - 18; Bacteria - 280; Metazoa - 9176; Fungi - 4874; Plants - 2192; Viruses - 30; Other Eukaryotes - 5022 (source: NCBI BLink).
AT3G12390	19.7938	53.3235	51.6438	155.256	118.23	67.1874	177.419	48.9309	263.456	84.5117	196.428	243.506	316.545	215.77	122.984	177.667	1431.37	907.12	1078.95	1155.05	1670.15	1495.13	2109.71	2203.19	2654.09	1279.33	1923.64	2173.35	1141.24	1817.69	1365.76	2152.21	Nascent polypeptide-associated complex (NAC), alpha subunit family protein; INVOLVED IN: response to salt stress; LOCATED IN: cytosolic ribosome; EXPRESSED IN: 24 plant structures; EXPRESSED DURING: 13 growth stages; CONTAINS InterPro DOMAIN/s: Ubiquitin-associated/translation elongation factor EF1B, N-terminal (InterPro:IPR000449), Nascent polypeptide-associated complex, alpha subunit (InterPro:…
AT3G12400	0	40.5599	10.0569	0	8.4662	37.8745	14.5462	0	78.5866	84.5117	134.404	13.7243	23.7427	41.9014	14.9941	42.0867	129.822	56.3472	327.143	59.7958	40.3043	68.8088	129.984	258.596	149.327	410.491	218.631	82.3064	442.615	319.737	280.411	213.263	ELC; CONTAINS InterPro DOMAIN/s: Ubiquitin-conjugating enzyme/RWD-like (InterPro:IPR016135), Tumour susceptibility gene 101 (InterPro:IPR008883), Ubiquitin-conjugating enzyme, E2 (InterPro:IPR000608), Steadiness box (InterPro:IPR017916); BEST Arabidopsis thaliana protein match is: ELCH-like (TAIR:AT5G13860.1); Has 587 Blast hits to 537 proteins in 178 species: Archae - 0; Bacteria - 3; Metazoa - …
AT3G12580	297.369	239.093	188.85	184.512	183.806	213.33	70.4852	192.179	400.591	549.468	975.782	491.111	811.387	489.634	1208.93	1056.25	756.379	124.573	52.4801	487.547	0	1216.35	667.556	828.652	903.23	655.251	341.201	0	65.7672	156.419	1226.95	46.9331	heat shock protein 70 (HSP70); FUNCTIONS IN: ATP binding; INVOLVED IN: in 9 processes; LOCATED IN: cytosol, mitochondrion, cell wall, plasma membrane; EXPRESSED IN: 23 plant structures; EXPRESSED DURING: 11 growth stages; CONTAINS InterPro DOMAIN/s: Heat shock protein 70, conserved site (InterPro:IPR018181), Heat shock protein Hsp70 (InterPro:IPR001023), Heat shock protein 70 (InterPro:IPR013126)…
AT3G12640	43.9968	40.5599	0	0	19.4495	11.0398	32.0202	30.8673	97.3593	22.2374	75.5484	30.6122	71.973	18.4649	33.8435	67.078	112.398	16.024	52.4801	124.256	40.3043	159.118	129.984	279.757	439.84	60.6123	102.156	389.862	210.107	69.0577	33.9597	190.849	RNA binding (RRM/RBD/RNP motifs) family protein; FUNCTIONS IN: RNA binding, nucleotide binding, nucleic acid binding; INVOLVED IN: mRNA processing; LOCATED IN: cellular_component unknown; EXPRESSED IN: 25 plant structures; EXPRESSED DURING: 15 growth stages; CONTAINS InterPro DOMAIN/s: RNA recognition motif, RNP-1 (InterPro:IPR000504), Nucleotide-binding, alpha-beta plait (InterPro:IPR012677), Sp…
AT3G12670	8.90509	28.5042	51.6438	45.3618	44.6815	0	14.5462	14.0428	60.463	84.5117	0	220.178	10.2609	215.77	76.389	67.078	387.536	410.311	199.753	625.837	960.625	367.953	894.488	505.545	1764.88	720.012	467.906	1911.54	774.928	1126.71	336.258	1539.28	embryo defective 2742 (emb2742); FUNCTIONS IN: CTP synthase activity, catalytic activity; INVOLVED IN: response to cadmium ion, embryo development ending in seed dormancy; LOCATED IN: endomembrane system; EXPRESSED IN: 23 plant structures; EXPRESSED DURING: 13 growth stages; CONTAINS InterPro DOMAIN/s: Glutamine amidotransferase class-I, C-terminal (InterPro:IPR000991), CTP synthase (InterPro:IPR…
AT3G13200	19.7938	0	10.0569	20.8713	8.4662	0	32.0202	0	26.7802	0	47.8235	0	108.152	41.9014	33.8435	93.3706	165.952	173.151	52.4801	234.623	40.3043	183.478	171.338	177.197	462.563	245.106	218.631	968.367	65.7672	285.738	511.895	236.017	EMBRYO DEFECTIVE 2769 (EMB2769); FUNCTIONS IN: molecular_function unknown; INVOLVED IN: nuclear mRNA splicing, via spliceosome; LOCATED IN: spliceosomal complex; EXPRESSED IN: 24 plant structures; EXPRESSED DURING: 15 growth stages; CONTAINS InterPro DOMAIN/s: Cwf15/Cwc15 cell cycle control protein (InterPro:IPR006973); Has 4871 Blast hits to 3670 proteins in 321 species: Archae - 3; Bacteria - 1…
AT3G13235	19.7938	40.5599	36.7761	45.3618	183.806	146.244	90.8686	48.9309	177.429	455.6	196.428	220.178	272.047	123.788	122.984	148.815	165.952	124.573	199.753	107.316	116.349	183.478	259.865	102.146	287.407	469.35	102.156	335.62	0	156.419	511.895	147.156	ubiquitin family protein; FUNCTIONS IN: aspartic-type endopeptidase activity; INVOLVED IN: response to cadmium ion; LOCATED IN: cytosol, nucleus; EXPRESSED IN: 24 plant structures; EXPRESSED DURING: 13 growth stages; CONTAINS InterPro DOMAIN/s: Ubiquitin-associated/translation elongation factor EF1B, N-terminal (InterPro:IPR000449), Peptidase aspartic (InterPro:IPR021109), Ubiquitin subgroup (Int…
AT3G13300	43.9968	28.5042	83.3377	0	19.4495	24.0299	14.5462	14.0428	60.463	119.881	0	68.2811	54.9384	67.6715	122.984	120.675	222.911	382.805	160.013	377.871	351.467	286.24	259.865	237.741	929.22	410.491	467.906	614.435	381.228	424.945	280.411	767.031	VARICOSE (VCS); FUNCTIONS IN: protein homodimerization activity, nucleotide binding; INVOLVED IN: mRNA catabolic process, deadenylation-independent decapping of nuclear-transcribed mRNA, leaf morphogenesis; LOCATED IN: cytosol, nucleus, cytoplasmic mRNA processing body; EXPRESSED IN: whole plant, guard cell, cultured cell; CONTAINS InterPro DOMAIN/s: WD40 repeat-like-containing domain (InterPro:I…
AT3G13410	8.90509	66.6811	22.7899	0	19.4495	37.8745	32.0202	30.8673	26.7802	157.226	47.8235	48.9439	54.9384	41.9014	76.389	42.0867	830.075	301.831	417.61	421.081	680.094	631.252	506.433	986.541	1141.94	1205.84	1070.31	1089.88	442.615	1509.29	393.55	1158.12	unknown protein; FUNCTIONS IN: molecular_function unknown; INVOLVED IN: biological_process unknown; LOCATED IN: endoplasmic reticulum; EXPRESSED IN: 25 plant structures; EXPRESSED DURING: 15 growth stages; BEST Arabidopsis thaliana protein match is: unknown protein (TAIR:AT1G55546.1); Has 49 Blast hits to 49 proteins in 14 species: Archae - 0; Bacteria - 0; Metazoa - 0; Fungi - 0; Plants - 48; Vi…
AT3G13460	70.2004	109.625	117.029	45.3618	87.4502	52.305	90.8686	87.4298	219.813	119.881	104.502	152.302	71.973	153.563	172.419	361.97	707.96	466.017	609.051	1289.6	1516.55	883.138	953.127	1067.27	3171.73	1279.33	1349.73	3183.86	3119.34	1596.5	760.942	2120.9	evolutionarily conserved C-terminal region 2 (ECT2); FUNCTIONS IN: protein binding; LOCATED IN: nucleus, cytoplasm; EXPRESSED IN: 24 plant structures; EXPRESSED DURING: 15 growth stages; CONTAINS InterPro DOMAIN/s: YTH domain (InterPro:IPR007275); BEST Arabidopsis thaliana protein match is: evolutionarily conserved C-terminal region 4 (TAIR:AT1G55500.2); Has 1777 Blast hits to 1661 proteins in 25…
AT3G13550	0	7.41157	0	0	0	0	0	0	26.7802	0	21.8857	13.7243	38.7846	0	33.8435	67.078	48.1313	35.4261	22.5809	31.6676	18.0744	48.5892	23.3665	84.6507	131.122	146.354	279.313	179.132	65.7672	69.0577	76.8499	147.156	FUSCA 9 (FUS9); CONTAINS InterPro DOMAIN/s: Ubiquitin-conjugating enzyme/RWD-like (InterPro:IPR016135), Ubiquitin-conjugating enzyme, E2 (InterPro:IPR000608); BEST Arabidopsis thaliana protein match is: ubiquitin-conjugating enzyme 29 (TAIR:AT2G16740.1); Has 10317 Blast hits to 10310 proteins in 396 species: Archae - 0; Bacteria - 0; Metazoa - 4584; Fungi - 2034; Plants - 2020; Viruses - 23; Othe…
AT3G13677	0	0	0	0	0	0	0	0	0	51.6319	0	30.6122	0	18.4649	33.8435	0	33.8499	35.4261	121.969	75.0238	64.4299	112.361	129.984	120.199	131.122	146.354	159.428	129.717	158.342	96.9577	123.913	105.247	unknown protein; Has 24 Blast hits to 24 proteins in 11 species: Archae - 0; Bacteria - 0; Metazoa - 0; Fungi - 0; Plants - 24; Viruses - 0; Other Eukaryotes - 0 (source: NCBI BLink).
AT3G13882	19.7938	28.5042	0	0	58.4003	37.8745	0	0	26.7802	51.6319	47.8235	30.6122	71.973	67.6715	197.999	93.3706	879.886	608.874	199.753	356.619	479.38	755.371	982.711	1067.27	1618.92	1205.84	663.707	1589.74	570.819	1044.12	336.258	1273.75	Ribosomal protein L34; FUNCTIONS IN: structural constituent of ribosome; INVOLVED IN: translation; LOCATED IN: ribosome, intracellular; CONTAINS InterPro DOMAIN/s: Ribosomal protein L34 (InterPro:IPR000271), Ribosomal protein L34, conserved site (InterPro:IPR020939); Has 35333 Blast hits to 34131 proteins in 2444 species: Archae - 798; Bacteria - 22429; Metazoa - 974; Fungi - 991; Plants - 531; V…
AT3G14270	8.90509	17.3382	10.0569	0	19.4495	0	0	14.0428	60.463	51.6319	21.8857	30.6122	38.7846	67.6715	0	67.078	79.0474	124.573	121.969	177.739	171.725	90.1259	91.0387	84.6507	287.407	410.491	0	389.862	321.865	187.61	33.9597	306.093	FORMS APLOID AND BINUCLEATE CELLS 1B (FAB1B); CONTAINS InterPro DOMAIN/s: Chaperonin Cpn60/TCP-1 (InterPro:IPR002423), Zinc finger, FYVE-type (InterPro:IPR000306), Zinc finger, FYVE-related (InterPro:IPR017455), Zinc finger, FYVE/PHD-type (InterPro:IPR011011), Phosphatidylinositol-4-phosphate 5-kinase, core (InterPro:IPR002498); BEST Arabidopsis thaliana protein match is: 1-phosphatidylinositol-4…
AT3G14920	0	7.41157	22.7899	0	19.4495	0	14.5462	30.8673	156.771	22.2374	21.8857	68.2811	38.7846	18.4649	54.4869	18.9706	129.822	124.573	52.4801	196.353	578.551	48.5892	150.387	102.146	351.229	101.51	218.631	82.3064	109.957	354.296	0	354.149	Peptide-N4-(N-acetyl-beta-glucosaminyl)asparagine amidase A protein; INVOLVED IN: biological_process unknown; LOCATED IN: plasma membrane, vacuole, plant-type cell wall; EXPRESSED IN: 23 plant structures; EXPRESSED DURING: 13 growth stages; CONTAINS InterPro DOMAIN/s: Peptide-N4-(N-acetyl-beta-glucosaminyl)asparagine amidase A (InterPro:IPR021102); BEST Arabidopsis thaliana protein match is: Pept…
AT3G15000	31.5826	172.075	226.531	0	72.6822	113.85	111.828	48.9309	136.511	196.223	360.734	267.143	146.6	248.007	99.2773	492.729	981.052	382.805	658.803	1538.78	1593.1	1080.87	1042.39	1749.39	2846.15	1061.72	730.227	3459.9	570.819	1997.67	1158.4	1539.28	cobalt ion binding; FUNCTIONS IN: cobalt ion binding; LOCATED IN: mitochondrion; EXPRESSED IN: 23 plant structures; EXPRESSED DURING: 13 growth stages; BEST Arabidopsis thaliana protein match is: plastid developmental protein DAG, putative (TAIR:AT3G06790.2); Has 57621 Blast hits to 29750 proteins in 1231 species: Archae - 14; Bacteria - 7130; Metazoa - 26978; Fungi - 8402; Plants - 8184; Viruses…
AT3G15020	19.7938	0	22.7899	20.8713	19.4495	24.0299	0	0	43.1222	22.2374	0	30.6122	38.7846	95.0844	76.389	42.0867	387.536	249.301	160.013	971.788	924.864	981.14	1012.47	726.264	903.23	410.491	467.906	1399.93	158.342	1210.23	226.205	931.842	Lactate/malate dehydrogenase family protein; FUNCTIONS IN: malate dehydrogenase activity, copper ion binding; INVOLVED IN: defense response to bacterium; LOCATED IN: mitochondrion, apoplast, membrane; EXPRESSED IN: 26 plant structures; EXPRESSED DURING: 16 growth stages; CONTAINS InterPro DOMAIN/s: Lactate/malate dehydrogenase, N-terminal (InterPro:IPR001236), Lactate/malate dehydrogenase, C-term…
AT3G15080	0	0	10.0569	0	0	0	0	0	11.8614	22.2374	75.5484	30.6122	89.7439	0	0	0	184.594	0	121.969	75.0238	40.3043	112.361	150.387	301.211	131.122	60.6123	279.313	557.287	210.107	42.806	123.913	125.954	Polynucleotidyl transferase, ribonuclease H-like superfamily protein; FUNCTIONS IN: exonuclease activity, nucleic acid binding; LOCATED IN: intracellular; EXPRESSED IN: 22 plant structures; EXPRESSED DURING: 13 growth stages; CONTAINS InterPro DOMAIN/s: Exonuclease (InterPro:IPR006055), Polynucleotidyl transferase, ribonuclease H fold (InterPro:IPR012337), Exonuclease, RNase T/DNA polymerase III …
AT3G15180	0	0	0	20.8713	0	11.0398	0	14.0428	26.7802	84.5117	21.8857	30.6122	0	18.4649	0	67.078	95.4556	16.024	22.5809	31.6676	64.4299	12.8676	23.3665	22.189	149.327	25.1025	0	335.62	27.3163	42.806	173.909	147.156	ARM repeat superfamily protein; FUNCTIONS IN: binding; INVOLVED IN: biological_process unknown; LOCATED IN: plasma membrane; EXPRESSED IN: 23 plant structures; EXPRESSED DURING: 11 growth stages; CONTAINS InterPro DOMAIN/s: Armadillo-type fold (InterPro:IPR016024), 26S proteasome non-ATPase regulatory subunit 5 (InterPro:IPR019538); Has 113 Blast hits to 113 proteins in 46 species: Archae - 0; Ba…
AT3G15430	8.90509	7.41157	22.7899	45.3618	0	24.0299	0	0	60.463	22.2374	134.404	13.7243	54.9384	41.9014	33.8435	177.667	112.398	124.573	121.969	45.2983	64.4299	112.361	38.5992	36.3705	131.122	194.381	102.156	179.132	210.107	156.419	173.909	65.6215	Regulator of chromosome condensation (RCC1) family protein; CONTAINS InterPro DOMAIN/s: Regulator of chromosome condensation/beta-lactamase-inhibitor protein II (InterPro:IPR009091), Regulator of chromosome condensation, RCC1 (InterPro:IPR000408); BEST Arabidopsis thaliana protein match is: Regulator of chromosome condensation (RCC1) family protein (TAIR:AT3G26100.2); Has 18094 Blast hits to 5607…
AT3G15490	70.2004	188.443	10.0569	126.581	118.23	98.0077	70.4852	48.9309	330.96	321.18	104.502	220.178	250.253	215.77	446.908	330.149	0	0	0	0	0	0	0	0	0	25.1025	0	0	0	0	0	0	Regulator of Vps4 activity in the MVB pathway protein; CONTAINS InterPro DOMAIN/s: Protein of unknown function DUF292, eukaryotic (InterPro:IPR005061); BEST Arabidopsis thaliana protein match is: Regulator of Vps4 activity in the MVB pathway protein (TAIR:AT2G14830.1); Has 332 Blast hits to 332 proteins in 49 species: Archae - 0; Bacteria - 0; Metazoa - 9; Fungi - 35; Plants - 273; Viruses - 0; O…
AT3G15710	0	0	0	0	0	0	0	14.0428	26.7802	22.2374	0	0	10.2609	67.6715	14.9941	18.9706	1967.38	876.648	658.803	745.936	1747.68	2192.85	2144.13	2867.47	3604.6	1133.29	1706.33	1399.93	1698.44	2693.75	890.592	1996.31	Peptidase S24/S26A/S26B/S26C family protein; FUNCTIONS IN: peptidase activity; INVOLVED IN: proteolysis, signal peptide processing; LOCATED IN: endoplasmic reticulum, plasma membrane, membrane; EXPRESSED IN: 26 plant structures; EXPRESSED DURING: 15 growth stages; CONTAINS InterPro DOMAIN/s: Peptidase S24/S26A/S26B, conserved region (InterPro:IPR019759), Peptidase S26B, eukaryotic signal peptidas…
AT3G15730	97.7941	172.075	188.85	214.276	118.23	213.33	90.8686	149.139	520.666	455.6	104.502	315.262	127.122	489.634	224.081	697.472	1938.42	1061.37	1245.19	4084.09	2505.83	1674.18	1939.26	1660.96	4255.22	2393.27	1491.47	3321.57	1217.91	2741.24	1296.07	4546.35	phospholipase D alpha 1 (PLDALPHA1); FUNCTIONS IN: phospholipase D activity, phosphatidylinositol-4,5-bisphosphate binding; INVOLVED IN: response to cadmium ion, fatty acid metabolic process, seed germination, regulation of stomatal movement, positive regulation of abscisic acid mediated signaling pathway; LOCATED IN: in 6 components; EXPRESSED IN: 24 plant structures; EXPRESSED DURING: 15 growth…
AT3G16080	171.115	140.205	365.554	155.256	134.164	129.937	341.542	236.415	594.819	321.18	534.29	595.866	408.797	453.665	360.762	559.937	2653.79	1410.49	560.014	2610.89	3212.26	3253.51	4375.34	5199.76	5613.23	3542.21	2813.23	10999.5	1865.73	3566.61	6815.31	4756.12	Zinc-binding ribosomal protein family protein; FUNCTIONS IN: structural constituent of ribosome; INVOLVED IN: translation, ribosome biogenesis; LOCATED IN: ribosome, cytosolic large ribosomal subunit; EXPRESSED IN: 24 plant structures; EXPRESSED DURING: 13 growth stages; CONTAINS InterPro DOMAIN/s: Ribosomal protein L37e, conserved site (InterPro:IPR018267), Ribosomal protein, zinc-binding domain…
AT3G16090	0	0	0	0	0	0	0	0	0	0	21.8857	30.6122	10.2609	0	14.9941	0	20.6109	101.11	121.969	31.6676	18.0744	0	23.3665	36.3705	20.4952	25.1025	47.7328	129.717	109.957	18.8985	0	13.0491	RING/U-box superfamily protein; FUNCTIONS IN: zinc ion binding; LOCATED IN: endomembrane system; EXPRESSED IN: 23 plant structures; EXPRESSED DURING: 13 growth stages; CONTAINS InterPro DOMAIN/s: Zinc finger, RING-type (InterPro:IPR001841), Zinc finger, C3HC4 RING-type (InterPro:IPR018957); BEST Arabidopsis thaliana protein match is: RING/U-box superfamily protein (TAIR:AT1G65040.2); Has 7341 Bla…
AT3G16785	0	7.41157	0	0	0	0	0	0	11.8614	0	47.8235	13.7243	0	0	14.9941	42.0867	20.6109	78.3203	22.5809	19.1205	40.3043	0	38.5992	9.53358	33.8016	101.51	47.7328	179.132	27.3163	96.9577	123.913	65.6215	phospholipase D P1 (PLDP1); CONTAINS InterPro DOMAIN/s: Phospholipase D, eukaryota (InterPro:IPR016555), Pleckstrin homology-type (InterPro:IPR011993), Phospholipase D (InterPro:IPR015679), Phospholipase D/Transphosphatidylase (InterPro:IPR001736), Pleckstrin homology (InterPro:IPR001849); BEST Arabidopsis thaliana protein match is: phospholipase D P2 (TAIR:AT3G05630.1); Has 3214 Blast hits to 18…
AT3G16850	0	0	0	0	0	11.0398	0	0	78.5866	22.2374	21.8857	13.7243	10.2609	18.4649	33.8435	0	8.82605	78.3203	0	8.07077	40.3043	12.8676	0	0	8.71363	101.51	47.7328	0	27.3163	18.8985	33.9597	105.247	Pectin lyase-like superfamily protein; FUNCTIONS IN: polygalacturonase activity; INVOLVED IN: carbohydrate metabolic process; LOCATED IN: vacuole, plant-type cell wall; EXPRESSED IN: 23 plant structures; EXPRESSED DURING: 13 growth stages; CONTAINS InterPro DOMAIN/s: Pectin lyase fold/virulence factor (InterPro:IPR011050), Glycoside hydrolase, family 28 (InterPro:IPR000743), Pectin lyase fold (In…
AT3G17261	0	0	0	0	0	0	0	0	0	51.6319	21.8857	0	23.7427	0	14.9941	0	0	0	0	0	0	0	0	0	0	0	0	0	0	0	0	0	unknown protein; LOCATED IN: endomembrane system; Has 30201 Blast hits to 17322 proteins in 780 species: Archae - 12; Bacteria - 1396; Metazoa - 17338; Fungi - 3422; Plants - 5037; Viruses - 0; Other Eukaryotes - 2996 (source: NCBI BLink).
AT3G17330	0	17.3382	0	0	0	0	0	0	26.7802	0	75.5484	88.402	0	18.4649	14.9941	42.0867	95.4556	16.024	52.4801	45.2983	18.0744	112.361	23.3665	84.6507	96.1608	101.51	102.156	82.3064	109.957	156.419	33.9597	13.0491	evolutionarily conserved C-terminal region 6 (ECT6); CONTAINS InterPro DOMAIN/s: YTH domain (InterPro:IPR007275); BEST Arabidopsis thaliana protein match is: evolutionarily conserved C-terminal region 7 (TAIR:AT1G48110.2); Has 985 Blast hits to 959 proteins in 168 species: Archae - 0; Bacteria - 4; Metazoa - 419; Fungi - 125; Plants - 349; Viruses - 0; Other Eukaryotes - 88 (source: NCBI BLink).
AT3G17465	56.8978	17.3382	36.7761	20.8713	31.6379	11.0398	0	14.0428	26.7802	84.5117	47.8235	30.6122	89.7439	67.6715	33.8435	93.3706	165.952	35.4261	52.4801	274.164	479.38	135.388	91.0387	177.197	651.556	298.192	404.11	444.94	109.957	319.737	336.258	607.119	ribosomal protein L3 plastid (RPL3P); CONTAINS InterPro DOMAIN/s: Ribosomal protein L3 (InterPro:IPR000597), Ribosomal protein L3, bacterial/organelle-type (InterPro:IPR019927), Ribosomal protein L3, conserved site (InterPro:IPR019926), Translation elongation/initiation factor/Ribosomal, beta-barrel (InterPro:IPR009000); BEST Arabidopsis thaliana protein match is: Ribosomal protein L3 family prot…
AT3G17820	171.115	703.635	578.86	369.081	1060.28	692.883	317.35	351.2	1427.87	597.524	394.811	1182.33	1139.94	1277.1	1074.86	2180.82	756.379	148.611	52.4801	177.739	116.349	1459.74	1413.7	1315.94	1447.02	1897.97	730.227	2639.71	321.865	460.973	956.533	403.15	glutamine synthetase 1.3 (GLN1.3); FUNCTIONS IN: glutamate-ammonia ligase activity, copper ion binding; INVOLVED IN: in 6 processes; LOCATED IN: cytosol, cytosolic ribosome, chloroplast, plasma membrane; EXPRESSED IN: 24 plant structures; EXPRESSED DURING: 17 growth stages; CONTAINS InterPro DOMAIN/s: Glutamine synthetase, catalytic domain (InterPro:IPR008146), Glutamine synthetase, beta-Grasp (I…
AT3G17850	8.90509	40.5599	10.0569	45.3618	44.6815	0	32.0202	14.0428	136.511	22.2374	228.351	68.2811	54.9384	41.9014	54.4869	93.3706	112.398	124.573	85.9487	124.256	40.3043	159.118	129.984	138.753	187	529.833	341.201	389.862	109.957	424.945	280.411	85.1053	Protein kinase superfamily protein; FUNCTIONS IN: kinase activity; INVOLVED IN: protein amino acid phosphorylation; LOCATED IN: cytosol, plasma membrane; EXPRESSED IN: cultured cell; CONTAINS InterPro DOMAIN/s: Serine/threonine-protein kinase domain (InterPro:IPR002290), Serine/threonine-protein kinase-like domain (InterPro:IPR017442), AGC-kinase, C-terminal (InterPro:IPR000961), Serine/threonine…
AT3G18000	0	53.3235	36.7761	0	0	0	0	0	43.1222	51.6319	21.8857	30.6122	0	67.6715	54.4869	67.078	147.684	249.301	85.9487	177.739	18.0744	159.118	259.865	237.741	131.122	101.51	47.7328	129.717	442.615	460.973	336.258	13.0491	XIPOTL 1 (XPL1); CONTAINS InterPro DOMAIN/s: Methyltransferase type 11 (InterPro:IPR013216); BEST Arabidopsis thaliana protein match is: S-adenosyl-L-methionine-dependent methyltransferases superfamily protein (TAIR:AT1G48600.2); Has 22524 Blast hits to 22132 proteins in 2666 species: Archae - 571; Bacteria - 16701; Metazoa - 242; Fungi - 923; Plants - 574; Viruses - 10; Other Eukaryotes - 3503 (…
AT3G18230	31.5826	0	0	0	8.4662	0	0	14.0428	43.1222	51.6319	21.8857	30.6122	71.973	18.4649	76.389	18.9706	8.82605	16.024	85.9487	45.2983	18.0744	48.5892	237.086	9.53358	149.327	25.1025	47.7328	179.132	27.3163	69.0577	173.909	46.9331	Octicosapeptide/Phox/Bem1p family protein; LOCATED IN: cytosol, nucleus; EXPRESSED IN: 24 plant structures; EXPRESSED DURING: 13 growth stages; CONTAINS InterPro DOMAIN/s: Octicosapeptide/Phox/Bem1p (InterPro:IPR000270); BEST Arabidopsis thaliana protein match is: Octicosapeptide/Phox/Bem1p family protein (TAIR:AT2G01190.1); Has 3345 Blast hits to 2875 proteins in 307 species: Archae - 2; Bacteri…
AT3G18790	0	7.41157	0	0	0	11.0398	0	0	0	51.6319	0	30.6122	0	41.9014	14.9941	67.078	48.1313	148.611	22.5809	31.6676	171.725	112.361	150.387	120.199	246.277	298.192	102.156	614.435	109.957	424.945	173.909	190.849	FUNCTIONS IN: molecular_function unknown; INVOLVED IN: biological_process unknown; LOCATED IN: chloroplast; EXPRESSED IN: 22 plant structures; EXPRESSED DURING: 13 growth stages; CONTAINS InterPro DOMAIN/s: Isy1-like splicing (InterPro:IPR009360); Has 1147 Blast hits to 965 proteins in 236 species: Archae - 12; Bacteria - 13; Metazoa - 351; Fungi - 230; Plants - 49; Viruses - 9; Other Eukaryotes …
AT3G18930	0	0	0	0	0	0	0	0	11.8614	22.2374	75.5484	13.7243	38.7846	41.9014	0	42.0867	95.4556	124.573	52.4801	19.1205	40.3043	48.5892	23.3665	177.197	96.1608	25.1025	218.631	0	158.342	18.8985	33.9597	0	RING/U-box superfamily protein; FUNCTIONS IN: zinc ion binding; EXPRESSED IN: 23 plant structures; EXPRESSED DURING: 13 growth stages; CONTAINS InterPro DOMAIN/s: Zinc finger, RING-type (InterPro:IPR001841), Zinc finger, C3HC4 RING-type (InterPro:IPR018957); BEST Arabidopsis thaliana protein match is: RING/U-box superfamily protein (TAIR:AT3G03550.1); Has 8769 Blast hits to 8742 proteins in 286 s…
AT3G19080	0	53.3235	0	0	19.4495	52.305	50.8014	30.8673	60.463	119.881	47.8235	30.6122	186.902	95.0844	33.8435	93.3706	79.0474	56.3472	85.9487	19.1205	89.8753	48.5892	9.90707	120.199	113.385	25.1025	0	82.3064	65.7672	187.61	33.9597	125.954	SWIB complex BAF60b domain-containing protein; CONTAINS InterPro DOMAIN/s: SWIB/MDM2 domain (InterPro:IPR003121), SWIB domain (InterPro:IPR019835), DEK, C-terminal (InterPro:IPR014876); BEST Arabidopsis thaliana protein match is: SWIB complex BAF60b domain-containing protein (TAIR:AT1G49520.1); Has 4780 Blast hits to 2475 proteins in 346 species: Archae - 0; Bacteria - 702; Metazoa - 1207; Fungi …
AT3G19120	0	0	0	0	0	0	0	0	11.8614	22.2374	0	0	10.2609	18.4649	0	0	112.398	124.573	0	90.8873	64.4299	48.5892	38.5992	84.6507	131.122	60.6123	218.631	230.091	109.957	69.0577	76.8499	190.849	PIF / Ping-Pong family of plant transposases; LOCATED IN: chloroplast; EXPRESSED IN: 16 plant structures; EXPRESSED DURING: 6 growth stages; CONTAINS InterPro DOMAIN/s: Putative harbinger transposase-derived nuclease (InterPro:IPR006912); BEST Arabidopsis thaliana protein match is: unknown protein (TAIR:AT5G12010.1); Has 644 Blast hits to 642 proteins in 76 species: Archae - 0; Bacteria - 0; Meta…
AT3G19240	97.7941	53.3235	22.7899	20.8713	8.4662	0	32.0202	14.0428	60.463	51.6319	327.018	30.6122	71.973	184.26	147.392	120.675	184.594	101.11	22.5809	294.374	0	233.876	171.338	481.949	508.644	245.106	0	37.8177	65.7672	354.296	452.136	85.1053	Vacuolar import/degradation, Vid27-related protein; FUNCTIONS IN: molecular_function unknown; INVOLVED IN: N-terminal protein myristoylation; LOCATED IN: cellular_component unknown; EXPRESSED IN: 25 plant structures; EXPRESSED DURING: 15 growth stages; CONTAINS InterPro DOMAIN/s: WD40 repeat-like-containing domain (InterPro:IPR011046), Vacuolar import/degradation, Vid27-related (InterPro:IPR01386…
AT3G19340	0	7.41157	0	0	0	113.85	32.0202	107.555	136.511	51.6319	104.502	88.402	54.9384	95.0844	54.4869	42.0867	147.684	148.611	52.4801	124.256	200.415	112.361	129.984	102.146	308.41	655.251	279.313	179.132	321.865	187.61	173.909	259.087	LOCATED IN: plasma membrane; EXPRESSED IN: 26 plant structures; EXPRESSED DURING: 15 growth stages; CONTAINS InterPro DOMAIN/s: Protein of unknown function DUF3754 (InterPro:IPR022227); BEST Arabidopsis thaliana protein match is: aminopeptidases (TAIR:AT5G13940.1); Has 308 Blast hits to 303 proteins in 113 species: Archae - 0; Bacteria - 164; Metazoa - 10; Fungi - 0; Plants - 111; Viruses - 0; Ot…
AT3G19670	0	7.41157	0	0	0	0	0	0	26.7802	51.6319	47.8235	30.6122	54.9384	18.4649	0	18.9706	8.82605	56.3472	0	90.8873	64.4299	48.5892	23.3665	51.6439	187	101.51	47.7328	230.091	65.7672	354.296	280.411	168.802	pre-mRNA-processing protein 40B (PRP40B); FUNCTIONS IN: RNA polymerase binding; INVOLVED IN: RNA splicing; LOCATED IN: nucleus; EXPRESSED IN: 21 plant structures; EXPRESSED DURING: 6 growth stages; CONTAINS InterPro DOMAIN/s: FF domain (InterPro:IPR002713), WW/Rsp5/WWP (InterPro:IPR001202); BEST Arabidopsis thaliana protein match is: pre-mRNA-processing protein 40A (TAIR:AT1G44910.1); Has 12458 B…
AT3G19980	0	17.3382	0	0	0	0	0	0	43.1222	0	47.8235	48.9439	0	18.4649	0	18.9706	184.594	124.573	0	159.5	116.349	340.324	150.387	177.197	351.229	60.6123	102.156	389.862	65.7672	460.973	173.909	213.263	flower-specific, phytochrome-associated protein phosphatase 3 (FYPP3); CONTAINS InterPro DOMAIN/s: Metallophosphoesterase (InterPro:IPR004843), Serine/threonine-specific protein phosphatase/bis(5-nucleosyl)-tetraphosphatase (InterPro:IPR006186); BEST Arabidopsis thaliana protein match is: Calcineurin-like metallo-phosphoesterase superfamily protein (TAIR:AT1G50370.1); Has 6822 Blast hits to 6670 …
AT3G20540	0	40.5599	0	20.8713	8.4662	11.0398	0	14.0428	26.7802	22.2374	47.8235	48.9439	38.7846	0	54.4869	42.0867	48.1313	56.3472	199.753	45.2983	64.4299	29.7557	129.984	67.7842	33.8016	298.192	218.631	230.091	65.7672	252.346	76.8499	13.0491	polymerase gamma 1 (POLGAMMA1); FUNCTIONS IN: 3'-5' exonuclease activity, DNA binding, DNA-directed DNA polymerase activity, nucleic acid binding; INVOLVED IN: DNA replication, nucleobase, nucleoside, nucleotide and nucleic acid metabolic process; LOCATED IN: mitochondrion, chloroplast, nucleoid; EXPRESSED IN: male gametophyte; EXPRESSED DURING: M germinated pollen stage; CONTAINS InterPro DOMAIN…
AT3G20560	0	0	0	0	0	0	0	0	0	22.2374	0	0	10.2609	18.4649	0	18.9706	165.952	124.573	121.969	215.321	414.753	395.945	330.468	197.021	929.22	60.6123	1001.4	848.496	637.381	354.296	336.258	959.739	PDI-like 5-3 (PDIL5-3); FUNCTIONS IN: protein disulfide isomerase activity; INVOLVED IN: cell redox homeostasis; EXPRESSED IN: 25 plant structures; EXPRESSED DURING: 15 growth stages; CONTAINS InterPro DOMAIN/s: Thioredoxin fold (InterPro:IPR012335), Thioredoxin-like (InterPro:IPR017936), Thioredoxin domain (InterPro:IPR013766), Thioredoxin-like fold (InterPro:IPR012336), Protein of unknown funct…
AT3G20650	0	0	0	20.8713	0	0	0	0	26.7802	0	0	13.7243	38.7846	41.9014	0	18.9706	33.8499	16.024	22.5809	59.7958	200.415	68.8088	72.6452	102.146	131.122	25.1025	102.156	129.717	0	0	33.9597	105.247	mRNA capping enzyme family protein; FUNCTIONS IN: catalytic activity; INVOLVED IN: mRNA capping; LOCATED IN: chloroplast; EXPRESSED IN: 23 plant structures; EXPRESSED DURING: 14 growth stages; CONTAINS InterPro DOMAIN/s: mRNA (guanine-N(7))-methyltransferase (InterPro:IPR016899), mRNA capping enzyme, large subunit (InterPro:IPR004971); BEST Arabidopsis thaliana protein match is: S-adenosyl-L-meth…
AT3G20760	8.90509	7.41157	0	0	8.4662	0	0	14.0428	78.5866	0	0	48.9439	10.2609	95.0844	0	93.3706	0	0	0	8.07077	0	0	0	0	8.71363	25.1025	0	0	0	0	0	0	Nse4, component of Smc5/6 DNA repair complex; FUNCTIONS IN: molecular_function unknown; INVOLVED IN: biological_process unknown; LOCATED IN: cellular_component unknown; EXPRESSED IN: sperm cell, cotyledon; CONTAINS InterPro DOMAIN/s: Nse4 (InterPro:IPR014854); BEST Arabidopsis thaliana protein match is: Nse4, component of Smc5/6 DNA repair complex (TAIR:AT1G51130.1); Has 305 Blast hits to 304 pro…
AT3G20770	43.9968	109.625	22.7899	71.4342	118.23	82.44	14.5462	14.0428	136.511	157.226	228.351	48.9439	10.2609	184.26	304.951	148.815	112.398	522.578	511.73	215.321	64.4299	112.361	72.6452	344.939	417.338	469.35	102.156	230.091	109.957	724.219	393.55	147.156	ETHYLENE-INSENSITIVE3 (EIN3); CONTAINS InterPro DOMAIN/s: Ethylene insensitive 3 (InterPro:IPR006957); BEST Arabidopsis thaliana protein match is: ETHYLENE-INSENSITIVE3-like 1 (TAIR:AT2G27050.1); Has 12681 Blast hits to 4386 proteins in 108 species: Archae - 12; Bacteria - 9; Metazoa - 78; Fungi - 631; Plants - 331; Viruses - 0; Other Eukaryotes - 11620 (source: NCBI BLink).
AT3G20970	0	0	10.0569	0	8.4662	0	0	14.0428	43.1222	22.2374	0	30.6122	23.7427	0	0	18.9706	184.594	35.4261	121.969	124.256	89.8753	313.08	214.721	301.211	351.229	60.6123	47.7328	335.62	158.342	285.738	76.8499	65.6215	NFU domain protein 4 (NFU4); CONTAINS InterPro DOMAIN/s: NIF system FeS cluster assembly, NifU, C-terminal (InterPro:IPR001075), HIRA-interacting protein 5 (InterPro:IPR017065), NIF system FeS cluster assembly, NifU-like scaffold, N-terminal (InterPro:IPR014824); BEST Arabidopsis thaliana protein match is: NFU domain protein 5 (TAIR:AT1G51390.1); Has 6036 Blast hits to 5990 proteins in 1590 speci…
AT3G20975	0	7.41157	0	0	0	0	0	0	0	51.6319	0	0	54.9384	18.4649	76.389	0	33.8499	35.4261	240.96	0	40.3043	29.7557	9.90707	51.6439	20.4952	0	159.428	82.3064	158.342	156.419	33.9597	29.2627	copia-like retrotransposon family, has a 8.6e-08 P-value blast match to gb|AAO73529.1| gag-pol polyprotein (Glycine max) (SIRE1) (Ty1_Copia-family)
AT3G21010	8.90509	0	22.7899	0	31.6379	0	0	30.8673	60.463	22.2374	47.8235	68.2811	23.7427	41.9014	14.9941	18.9706	8.82605	35.4261	0	8.07077	18.0744	29.7557	23.3665	22.189	33.8016	60.6123	218.631	82.3064	0	96.9577	173.909	13.0491	copia-like retrotransposon family, has a 4.6e-15 P-value blast match to dbj|BAA78426.1| polyprotein (AtRE2-1) (Arabidopsis thaliana) (Ty1_Copia-element)
AT3G21400	0	7.41157	0	0	8.4662	37.8745	0	14.0428	11.8614	51.6319	0	68.2811	54.9384	67.6715	0	18.9706	95.4556	56.3472	160.013	274.164	40.3043	233.876	330.468	301.211	308.41	194.381	218.631	848.496	65.7672	219.614	173.909	259.087	unknown protein; FUNCTIONS IN: molecular_function unknown; INVOLVED IN: N-terminal protein myristoylation; EXPRESSED IN: 22 plant structures; EXPRESSED DURING: 13 growth stages; Has 29 Blast hits to 29 proteins in 12 species: Archae - 0; Bacteria - 0; Metazoa - 2; Fungi - 0; Plants - 27; Viruses - 0; Other Eukaryotes - 0 (source: NCBI BLink).
AT3G22110	19.7938	0	36.7761	0	0	0	14.5462	14.0428	60.463	84.5117	47.8235	0	10.2609	41.9014	14.9941	93.3706	1006.65	637.998	464.244	1075.75	1290.12	1080.87	1042.39	1690.35	2094.03	1897.97	1209.3	3183.86	774.928	1252.33	393.55	1629.32	20S proteasome alpha subunit C1 (PAC1); FUNCTIONS IN: peptidase activity, endopeptidase activity, threonine-type endopeptidase activity; INVOLVED IN: response to cadmium ion, ubiquitin-dependent protein catabolic process; LOCATED IN: proteasome core complex, proteasome complex, cytosolic ribosome, vacuole; EXPRESSED IN: 25 plant structures; EXPRESSED DURING: 13 growth stages; CONTAINS InterPro DO…
AT3G22480	19.7938	0	10.0569	0	8.4662	52.305	0	0	43.1222	0	21.8857	109.17	38.7846	18.4649	54.4869	93.3706	165.952	35.4261	52.4801	107.316	229.674	183.478	237.086	344.939	329.687	25.1025	159.428	179.132	65.7672	187.61	280.411	306.093	prefoldin 2 (PDF2); FUNCTIONS IN: unfolded protein binding; INVOLVED IN: protein folding; LOCATED IN: prefoldin complex; EXPRESSED IN: 22 plant structures; EXPRESSED DURING: 13 growth stages; CONTAINS InterPro DOMAIN/s: Prefoldin beta-like (InterPro:IPR002777), Prefoldin (InterPro:IPR009053); Has 423 Blast hits to 423 proteins in 206 species: Archae - 15; Bacteria - 0; Metazoa - 139; Fungi - 122;…
[truncated: 697 more rows]

## Sheet: CCt_upregulated
	ECd								ECt								CCd								CCt
[truncated: 1,979 more rows]

## Sheet: ECt_downregulated
	ECd								ECt								CCd								CCt
[truncated: 68 more rows]

## Sheet: CCt_downregulated
	ECd								ECt								CCd								CCt
[truncated: 63 more rows]
