# Supplementary material for: Single-cell RNA-seq analysis reveals ploidy-dependent and cell-specific transcriptome changes in Arabidopsis female gametophytes
Source: Genome Biol. 2020 Jul 22;21:178. doi: 10.1186/s13059-020-02094-0 (PMC7375004; doi:10.1186/s13059-020-02094-0)
Supplement: Supplementary file 4 — Additional file 4:Table S3. Normalized expression values of each CRP gene in each cell. [file 13059_2020_2094_MOESM4_ESM.xlsx]

## Sheet: Sheet3
Additional file 4: Table S3. Normalized expression values of each CRP gene in each cell
	Egg cell								Central cell								Synergid cell
gene_id	Cell_1	Cell_2	Cell_3	Cell_4	Cell_5	Cell_6	Cell_7	Cell_8	Cell_1	Cell_2	Cell_3	Cell_4	Cell_5	Cell_6	Cell_7	Cell_8	Cell_1	Cell_2	Cell_3	Cell_4
AT1G02900	0	0	0	0	0	0	0	0	0	0	0	0	0	0	0	0	0	0	0	0
AT1G04645	112.01	274.026	152.289	184.512	150.419	67.1874	50.8014	30.8673	8596.21	522.578	3694.22	274.164	1670.15	1746.76	480.442	1544.37	4323.09	12409.1	11883.4	4097.23
AT1G07747	0	7.41157	0	0	0	0	0	0	8.82605	0	0	0	18.0744	0	9.90707	67.7842	0	0	23.5671	0
AT1G08695	8.90509	0	0	0	0	0	0	0	0	0	0	0	0	0	0	0	0	0	0	0
AT1G10588	0	7.41157	0	0	0	0	0	0	1541.58	2693.88	2699.53	869.968	3381.79	29.7557	72.6452	138.753	0	0	0	0
AT1G10717	0	0	0	0	0	0	0	0	566.402	249.301	560.014	335.612	289.697	29.7557	110.179	157.765	0	0	0	0
AT1G10745	0	0	0	0	0	0	0	0	14097	8453.32	4385.99	1049.57	10107	16641.7	17510.2	16281.4	274.676	544.089	847.456	89.4976
AT1G10747	0	0	0	0	0	0	0	0	0	0	0	0	0	0	0	9.53358	0	0	0	0
AT1G10770	0	0	0	0	0	0	0	0	20.6109	0	0	19.1205	18.0744	48.5892	0	22.189	0	0	0	0
AT1G11572	0	0	0	0	0	0	0	0	0	0	0	0	0	0	0	0	0	0	0	0
AT1G11925	0	0	0	0	0	0	0	0	2025.55	275.407	283.467	196.353	0	0	38.5992	0	0	0	0	0
AT1G12090	0	0	0	0	0	0	0	0	0	0	0	0	0	0	0	0	0	0	0	0
AT1G12100	0	0	0	0	0	0	0	0	0	0	0	0	0	0	0	0	0	0	0	0
AT1G12660	0	7.41157	0	0	0	0	0	0	0	124.573	0	107.316	320.38	0	0	0	0	0	0	0
AT1G12663	0	0	0	0	0	0	0	0	0	0	0	0	40.3043	68.8088	9.90707	9.53358	0	0	23.5671	0
AT1G12665	0	0	0	0	0	0	0	0	8.82605	35.4261	0	0	0	0	23.3665	9.53358	0	0	0	0
AT1G12672	0	0	0	0	0	0	0	0	1376.83	1030.27	917.156	196.353	1032.69	481.945	612.909	2296.13	0	0	0	0
AT1G13605	0	0	0	0	0	0	14.5462	0	242.546	0	52.4801	0	18.0744	0	0	0	0	0	0	0
AT1G13607	0	0	0	0	0	0	0	0	0	0	0	0	0	0	0	0	0	0	0	0
AT1G13608	0	0	0	0	0	0	0	0	0	0	0	8.07077	0	0	0	0	0	0	0	0
AT1G13609	0	0	0	0	0	0	0	0	33.8499	173.151	160.013	0	40.3043	0	23.3665	0	0	0	0	0
AT1G13755	0	0	0	0	0	0	0	0	9400.23	4284.78	3156.81	3249.68	4732.2	2307.01	5507.95	7242.98	0	0	0	0
AT1G14755	8.90509	7.41157	0	0	0	0	0	0	11484.8	11384.7	24260.6	9514.28	11954.1	12643.9	15017.5	11767.8	15.9213	106.992	559.817	68.9611
AT1G15757	0	0	0	0	0	0	0	0	0	35.4261	0	0	18.0744	135.388	0	258.596	0	139.009	480.605	0
AT1G19610	0	0	0	0	0	0	0	0	0	0	0	0	0	0	0	0	0	0	0	0
AT1G21395	0	0	0	0	0	0	0	0	0	0	0	0	0	0	0	0	0	0	0	0
AT1G21835	0	0	0	0	0	0	0	0	0	0	0	0	0	0	0	0	0	0	0	0
AT1G21864	0	0	0	0	0	0	0	0	0	0	0	0	0	0	0	0	0	0	0	0
AT1G21866	0	0	0	0	0	0	0	0	0	0	0	0	0	0	0	0	0	0	0	0
AT1G21925	0	0	0	0	0	0	0	0	0	0	0	0	0	0	0	0	0	0	0	0
AT1G21928	0	0	0	0	0	0	0	0	0	0	0	0	0	0	0	0	0	0	0	0
AT1G22690	0	0	0	0	0	0	0	0	0	0	0	0	0	0	0	0	0	0	0	0
AT1G23145	0	0	0	0	0	0	0	0	0	0	0	0	0	0	0	0	0	0	0	0
AT1G23147	0	0	0	0	0	0	0	0	0	0	0	8.07077	0	0	0	0	0	0	0	0
AT1G23350	0	0	0	0	0	0	0	0	0	0	0	0	0	0	0	0	0	0	0	0
AT1G24062	0	0	0	0	0	0	0	0	0	0	0	0	0	0	0	120.199	0	0	0	0
AT1G25275	0	0	0	0	0	0	0	0	95.4556	0	0	0	0	0	0	0	0	0	0	0
AT1G26795	0	0	0	0	0	0	0	0	4492.92	2658.87	970.564	1971.96	4554.6	17669.5	23736	12522.5	797.96	1830.34	3320.37	1631.1
AT1G26796	0	0	0	0	0	0	0	0	0	0	0	0	0	0	0	0	0	0	0	0
AT1G26797	0	0	0	0	0	0	0	0	0	0	0	0	0	0	0	0	0	0	0	0
AT1G26798	0	0	0	0	0	0	0	0	0	0	0	0	0	0	0	0	0	0	0	0
AT1G26799	0	0	0	0	0	0	0	0	0	0	0	0	0	0	0	0	0	0	0	0
AT1G27135	0	0	0	0	0	0	0	0	0	0	0	0	18.0744	0	0	0	15.9213	0	0	0
AT1G28270	0	0	0	0	0	0	0	0	0	0	0	0	0	0	0	0	0	0	0	0
AT1G28335	0	0	0	0	0	0	0	0	0	0	0	0	0	0	0	0	0	0	0	0
AT1G30972	8.90509	0	0	0	8.4662	11.0398	0	0	1189.1	2005.47	1473.1	314.86	996.568	481.945	1163.73	1344.13	0	0	52.0285	0
AT1G30974	0	0	10.0569	0	0	0	0	14.0428	20.6109	101.11	0	0	0	12.8676	0	0	0	0	23.5671	0
AT1G31772	0	0	0	0	0	0	0	0	0	0	0	0	0	0	0	0	0	0	0	0
AT1G32280	0	0	0	0	0	0	0	0	43842.1	20897.3	14494.3	29100.8	33055.8	54541.4	68892.8	70815.7	1049.27	4020.14	6077.32	1694.79
AT1G32763	0	94.8835	0	0	0	0	0	0	20.6109	2623.92	864.297	254.243	3984.03	12.8676	23.3665	9.53358	0	0	0	0
AT1G33607	0	0	0	0	0	0	0	0	0	0	0	0	0	0	0	0	0	0	0	0
AT1G34047	0	0	0	0	0	0	0	0	0	0	0	0	0	0	0	0	0	0	0	0
AT1G34245	0	0	0	0	0	0	0	30.8673	8.82605	0	0	19.1205	0	0	0	0	0	0	0	0
AT1G34792	0	0	0	0	0	0	0	0	0	0	0	0	0	0	0	0	0	0	0	0
AT1G34795	0	0	0	0	0	0	0	0	0	0	0	0	0	0	0	0	0	0	0	0
AT1G34800	0	0	0	0	0	0	0	0	0	0	0	0	0	0	0	0	0	0	0	0
AT1G34805	0	0	0	0	0	0	0	0	0	0	0	0	0	0	0	0	0	0	0	0
AT1G34810	0	0	0	0	0	0	0	0	0	0	0	0	0	0	0	0	0	0	0	0
AT1G34815	0	0	0	0	0	0	0	0	0	0	0	0	0	0	0	0	0	0	0	0
AT1G34820	0	0	0	0	0	0	0	0	0	0	0	0	0	0	0	0	0	0	0	0
AT1G34825	0	0	0	0	0	0	0	0	0	0	0	0	0	0	0	0	0	0	0	0
AT1G34830	0	0	0	0	0	0	0	0	0	0	0	0	0	0	0	0	0	0	0	0
AT1G34840	0	0	0	0	0	0	0	0	0	0	0	0	0	0	0	0	0	0	0	0
AT1G34850	0	0	0	0	0	0	0	0	0	0	0	0	0	0	0	0	0	0	0	0
AT1G34860	0	0	0	0	0	0	0	0	0	0	0	0	0	0	0	0	0	0	0	0
AT1G34930	0	0	0	0	0	0	0	0	0	0	0	0	0	0	0	0	0	0	0	0
AT1G35035	0	0	0	0	0	0	0	0	0	0	0	0	0	0	0	0	0	0	0	0
AT1G35435	0	0	0	0	0	0	0	0	0	16.024	0	0	0	0	0	0	1658.87	2515.03	1369.13	1823.2
AT1G35467	0	0	0	0	0	0	0	0	0	0	0	0	0	0	0	0	14818.6	11653	16731.4	12799.8
AT1G35537	0	0	0	0	0	0	0	0	2653.79	1605.85	1947.78	196.353	1478.47	2812.75	4296.41	3095.56	0	0	0	0
AT1G43665	0	0	0	0	0	0	0	0	0	0	0	0	0	0	0	0	0	0	0	0
AT1G43666	0	0	0	0	0	0	0	0	0	0	0	0	0	0	0	0	0	0	0	0
AT1G43667	0	0	0	0	0	0	0	0	8.82605	0	0	0	0	0	0	9.53358	0	0	0	0
AT1G45015	0	0	0	0	0	0	0	0	0	0	0	0	0	0	0	0	0	0	0	0
AT1G45215	0	0	0	0	0	0	0	0	0	0	0	0	0	0	0	0	0	47.4452	0	110.741
AT1G45221	0	0	0	0	0	0	0	0	0	0	0	0	0	0	0	0	36.2665	139.009	0	754.157
AT1G45223	0	0	0	0	0	0	0	0	0	0	0	0	0	0	0	0	19956	10718.1	22649.4	18017.1
AT1G47317	0	0	0	0	0	0	0	0	0	0	0	19.1205	0	0	0	0	0	0	0	0
AT1G47450	0	0	0	0	0	0	0	0	0	0	0	0	0	0	0	0	15995.4	41905.7	27725.6	12543.9
AT1G47540	0	0	0	0	0	0	0	0	0	0	0	0	0	0	0	0	0	0	0	0
AT1G48750	0	0	0	0	0	0	0	0	0	0	0	0	0	0	0	0	0	0	0	0
AT1G49435	0	0	0	0	0	0	0	0	0	0	0	0	0	0	0	0	0	0	0	0
AT1G49715	0	0	0	0	0	0	0	0	17706.8	10423.2	18311.2	15980.3	6881.3	3622.07	3036.76	2019.43	0	0	0	0
AT1G50060	0	0	0	0	0	0	0	0	0	0	0	0	0	0	0	0	0	0	0	0
AT1G50720	0	0	0	0	0	0	0	0	0	0	0	0	0	0	0	0	0	0	0	0
AT1G51913	0	0	0	0	0	0	0	0	0	0	0	0	0	0	0	0	0	0	0	0
AT1G51915	0	0	0	0	0	0	0	0	0	16.024	0	0	0	0	0	0	0	0	0	0
AT1G51920	0	0	0	0	0	0	0	0	0	0	0	0	0	0	0	0	0	0	0	0
AT1G52415	0	0	0	0	0	0	0	0	0	0	22.5809	0	0	0	0	0	1777.74	7574.3	5171.22	2517.6
AT1G52970	0	0	0	0	0	0	0	0	0	0	0	0	0	0	0	0	38693.2	55609	39374.3	35790.4
AT1G53130	0	0	0	0	0	0	0	0	0	0	0	0	0	0	0	0	0	0	0	0
AT1G53282	0	0	0	0	0	0	0	0	0	0	0	0	0	0	0	22.189	82.6101	21.0394	0	224.812
AT1G53285	0	0	0	0	0	0	0	0	0	0	0	0	0	0	0	0	0	0	0	0
AT1G54445	0	17.3382	0	0	0	11.0398	0	0	262.476	223.536	283.467	0	0	0	0	0	0	0	0	0
AT1G54775	0	0	0	0	0	0	0	0	0	0	0	0	0	0	0	0	0	0	0	0
AT1G55010	0	0	0	0	0	0	0	0	0	0	0	0	0	0	0	0	0	0	0	0
AT1G56233	0	7.41157	0	0	0	0	0	0	0	16.024	0	0	0	0	0	0	0	0	0	0
AT1G56320	0	0	0	0	0	0	0	0	0	0	0	0	0	0	0	0	0	0	0	0
AT1G56385	0	0	0	0	0	0	0	0	0	0	0	0	0	0	0	0	26286	28841.7	24497.8	15530.1
AT1G56415	8.90509	0	0	0	0	0	0	0	29841.2	13811	25408	13652.7	11501	9829.87	20285.3	18834.3	0	0	23.5671	0
AT1G56418	0	0	0	0	0	0	0	0	4900.91	2175.13	371.886	2363.37	4955.46	13107.2	19703	10406.8	0	0	52.0285	0
AT1G56553	0	0	0	0	0	0	0	0	30845.3	23365.8	38281.9	24998.2	19163.4	4809.22	3036.76	10447.6	0	0	0	0
AT1G57760	0	0	0	0	0	0	0	0	0	0	0	0	0	0	0	0	31358.1	33628.2	11358.2	30839.3
AT1G57775	0	0	0	0	0	0	0	0	0	0	0	0	0	0	0	0	22728.7	28555.1	19569.1	15091.7
AT1G57777	19.7938	0	0	0	0	0	0	0	0	0	0	0	0	0	0	0	42546.7	50277.4	37207.3	36038.2
AT1G58055	0	0	0	0	0	0	0	0	18664.7	11468.8	14494.3	2704.93	8787.15	13314	15117.8	14574.6	58.701	426.459	2105	0
AT1G58242	0	0	0	0	0	0	0	0	0	0	0	0	0	0	0	0	0	0	0	0
AT1G58245	0	0	0	0	0	0	0	0	0	0	0	0	0	0	0	0	0	0	0	0
AT1G58248	0	0	0	0	0	0	0	0	0	0	0	0	0	0	0	0	0	0	0	0
AT1G59833	0	0	0	0	0	0	0	0	0	0	0	0	0	0	0	0	0	0	0	0
AT1G60625	0	0	0	0	0	0	0	0	0	0	0	0	0	0	0	0	0	0	0	0
AT1G60760	0	0	0	0	0	0	0	0	0	0	0	0	0	0	0	0	0	0	0	0
AT1G60815	0	0	0	0	0	0	0	0	0	0	0	0	0	0	0	0	0	0	0	0
AT1G60913	0	0	0	0	0	0	14.5462	0	431.071	223.536	760.311	59.7958	18.0744	29.7557	0	0	0	0	0	0
AT1G60983	0	0	0	0	0	0	0	0	0	0	0	0	0	0	0	0	0	0	0	0
AT1G60985	0	0	0	0	0	0	14.5462	0	21996.8	14762.7	16338.5	10162.8	17505.2	22617.6	22755	24554	0	0	0	0
AT1G60986	0	0	0	0	0	0	0	0	0	35.4261	22.5809	8.07077	40.3043	12.8676	72.6452	0	0	0	0	0
AT1G60987	0	0	0	0	0	0	0	0	3860.74	1314.06	1301.52	869.968	64.4299	48.5892	807.908	1573.37	0	0	0	0
AT1G60989	0	0	0	0	0	0	0	0	0	0	0	0	0	0	0	0	0	0	0	0
AT1G61070	0	0	0	0	0	0	0	0	0	35.4261	0	19.1205	0	0	0	0	0	172.162	0	13.6551
AT1G61563	0	0	0	0	0	0	0	0	0	0	0	0	0	0	0	0	0	0	0	0
AT1G61566	0	0	0	0	0	0	0	0	0	0	0	0	0	0	0	0	0	0	0	0
AT1G61688	0	7.41157	0	0	0	0	0	0	0	0	0	0	0	0	0	0	0	0	23.5671	0
AT1G62510	0	0	0	0	0	0	0	0	0	0	0	0	0	0	0	0	0	0	0	0
AT1G62790	83.8466	155.99	117.029	45.3618	200.9	82.44	246.163	214.16	0	16.024	22.5809	59.7958	0	12.8676	9.90707	177.197	0	0	0	0
AT1G63522	0	0	0	0	0	0	0	14.0428	2290.99	876.648	1133.89	314.86	646.001	0	38.5992	505.545	0	0	0	0
AT1G63535	0	0	0	0	0	0	0	0	0	0	0	0	0	0	0	0	0	0	0	0
AT1G64107	0	0	0	0	0	0	0	0	8.82605	696.747	0	8.07077	143.673	29.7557	110.179	0	0	106.992	182.543	0
AT1G64195	0	0	0	0	0	0	0	0	0	0	0	8.07077	0	0	0	0	0	0	0	0
AT1G64235	0	0	0	0	0	0	0	0	0	0	0	0	0	0	0	0	0	0	0	0
AT1G65113	0	0	0	0	0	0	0	0	0	0	0	0	0	0	0	0	0	0	0	0
AT1G65295	0	0	0	0	0	0	0	0	0	0	0	0	0	0	0	0	0	0	0	0
AT1G65352	0	0	0	0	0	0	0	0	13106	13124	10356.9	7621.65	8835.58	25775.2	23081.1	19015.9	0	0	0	0
AT1G66100	0	0	0	0	0	0	0	0	0	0	0	0	0	0	0	0	0	0	0	0
AT1G66850	0	0	0	0	0	0	0	0	0	0	22.5809	0	0	0	0	0	82.6101	21.0394	0	0
AT1G66852	0	0	0	0	0	0	0	0	0	0	0	8.07077	0	0	0	0	0	0	0	0
AT1G66855	0	0	0	0	0	0	0	0	0	0	0	0	0	0	0	0	0	0	0	0
AT1G66870	8.90509	0	0	0	0	0	0	0	0	0	0	0	0	0	0	0	0	0	0	0
AT1G68905	0	17.3382	0	0	0	0	0	0	20.6109	198.141	85.9487	0	200.415	0	23.3665	51.6439	0	0	0	0
AT1G68907	0	0	0	0	0	0	0	0	1431.37	2380.94	371.886	19.1205	853.907	2852.36	4653.75	2738.57	36.2665	0	0	0
AT1G69818	0	0	10.0569	0	0	0	0	0	10256.2	7449.14	10193.4	3612.2	5907.7	259.829	3447.23	7472.91	0	0	0	0
AT1G69825	0	0	0	0	0	0	0	0	8.82605	0	0	0	0	0	9.90707	9.53358	0	0	0	0
AT1G69828	0	0	0	0	0	0	0	0	0	0	0	0	0	0	9.90707	0	0	0	0	0
AT1G70540	0	0	0	0	0	0	0	0	0	0	0	0	0	0	0	0	0	0	0	0
AT1G72060	0	0	0	0	0	0	0	0	0	0	0	0	0	0	0	0	0	0	0	0
AT1G72260	8.90509	0	0	0	0	0	0	0	0	0	0	0	0	0	0	0	0	0	0	0
AT1G73550	0	0	0	0	0	0	0	0	4492.92	2519.42	2131.56	770.44	646.001	3334.82	2853.57	2642.59	0	0	23.5671	0
AT1G73560	0	0	0	0	8.4662	0	0	0	2350.77	1123.89	1415.49	2673.51	2465.04	3294.12	2780.92	2515.6	0	0	0	0
AT1G73603	0	0	0	0	0	0	0	0	22720.3	17618.6	36226.5	30562.3	19432.8	6095.04	982.711	13157.8	0	0	0	0
AT1G73607	0	0	0	0	0	0	0	0	24869.7	23319.7	33787.2	26960.1	22208.1	4636.15	2041.2	11145.5	0	0	0	0
AT1G73780	0	0	0	0	0	0	0	0	0	0	22.5809	0	0	0	0	0	0	0	0	0
AT1G74670	0	0	0	0	0	0	0	0	0	0	0	0	0	0	0	0	0	0	0	0
AT1G75750	0	0	0	0	0	0	0	0	20.6109	35.4261	0	0	0	0	0	0	0	0	0	0
AT1G75830	0	0	0	0	0	0	0	0	0	0	0	0	0	0	0	0	0	0	0	0
AT1G76750	21812.8	31519.7	25769.1	20716.4	26630.4	16895.7	24915	27456.2	112.398	16.024	85.9487	234.623	18.0744	0	38.5992	22.189	0	0	23.5671	0
AT1G76954	0	0	0	0	0	0	0	0	0	0	0	8.07077	64.4299	12.8676	0	0	0	0	0	0
AT1G77093	0	0	0	0	0	0	0	0	3151.88	1507.77	2008.71	196.353	783.742	208.412	38.5992	258.596	15.9213	0	0	0
AT1G77525	0	0	10.0569	0	0	11.0398	90.8686	67.8492	82751.8	62892.7	76066.7	89754.3	68632	64470	74168.3	79244.8	6701.56	9247.23	8610.69	7441.28
AT1G77682	0	0	0	0	0	0	0	0	0	0	0	0	0	0	0	0	0	0	0	0
AT1G78520	0	0	0	0	0	0	0	0	20.6109	124.573	0	0	0	0	9.90707	120.199	0	21.0394	0	0
AT1G80133	0	0	0	0	0	0	0	0	0	0	0	0	0	0	0	0	0	0	0	0
AT2G02100	19.7938	0	10.0569	45.3618	0	0	0	0	0	16.024	240.96	0	0	0	9.90707	0	0	21.0394	23.5671	0
AT2G02120	0	0	0	0	0	0	0	0	0	0	0	0	0	0	0	0	0	0	0	0
AT2G02130	0	0	0	0	0	0	0	0	0	0	0	0	0	0	0	0	0	0	0	0
AT2G02140	0	0	0	0	0	0	0	0	0	0	0	0	0	0	0	0	0	0	0	0
AT2G02147	0	0	0	0	0	0	0	0	0	0	85.9487	8.07077	0	0	0	0	0	0	0	0
AT2G03505	0	0	0	0	0	0	0	0	0	0	0	0	0	0	0	0	0	0	0	0
AT2G03913	0	0	0	0	0	0	0	0	48.1313	0	0	0	0	481.945	953.127	36.3705	0	0	0	0
AT2G03931	0	0	0	0	0	0	0	0	4291.4	2073.12	2255.68	19.1205	18.0744	723.984	55.1114	3227.28	0	0	0	0
AT2G03932	0	0	0	0	0	0	0	0	0	0	0	0	0	0	0	0	0	0	0	0
AT2G03933	0	0	0	0	0	0	0	0	8105.2	2484.71	2571.28	3779.43	5724.59	11171.3	15218.2	18472	0	0	0	0
AT2G03936	0	0	0	0	0	11.0398	0	0	79.0474	78.3203	121.969	0	0	29.7557	9.90707	102.146	0	0	0	0
AT2G03937	0	0	0	0	0	0	0	14.0428	2410.83	637.998	1189.31	1454.77	2835.3	5735.13	6945.73	4841.96	0	0	0	0
AT2G03955	0	0	0	0	0	0	0	0	5280.44	2073.12	970.564	421.081	4289.97	10571.5	15117.8	14661.3	0	0	0	0
AT2G04031	0	0	0	0	0	0	0	0	0	0	0	0	0	0	0	0	11539.8	31802.4	20068.1	11991.9
AT2G04034	0	7.41157	0	0	0	0	0	0	8.82605	78.3203	0	8.07077	40.3043	0	38.5992	36.3705	0	0	0	0
AT2G04037	0	0	0	0	0	0	0	0	0	0	0	0	0	0	0	0	25556	38967	28246.6	19370.5
AT2G04041	0	0	0	0	0	0	0	0	0	0	0	0	0	0	0	0	18909.6	19696.2	14671.5	13271
AT2G04045	0	0	0	0	0	0	0	0	3215.22	846.309	658.803	59.7958	2222.26	6733.74	9947.86	10734	0	139.009	402.995	30.6866
AT2G04046	0	7.41157	0	0	0	0	0	0	543.388	328.55	22.5809	19.1205	40.3043	48.5892	38.5992	344.939	0	47.4452	23.5671	0
AT2G04425	0	0	0	0	0	0	0	0	0	0	0	0	0	0	0	0	0	0	0	0
AT2G04622	0	0	0	0	0	0	0	0	0	0	0	0	0	0	0	0	0	0	0	0
AT2G04910	0	0	0	0	0	0	0	0	0	16.024	0	0	0	0	0	0	0	76.3444	23.5671	0
AT2G04925	0	0	0	0	0	0	0	0	7323.49	1704.69	121.969	45.2983	2222.26	48.5892	2144.13	1779.05	15.9213	76.3444	327.215	0
AT2G05117	0	0	0	0	0	0	0	0	0	0	0	0	0	0	0	84.6507	0	0	0	0
AT2G05335	0	0	0	0	0	0	0	0	0	0	22.5809	0	0	0	0	0	0	0	0	0
AT2G06166	0	0	0	0	0	0	0	0	0	0	0	0	0	0	0	0	0	0	0	0
AT2G06983	0	0	0	0	0	0	0	0	0	0	0	0	0	0	0	0	0	0	0	0
AT2G10535	0	0	0	0	0	0	0	0	0	0	0	0	0	0	0	0	0	0	0	0
AT2G12465	0	0	0	0	0	0	0	0	16415.7	10548	5387.73	2181	10453.2	19203.2	23244.5	20479.9	0	0	0	0
AT2G12475	0	0	0	0	0	0	0	0	14138.6	5646.85	4526.81	10654.6	13635.1	30489	37201	25030.6	365.773	706.907	1686.21	322.977
AT2G13295	0	0	0	0	0	0	0	0	854.914	522.578	283.467	75.0238	143.673	1014.2	667.556	1176.63	0	0	82.6857	0
AT2G13542	0	0	0	0	0	0	0	0	8.82605	0	0	0	0	0	0	0	0	0	0	0
AT2G13820	0	0	0	0	0	0	0	0	0	0	0	8.07077	0	0	0	0	0	0	0	0
AT2G14282	0	0	0	0	0	0	0	0	0	0	0	0	0	0	0	0	0	0	0	0
AT2G14365	0	0	0	0	0	0	0	0	0	0	0	0	0	0	0	0	0	0	0	0
AT2G14378	0	0	0	0	0	0	14.5462	14.0428	33.8499	301.831	0	8.07077	171.725	883.138	751.153	529.342	50013	85680.3	59488.9	40993.9
AT2G14580	0	0	0	0	0	0	0	0	0	0	0	0	0	0	0	0	0	0	0	0
AT2G14610	0	7.41157	0	0	0	0	0	0	8.82605	0	0	0	0	0	0	0	0	0	0	0
AT2G14846	0	0	0	0	0	0	0	0	0	0	0	0	0	0	0	0	0	0	0	0
AT2G14900	0	0	0	0	0	0	0	0	0	0	0	0	0	0	0	0	0	0	0	0
AT2G14935	0	0	0	0	0	0	0	0	0	0	0	0	0	0	0	0	0	0	0	0
AT2G15010	0	0	0	0	0	0	0	0	0	0	0	0	0	0	0	0	0	0	0	0
AT2G15050	0	0	0	0	0	0	0	0	0	0	0	0	0	0	0	0	0	0	0	0
AT2G15325	0	0	0	0	0	0	0	0	0	0	0	0	0	0	0	0	0	0	0	0
AT2G15535	0	0	0	0	0	0	0	0	0	0	0	0	0	0	0	0	0	0	0	0
AT2G16005	0	0	0	0	0	0	0	0	0	0	0	0	0	0	0	0	0	0	0	0
AT2G16225	0	0	0	0	0	0	0	0	0	0	0	0	0	0	0	0	0	0	0	0
AT2G16505	0	0	0	0	0	0	0	0	0	0	0	0	0	0	0	0	0	0	0	0
AT2G16535	0	0	0	0	0	0	0	0	0	0	0	0	0	0	9.90707	0	0	0	0	0
AT2G16592	0	0	0	0	0	0	0	0	0	0	0	0	0	0	0	0	0	0	0	0
AT2G16594	0	0	0	0	0	0	0	0	0	0	0	0	0	0	0	0	0	0	0	0
AT2G17723	0	0	0	0	0	0	0	0	0	0	0	0	0	0	0	0	0	0	0	0
AT2G18370	0	0	0	0	0	0	0	0	0	0	0	0	0	0	0	0	0	0	0	0
AT2G18420	0	0	0	0	0	0	0	0	112.398	382.805	85.9487	31.6676	0	0	171.338	22.189	0	277.027	0	0
AT2G19000	0	0	0	0	0	0	0	0	0	0	0	0	0	0	0	0	0	0	0	0
AT2G19020	0	7.41157	0	0	0	0	0	0	6993	4959.89	5827.84	3846.73	4246.08	11372.6	14717.4	11476.6	58.701	241.274	847.456	348.268
AT2G19030	0	0	0	0	0	0	0	0	0	0	0	0	0	0	0	0	0	0	0	0
AT2G19040	0	0	0	0	0	0	0	0	0	0	0	0	0	0	0	0	0	0	0	0
AT2G19045	0	0	0	0	0	0	0	0	0	0	0	0	0	0	0	0	0	0	0	0
AT2G19893	0	0	0	0	0	0	0	0	0	16.024	0	0	0	0	0	0	0	0	0	0
AT2G19980	0	0	0	0	0	0	0	0	0	0	0	0	0	0	0	0	0	0	0	0
AT2G20070	0	0	0	0	0	0	0	0	1909.54	1573.07	199.753	356.619	2505.83	16587.9	20444.7	4594.28	833.181	2168.68	2294.66	201.125
AT2G20208	0	0	0	0	0	0	0	0	981.052	124.573	1415.49	819.907	143.673	29.7557	23.3665	279.757	0	0	0	0
AT2G20463	0	0	0	0	0	0	0	0	20.6109	35.4261	240.96	0	0	0	0	0	15.9213	21.0394	23.5671	0
AT2G20465	0	0	0	0	0	0	0	0	566.402	35.4261	0	0	64.4299	0	9.90707	102.146	0	0	0	0
AT2G20595	0	0	0	0	0	0	0	0	8824.58	8130.25	1589.53	32293.4	36204.6	15359	17820.4	6262.03	0	0	23.5671	0
AT2G20597	0	0	0	0	0	0	0	0	36694.5	21215.3	16605.2	32960.2	16816	2931.85	2529.53	16768.8	0	0	0	0
AT2G20605	0	0	0	0	0	0	0	0	0	0	0	0	0	0	0	0	0	0	0	0
AT2G20618	0	0	0	0	0	0	0	0	0	0	0	0	0	0	0	0	0	0	0	0
AT2G20619	0	0	0	0	0	0	0	0	0	0	0	0	18.0744	0	0	0	0	0	0	0
AT2G20660	8.90509	0	0	0	0	0	0	0	63.2418	328.55	0	8.07077	0	286.24	667.556	301.211	1938.19	11277.7	7275.22	2216.09
AT2G20700	0	0	0	0	0	0	0	0	0	0	0	0	0	0	9.90707	9.53358	0	0	0	0
AT2G20875	0	0	0	0	0	0	0	0	0	0	0	0	0	0	0	0	0	0	0	0
AT2G21465	0	0	0	0	0	0	0	14.0428	77499.3	61590.3	80170.8	81509.9	62464.3	62366.8	67418.5	67093.6	160.578	1974.3	6455.53	0
AT2G21655	0	0	0	0	0	0	0	0	0	0	0	0	0	0	0	0	9172.4	17346.3	31926.1	23464.1
AT2G21725	0	7.41157	0	0	0	0	0	0	497.895	608.874	371.886	314.86	116.349	135.388	214.721	435.378	0	0	0	0
AT2G21727	0	0	0	0	0	0	0	0	0	0	0	0	0	0	0	0	24829.2	38742.3	52460.2	36982.1
AT2G21740	19185.8	22938.6	26676.4	23178.9	24277	14088.5	24547	30925.6	0	0	0	0	0	0	0	0	0	0	0	0
AT2G21750	16106.7	20640.3	22806.2	18817.1	20687.4	13872.9	15124.9	19420.3	0	0	0	0	0	0	0	0	0	0	0	0
AT2G22055	0	0	0	0	0	0	0	0	0	0	0	0	0	0	0	0	0	0	0	0
AT2G22121	0	0	0	0	0	0	0	0	387.536	173.151	417.61	75.0238	40.3043	12.8676	23.3665	22.189	0	0	0	0
AT2G22145	0	0	0	0	0	0	0	0	20.6109	35.4261	0	0	64.4299	0	0	0	0	0	0	0
AT2G22155	0	0	0	0	0	0	0	0	0	0	0	0	0	0	0	0	0	0	0	0
AT2G22345	0	0	0	0	0	0	0	0	8.82605	0	0	0	0	0	0	0	0	0	0	0
AT2G22805	0	0	0	0	0	0	0	0	0	0	0	0	0	0	0	0	0	0	0	0
AT2G22807	0	0	0	0	0	0	0	0	0	0	0	0	0	29.7557	0	0	0	0	23.5671	0
AT2G22941	0	0	0	0	0	0	0	0	0	0	0	0	0	0	0	0	0	0	0	0
AT2G24205	0	0	0	0	0	0	0	0	0	0	0	0	0	0	0	0	20541.1	32823	23412.1	12586.5
AT2G24615	0	0	0	0	0	0	0	0	0	0	22.5809	0	0	0	0	0	0	0	0	0
AT2G24625	0	0	0	0	0	0	0	0	0	0	0	8.07077	0	0	0	0	0	0	0	0
AT2G24693	0	7.41157	0	0	0	24.0299	0	0	61976	24011.3	19678.5	44515.4	26319.3	36686.2	41786.4	59370.6	29734.7	53404.1	39850.3	21979.3
AT2G25185	0	0	0	0	0	0	0	0	5072.78	2623.92	1301.52	215.321	1178.85	3580.78	1672.5	4209.89	0	0	0	0
AT2G25295	0	0	0	0	0	0	0	0	707.96	667.291	464.244	31.6676	996.568	12.8676	306.575	67.7842	0	21.0394	182.543	0
AT2G25305	0	0	0	0	0	0	0	0	20.6109	275.407	0	0	0	0	0	0	0	0	0	0
AT2G25312	0	28.5042	0	0	0	0	0	0	33.8499	551.157	511.73	19.1205	171.725	0	0	0	0	0	0	0
AT2G25344	0	0	0	0	0	0	0	0	0	0	0	0	0	0	0	0	0	0	0	0
AT2G25482	0	0	0	0	0	0	0	0	0	0	0	0	0	0	0	0	44262.8	64474.4	77614.1	47479
AT2G25685	0	0	0	0	0	0	0	0	0	0	0	0	0	0	0	0	0	0	0	0
AT2G26010	0	0	0	0	0	0	0	0	0	0	0	0	0	0	0	0	0	0	0	0
AT2G26020	0	0	0	0	0	0	0	0	0	0	0	0	0	0	0	0	0	0	0	0
AT2G26865	0	0	0	0	0	0	0	0	0	0	0	0	18.0744	48.5892	23.3665	0	0	0	0	0
AT2G27145	0	0	0	0	0	0	0	0	0	0	0	0	0	0	0	0	0	0	0	0
AT2G27315	0	0	0	0	0	0	0	0	222.911	124.573	0	31.6676	0	511.24	171.338	301.211	58213	117073	69971.1	53097
AT2G27385	0	0	0	0	0	0	0	0	0	0	0	0	0	0	0	0	0	0	0	0
AT2G28355	0	0	0	0	0	11.0398	0	0	8.82605	0	0	0	0	0	0	0	0	0	23.5671	0
AT2G28405	0	0	0	0	0	0	0	14.0428	0	0	0	0	0	0	0	0	0	0	0	0
AT2G29045	0	0	0	0	0	0	0	0	0	0	0	0	0	90.1259	0	0	0	0	23.5671	0
AT2G29790	126.47	17.3382	83.3377	0	0	24.0299	133.277	214.16	33.8499	35.4261	121.969	45.2983	171.725	90.1259	55.1114	51.6439	0	21.0394	0	49.2781
AT2G30810	0	0	0	0	0	0	0	0	1189.1	56.3472	0	0	18.0744	0	9.90707	0	0	0	23.5671	0
AT2G31953	0	0	0	0	0	0	0	0	0	0	0	31.6676	0	0	0	0	0	0	0	0
AT2G31957	0	0	0	0	0	0	0	0	79.0474	249.301	85.9487	90.8873	64.4299	0	9.90707	22.189	0	0	23.5671	0
AT2G32785	0	0	0	0	0	0	0	0	0	0	0	0	0	0	0	0	0	0	0	0
AT2G32788	0	0	0	0	0	0	0	0	0	0	0	0	0	0	0	0	0	0	0	0
AT2G32835	0	0	0	0	0	0	0	0	0	0	0	0	0	0	0	0	0	0	0	0
AT2G32885	0	0	0	0	0	0	0	0	0	0	0	0	0	0	0	0	0	0	0	0
AT2G33130	0	0	0	0	0	0	0	0	3664.83	1871.03	1189.31	1652.21	6045.54	7711.62	12263.9	7511.35	0	0	0	30.6866
AT2G33233	0	0	0	0	0	0	0	0	7213.02	579.925	864.297	0	2142.11	135.388	129.984	529.342	0	0	253.578	0
AT2G33775	0	0	0	0	0	0	0	0	0	0	0	0	0	0	0	0	0	0	0	0
AT2G34123	0	0	0	0	0	0	0	0	0	0	0	0	18.0744	12.8676	0	0	0	0	0	0
AT2G34825	0	0	0	0	0	0	0	0	0	0	0	0	0	0	0	0	0	0	0	0
AT2G36255	0	0	0	0	0	0	0	0	0	0	0	0	0	0	0	0	0	0	0	0
AT2G36724	0	7.41157	0	0	0	0	0	0	1295.76	56.3472	0	356.619	89.8753	68.8088	0	84.6507	0	0	0	0
AT2G37870	0	7.41157	0	0	0	0	0	0	0	0	0	0	0	0	0	0	0	0	0	0
AT2G38530	0	0	0	0	0	0	0	0	0	0	0	0	0	0	0	0	0	0	0	0
AT2G38540	0	0	0	0	0	0	0	0	0	0	0	0	0	0	0	0	0	0	0	0
AT2G39540	0	0	0	0	0	0	0	0	497.895	328.55	240.96	0	512.154	0	9.90707	51.6439	0	0	23.5671	0
AT2G40113	0	0	0	0	0	0	0	0	0	0	0	0	0	0	0	0	0	0	0	0
AT2G40995	0	0	0	0	0	0	0	0	24777.5	19496.4	19312.1	8165.08	23254.5	25949.4	32198.9	18021	82.6101	748.55	1017.84	68.9611
AT2G41390	43.9968	66.6811	36.7761	20.8713	166.974	24.0299	14.5462	14.0428	20.6109	0	0	19.1205	0	0	0	0	0	0	0	0
AT2G41400	0	0	0	0	0	0	0	0	0	0	0	0	0	12.8676	0	0	0	0	0	0
AT2G41415	0	0	0	0	0	0	0	0	0	0	0	0	0	0	0	0	0	0	0	0
AT2G41997	0	0	0	0	0	0	0	0	3120.3	1282.1	2828.87	487.547	2918.51	631.252	354.698	389.687	0	0	0	0
AT2G42885	0	0	0	0	0	0	0	0	22584.3	14502.3	14494.3	11400.7	17239.7	23700.3	25056.1	28998.5	0	0	23.5671	0
AT2G42930	0	0	0	0	0	0	0	0	0	0	0	0	0	0	9.90707	120.199	0	0	0	0
AT2G43386	0	0	0	0	0	0	0	0	0	0	0	0	0	0	0	0	0	0	0	0
AT2G43510	56.8978	0	10.0569	0	0	0	50.8014	0	79.0474	0	0	0	0	0	0	0	0	0	0	0
AT2G43520	8.90509	0	0	0	0	0	0	0	0	0	0	0	0	0	0	0	0	0	0	0
AT2G43530	0	0	0	0	0	0	0	0	0	0	0	0	0	0	0	0	0	0	0	0
AT2G43535	0	0	0	0	0	0	0	0	0	0	0	0	0	0	0	0	0	0	0	0
AT2G43550	0	0	0	0	0	0	0	0	8.82605	0	0	0	0	0	0	0	0	0	0	0
AT2G43660	0	0	0	0	0	0	0	67.8492	79.0474	16.024	85.9487	45.2983	64.4299	90.1259	429.273	67.7842	58.701	139.009	23.5671	89.4976
AT2G43670	0	0	0	0	0	0	0	0	20.6109	0	0	0	0	0	0	0	0	0	0	0
AT2G45180	0	0	0	0	0	0	0	0	8.82605	0	0	0	0	0	0	0	0	0	0	0
AT2G48140	0	0	0	0	0	0	0	0	0	0	0	0	0	0	0	0	0	0	0	0
AT3G01185	0	0	0	0	0	0	0	0	0	0	22.5809	0	0	12.8676	0	0	21837.6	26490.6	21511.3	20417.5
AT3G01322	0	0	0	0	0	0	0	0	387.536	382.805	160.013	314.86	748.973	570.699	506.433	458.557	0	0	0	0
AT3G01323	0	0	0	0	0	0	0	0	11125.5	4284.78	3156.81	399.361	3339.3	948.275	982.711	8131.23	0	0	0	0
AT3G01324	0	0	0	0	0	0	0	0	112.398	35.4261	0	0	89.8753	12.8676	0	22.189	0	0	0	0
AT3G01325	0	0	0	0	0	0	0	0	0	0	0	0	0	0	0	0	0	0	0	0
AT3G01326	0	0	0	0	0	0	0	0	9092.39	3369.41	3223.15	1913.01	3984.03	4039.32	4494.26	7434.5	0	0	0	0
AT3G01327	0	0	0	0	0	0	0	0	1136.41	1218.5	1078.95	335.612	996.568	1114.48	1445.59	1013.32	0	0	0	0
AT3G01328	0	0	0	0	0	0	0	14.0428	543.388	198.141	85.9487	75.0238	382.932	12.8676	23.3665	577.509	0	0	0	0
AT3G01329	0	0	0	0	0	0	14.5462	0	0	0	0	19.1205	40.3043	29.7557	9.90707	9.53358	0	0	0	0
AT3G01331	0	0	0	0	0	0	0	0	11967	5111.57	4315.87	1049.57	3296.88	600.844	1163.73	4559.09	0	0	0	0
AT3G02885	0	0	0	0	0	0	0	0	0	16.024	0	0	0	48.5892	23.3665	9.53358	0	0	0	0
AT3G03272	0	0	0	0	0	0	0	0	8.82605	0	0	159.5	0	12.8676	9.90707	22.189	0	0	0	0
AT3G03826	0	7.41157	0	0	0	0	0	0	1032.37	579.925	52.4801	19.1205	89.8753	286.24	214.721	36.3705	0	21.0394	52.0285	0
AT3G03828	0	0	0	0	0	0	0	0	62684.9	45848.9	67405.8	82124.3	48910.6	44215.4	53093.7	57979.9	82.6101	1317.4	3121.47	1536.24
AT3G04540	0	0	0	0	0	0	0	0	46464.1	36263	46588.8	29050.6	36733.2	21375.1	13725.7	41054.3	0	0	0	0
AT3G04545	0	0	0	0	0	0	0	0	25192.8	9390.74	15104.7	8636.62	6045.54	0	55.1114	237.741	0	0	0	0
AT3G04735	0	0	0	0	0	0	0	0	222.911	198.141	160.013	31.6676	18.0744	135.388	9.90707	529.342	0	0	52.0285	0
AT3G04903	0	0	0	0	0	0	0	0	0	0	0	0	0	0	0	0	0	0	0	0
AT3G04943	0	0	0	0	0	0	0	0	0	0	0	0	0	0	0	0	0	0	0	0
AT3G04945	0	0	0	0	0	0	0	0	0	0	0	0	0	0	9.90707	0	0	0	0	0
AT3G05490	0	0	0	0	0	0	0	0	8.82605	101.11	511.73	177.739	40.3043	233.876	23.3665	84.6507	0	0	0	0
AT3G05727	0	0	0	0	0	0	0	0	0	0	0	0	0	0	0	0	0	0	0	0
AT3G05730	0	0	0	0	0	0	0	0	0	0	0	0	0	0	0	0	0	0	0	0
AT3G06985	8.90509	0	0	0	0	0	0	0	16973	14199.3	18401.8	13093	18733.6	20982.3	20924.3	16591.3	0	0	0	0
AT3G07005	0	0	0	0	0	0	0	0	8862.75	4433.72	5754.06	4812.27	9029.66	17832.8	17252.5	14185.6	0	206.289	480.605	132.591
AT3G07450	0	0	0	0	0	0	0	0	48.1313	0	0	8.07077	0	12.8676	0	0	15.9213	0	52.0285	0
AT3G08770	0	0	0	0	0	0	0	0	0	0	0	0	0	0	9.90707	0	0	0	0	0
AT3G10185	0	0	0	0	0	0	0	0	0	0	0	0	0	0	0	0	0	0	0	0
AT3G10195	0	0	0	0	0	0	0	0	0	0	0	0	0	0	0	0	0	0	0	0
AT3G11780	8.90509	0	0	0	0	24.0299	0	0	95.4556	0	52.4801	19.1205	40.3043	12.8676	23.3665	36.3705	0	0	0	0
AT3G11825	0	0	0	0	0	0	0	0	0	0	0	0	0	0	0	0	0	0	0	0
AT3G12545	0	0	0	0	0	0	0	0	0	0	0	0	0	0	0	0	0	0	0	0
AT3G13403	0	0	0	0	0	0	0	0	0	0	0	0	0	0	0	0	0	0	0	0
AT3G13898	0	0	0	0	0	0	0	0	0	0	0	0	0	0	0	0	0	0	0	0
AT3G16570	0	0	0	0	0	0	0	0	0	0	0	0	18.0744	0	23.3665	0	0	0	0	0
AT3G16670	0	0	0	0	0	0	0	0	0	0	0	0	0	0	0	0	0	0	0	0
AT3G16895	0	0	0	0	0	0	0	0	0	0	0	0	0	0	0	0	0	0	0	13.6551
AT3G17080	0	0	0	0	0	0	0	0	0	0	0	0	0	0	0	0	7195.68	12980.7	11416.4	9862.71
AT3G17140	8.90509	0	0	0	0	0	0	0	732.096	410.311	417.61	196.353	40.3043	135.388	695.21	157.765	0	0	0	0
AT3G17155	0	0	0	0	0	0	0	0	0	0	0	0	0	0	0	0	0	0	0	0
AT3G18280	0	0	0	0	0	0	0	0	0	0	0	0	0	0	0	0	0	0	0	0
AT3G19690	0	0	0	0	0	0	0	0	387.536	466.017	327.143	107.316	229.674	183.478	237.086	258.596	0	21.0394	114.862	0
AT3G20993	0	0	0	0	0	0	0	0	1794.8	1573.07	464.244	1181.72	1142.06	661.917	214.721	505.545	0	0	0	0
AT3G20997	0	0	0	0	0	0	0	0	3503.03	2693.88	2193.46	3813.05	3724.29	8090.04	7205.89	5344.14	0	0	0	0
AT3G21351	0	0	0	0	0	0	0	0	0	0	0	8.07077	0	0	0	0	0	0	0	0
AT3G21352	0	0	0	0	0	0	0	0	0	148.611	0	0	0	0	0	0	0	0	0	0
AT3G22570	0	0	0	0	0	0	0	0	0	0	0	0	0	0	0	0	0	0	0	0
AT3G22580	0	0	0	0	0	0	0	0	8.82605	0	0	0	0	0	0	0	0	0	0	0
AT3G22600	0	0	0	0	0	0	0	0	8.82605	0	0	0	0	0	23.3665	0	0	0	0	0
AT3G22820	0	0	0	0	0	0	0	0	0	0	0	0	0	0	0	0	0	0	0	0
AT3G23165	8.90509	0	10.0569	0	0	0	14.5462	0	8.82605	0	0	0	0	29.7557	9.90707	0	0	0	0	0
AT3G23167	0	0	10.0569	0	0	0	0	0	8.82605	0	0	0	0	0	0	0	0	0	0	0
AT3G23715	0	0	0	0	0	0	0	0	0	0	0	0	0	0	0	0	0	0	0	0
AT3G23727	0	0	0	0	0	0	0	0	0	0	0	0	0	0	0	0	0	0	0	0
AT3G23805	0	0	0	0	0	0	0	0	0	0	0	0	0	0	9.90707	22.189	0	47.4452	0	0
AT3G24065	0	0	0	0	0	0	0	0	13682.5	5111.57	6725.79	2990.89	6647.68	21769.1	33013.2	27486.2	0	0	0	0
AT3G24068	0	0	0	0	0	0	0	0	6810.61	3550.23	1415.49	234.623	853.907	850.875	7555.6	8680.7	0	0	0	0
AT3G24465	0	0	0	0	0	0	0	0	0	0	22.5809	0	0	0	0	0	0	0	0	0
AT3G24508	0	0	0	0	0	0	0	0	0	35.4261	0	0	18.0744	286.24	91.0387	0	0	0	23.5671	0
AT3G24510	0	0	0	0	0	0	0	0	53693.4	40477.3	52098.7	60263	47507.8	43706	39360.3	52041.8	82.6101	1501.02	5276.86	13.6551
AT3G24513	0	0	0	0	0	0	0	0	0	0	0	0	89.8753	0	0	0	0	0	0	0
AT3G25165	0	0	0	0	0	0	0	0	0	0	0	0	0	0	0	0	0	0	0	0
AT3G25170	0	0	0	0	0	0	0	0	0	0	0	0	0	0	0	0	0	0	0	0
AT3G25265	0	0	0	0	0	0	0	0	0	0	0	0	0	0	0	0	0	0	0	0
AT3G27425	0	0	0	0	0	0	0	0	33.8499	78.3203	85.9487	19.1205	18.0744	29.7557	23.3665	9.53358	0	21.0394	23.5671	0
AT3G27503	0	0	0	0	0	0	0	0	8.82605	0	0	0	0	0	0	0	0	0	0	0
AT3G27831	0	0	0	0	0	0	0	0	0	0	0	0	0	0	0	0	0	0	0	0
AT3G27835	0	0	0	0	0	0	0	0	0	0	0	0	0	0	0	0	0	0	0	0
AT3G29152	0	0	0	0	0	0	0	0	0	0	0	0	0	0	91.0387	51.6439	0	0	0	0
AT3G29780	0	0	0	0	0	0	0	0	0	0	0	0	0	0	0	0	0	0	0	0
AT3G29797	0	0	0	0	0	0	0	0	0	0	0	0	0	0	0	0	25495.3	30352.8	32058.5	34752.3
AT3G30247	0	0	0	0	0	0	0	0	0	0	0	0	0	0	0	0	26408	26066.4	39918.4	32787.4
AT3G30383	0	0	0	0	0	0	0	0	0	0	0	0	0	0	0	0	8352.33	6989.27	5013.27	7917.57
AT3G30385	0	0	0	0	0	0	0	0	0	0	0	0	0	0	0	0	0	0	0	0
AT3G30387	0	0	0	0	0	0	0	0	0	0	0	0	0	0	0	0	0	0	0	0
AT3G33187	0	0	0	0	0	0	0	0	0	0	0	0	0	0	0	0	0	0	0	0
AT3G42473	0	28.5042	0	0	0	0	0	0	5107.28	1638.71	464.244	356.619	7304.53	16426.7	25056.1	10857.1	7795.75	6815.13	10951.7	1855.51
AT3G42565	0	0	0	0	0	0	0	0	0	0	0	0	0	0	0	0	15.9213	0	23.5671	154.974
AT3G43083	8.90509	0	0	0	0	0	0	14.0428	0	0	22.5809	0	0	0	0	0	0	0	0	0
AT3G43505	0	0	0	0	0	0	0	0	4866.66	3405.48	3968.38	15491.4	7969.49	2892.06	1350.34	3865.82	0	0	0	0
AT3G44100	8.90509	7.41157	10.0569	0	0	37.8745	0	14.0428	129.822	35.4261	0	75.0238	64.4299	12.8676	72.6452	84.6507	0	0	0	0
AT3G44115	0	0	0	0	0	0	0	0	0	0	0	0	0	0	0	0	25677.4	23960.6	34788.2	18466.6
AT3G44428	0	0	0	0	0	0	0	0	0	0	0	0	0	0	23.3665	0	0	0	0	0
AT3G44718	0	0	0	0	0	0	0	0	0	0	0	0	0	0	0	0	0	0	0	0
AT3G45093	0	0	0	0	0	0	0	0	4969.53	4284.78	3762.43	1426.97	4865.99	786.986	259.865	701.054	0	0	0	0
AT3G45243	0	0	0	0	0	0	0	0	0	0	0	0	0	0	0	0	0	0	0	0
AT3G45245	0	0	0	0	0	0	0	0	48.1313	56.3472	0	0	89.8753	0	0	0	0	0	0	0
AT3G45248	0	0	0	0	0	0	0	0	0	0	0	0	0	0	0	0	0	0	0	0
AT3G45252	0	0	0	0	0	0	0	0	8.82605	0	0	0	0	0	0	0	0	0	0	0
AT3G45275	0	0	0	0	0	0	0	0	0	0	0	0	0	0	0	0	0	0	0	0
AT3G45285	0	53.3235	0	0	0	0	0	0	48.1313	1346.1	121.969	8.07077	1327.51	0	23.3665	0	0	21.0394	327.215	0
AT3G48205	0	0	0	0	0	0	0	0	23676.3	24937.3	25985.1	6445.54	17505.2	8615.38	13039.6	21730	0	0	0	0
AT3G48208	0	0	0	0	0	0	0	0	344.878	16.024	327.143	0	0	755.371	55.1114	36.3705	0	76.3444	0	0
AT3G48209	0	0	0	0	0	0	0	14.0428	8.82605	0	121.969	0	0	12.8676	9.90707	9.53358	0	0	0	0
AT3G48231	0	0	0	0	0	0	0	0	56840.9	45147.8	60279.9	63988.2	41236.5	33137.9	31967	52150.7	0	0	0	0
AT3G48675	0	0	0	0	0	0	0	0	20.6109	0	0	0	0	0	0	0	0	21.0394	0	0
AT3G49550	0	17.3382	0	45.3618	0	52.305	0	0	63.2418	16.024	22.5809	141.662	89.8753	48.5892	129.984	36.3705	0	0	0	0
AT3G50925	0	0	0	0	0	0	0	0	0	0	0	0	0	0	0	0	0	0	0	0
AT3G51590	0	0	0	0	0	0	0	0	0	0	0	0	0	0	0	0	0	0	0	0
AT3G51600	0	7.41157	10.0569	0	0	0	0	0	0	0	0	0	0	0	9.90707	0	0	0	0	0
AT3G52130	0	0	0	0	0	0	0	0	33.8499	0	0	0	0	0	0	0	0	0	0	0
AT3G53980	0	0	0	0	0	0	0	0	0	0	0	0	0	0	9.90707	0	15.9213	0	0	0
AT3G55252	0	0	0	0	0	0	0	0	6665.34	6188.62	5827.84	1181.72	5406.08	3091.96	5097.74	7588.35	0	0	0	0
AT3G55254	0	0	0	0	0	0	0	0	1513.89	1704.69	1358.3	19.1205	1478.47	4679.31	3184.86	5344.14	0	21.0394	23.5671	0
AT3G55665	0	0	0	0	0	0	0	0	4391.95	2073.12	864.297	294.374	1478.47	4464.18	5882.24	11518.2	0	0	0	0
AT3G55672	0	7.41157	0	0	0	0	0	0	8.82605	275.407	22.5809	19.1205	64.4299	183.478	283.035	197.021	15.9213	21.0394	23.5671	0
AT3G55677	0	0	0	0	0	0	0	0	184.594	148.611	22.5809	8.07077	18.0744	313.08	110.179	367.19	0	0	0	0
AT3G56610	0	0	0	0	0	0	0	0	0	0	0	0	0	0	0	0	22431	48028.4	25010.9	16146.8
AT3G57310	0	0	0	0	0	0	0	0	3697.35	2175.13	2318.21	1399.28	2062.37	4293.36	3944.7	4002.82	0	0	0	0
AT3G57840	0	0	0	0	0	0	0	0	0	0	0	0	0	0	0	0	365.773	748.55	681.266	273.257
AT3G59455	0	0	0	0	0	0	0	0	0	0	0	0	0	0	0	0	0	0	0	0
AT3G59930	0	0	0	0	0	0	0	0	0	0	0	0	0	0	0	0	0	0	0	0
AT3G61172	0	0	0	0	0	0	0	0	9361.65	1540.38	4668.42	5418.21	3085.9	1319.72	6345.98	6299.27	0	0	0	0
AT3G61175	0	0	0	0	0	0	0	0	0	0	0	0	0	0	0	0	0	0	0	0
AT3G61177	0	0	0	0	0	0	0	0	0	0	0	0	0	0	0	0	0	0	0	0
AT3G61182	0	0	0	0	0	0	0	0	17533.6	10298.6	10193.4	13739.2	13224.8	10273.7	12119.5	17080.3	0	0	0	0
AT3G61980	83.8466	7.41157	36.7761	0	31.6379	11.0398	32.0202	14.0428	8.82605	0	0	0	0	0	0	36.3705	36.2665	47.4452	52.0285	13.6551
AT3G63360	0	0	0	0	0	0	0	0	0	0	0	0	0	29.7557	0	0	0	0	0	0
AT4G00165	0	0	0	0	0	0	0	0	0	0	0	0	0	0	9.90707	9.53358	0	0	0	0
AT4G00872	0	0	0	0	0	0	0	0	0	0	0	0	0	0	0	0	0	0	0	0
AT4G01575	70.2004	94.8835	10.0569	0	0	11.0398	0	0	323.898	173.151	327.143	177.739	200.415	540.828	506.433	577.509	0	0	0	0
AT4G02270	0	0	0	0	0	0	0	0	0	0	0	0	0	0	0	0	0	0	0	0
AT4G07515	0	0	0	0	0	0	0	0	0	0	0	0	0	0	0	0	2431.89	4289.41	4284.59	2083.91
AT4G07820	0	0	0	0	0	0	0	0	0	0	0	0	0	0	0	0	0	0	0	0
AT4G08025	0	0	0	0	0	0	0	0	0	0	0	0	0	0	0	0	35218.7	44798.6	30803.2	30451.7
AT4G08028	0	0	0	0	0	0	0	0	0	0	0	0	0	0	0	0	0	0	0	0
AT4G08039	0	0	0	0	0	0	0	0	0	0	0	0	0	0	0	0	0	0	0	0
AT4G08485	0	0	0	0	0	0	0	0	0	0	0	0	0	0	0	0	0	0	0	0
AT4G08530	0	0	0	0	0	0	0	0	0	0	0	0	0	0	0	0	0	0	0	0
AT4G08685	0	17.3382	0	0	0	11.0398	0	0	0	16.024	0	0	0	0	0	0	0	0	0	0
AT4G08869	0	0	0	0	0	0	0	0	0	0	0	0	0	0	0	0	5682.82	5056.43	14491.4	10982.5
AT4G08875	0	0	0	0	0	0	0	0	0	0	0	0	0	0	0	0	5113.1	5841.08	14251.7	10316.8
AT4G09090	0	0	0	0	0	0	0	0	4969.53	3952.08	2893.94	1235.43	714.42	233.876	3409.51	1400.83	0	0	0	0
AT4G09153	0	0	0	0	0	0	0	0	30032	12782.2	9303.1	7352.72	15973.1	30668.4	35478.9	31816.2	1012.72	5056.43	4284.59	2282.61
AT4G09462	0	0	0	0	0	0	0	0	20919.8	10257.1	10111.9	4953.56	6368.81	12643.9	16995.6	25173.9	0	0	0	0
AT4G09464	0	0	0	0	0	0	0	0	0	0	0	0	0	0	0	0	0	0	0	0
AT4G09465	8.90509	7.41157	0	0	0	0	0	0	147.684	198.141	121.969	124.256	714.42	286.24	283.035	157.765	0	0	0	0
AT4G09466	0	0	0	0	0	0	0	0	48.1313	56.3472	85.9487	124.256	783.742	340.324	379.251	138.753	0	0	0	0
AT4G09467	0	0	0	0	0	0	0	0	0	0	0	0	0	0	0	0	0	0	0	0
AT4G09545	0	0	0	0	0	0	0	0	0	0	0	0	0	0	0	0	2348.4	11904.3	19071.7	3031.69
AT4G09600	0	0	0	0	0	0	0	0	0	0	0	0	0	0	0	0	0	0	0	0
AT4G09610	0	0	0	0	0	0	0	0	0	0	0	0	0	0	0	0	0	0	0	0
AT4G09647	0	0	0	0	0	0	0	0	0	0	0	0	0	0	9.90707	0	0	0	0	0
AT4G09795	0	0	0	0	0	0	0	0	0	0	0	0	0	0	0	0	0	0	0	0
AT4G09984	0	0	0	0	0	0	0	0	0	0	0	0	0	0	0	0	0	0	0	0
AT4G10115	0	0	0	0	0	0	0	0	0	0	0	0	0	0	0	0	0	0	0	0
AT4G10457	0	0	0	0	0	0	0	0	0	0	0	0	0	0	0	0	0	0	0	0
AT4G10595	0	0	0	0	0	0	0	0	0	0	0	8.07077	0	0	0	0	0	0	0	0
AT4G10603	0	0	0	0	0	0	0	0	0	0	0	0	0	0	0	0	0	0	0	0
AT4G10767	0	0	0	0	0	0	0	0	0	0	0	0	0	0	0	0	0	0	0	0
AT4G11393	0	0	0	0	0	0	0	0	0	0	0	0	0	0	0	0	0	0	0	0
AT4G11485	397.254	124.742	245.748	71.4342	19.4495	230.501	440.312	374.766	262.476	124.573	864.297	254.243	512.154	424.284	429.273	344.939	216.428	106.992	253.578	373.827
AT4G11510	0	0	0	0	0	0	0	0	6737.9	14936.5	13974.8	36963.3	16393.8	2577.18	1225.34	1958.83	0	0	0	0
AT4G11653	0	0	0	0	0	0	0	0	8.82605	0	0	0	0	0	0	0	13163	14264	15213.5	14307.3
AT4G11760	0	0	0	0	0	0	0	0	8.82605	0	0	0	0	0	0	0	0	0	0	0
AT4G12360	0	0	0	0	0	0	0	0	0	0	0	0	0	0	0	0	0	0	0	0
AT4G12470	0	0	0	0	0	0	0	0	0	0	0	8.07077	0	0	0	0	0	0	0	0
AT4G12480	0	0	0	0	0	0	0	0	0	0	0	0	0	29.7557	55.1114	0	0	0	0	0
AT4G12510	0	0	0	0	0	0	0	0	0	0	0	0	0	0	0	0	0	0	0	0
AT4G12520	0	0	0	0	0	0	0	0	0	0	0	0	0	0	0	0	0	0	0	0
AT4G12530	0	0	0	0	0	0	0	0	0	0	0	0	0	0	0	0	0	0	0	0
AT4G12545	0	0	0	0	0	0	0	0	0	0	0	0	0	0	0	0	0	0	0	0
AT4G12550	0	0	0	0	0	0	0	0	0	0	0	0	0	0	0	0	0	0	0	0
AT4G12825	0	0	0	0	0	0	0	0	0	0	0	0	0	12.8676	0	0	0	0	0	0
AT4G12970	0	0	0	0	0	0	0	0	0	0	0	0	0	0	0	0	0	0	0	0
AT4G13075	0	0	0	0	0	0	0	0	0	0	0	0	0	0	0	0	0	0	0	0
AT4G13095	0	0	0	0	0	0	0	0	20.6109	0	0	0	0	0	0	0	0	21.0394	0	0
AT4G13235	0	0	0	0	0	0	0	0	0	0	0	0	0	0	0	0	0	0	0	0
AT4G13261	0	0	0	0	0	0	0	0	0	0	0	0	0	0	0	0	16617.4	23334.1	12529.3	15750
AT4G13263	0	0	0	0	0	0	0	0	0	0	0	0	0	0	0	0	52248.2	52698.2	39850.3	28764.6
AT4G13950	0	7.41157	0	0	0	24.0299	0	0	242.546	101.11	0	8.07077	64.4299	29.7557	91.0387	51.6439	0	0	0	0
AT4G13955	0	28.5042	0	0	0	0	0	0	1852.01	5839.61	2318.21	124.256	6834.49	4421.37	5016.44	906.979	15.9213	0	599.967	13.6551
AT4G13968	0	0	0	0	0	0	0	0	0	0	0	0	0	0	0	0	0	0	0	0
AT4G14010	0	0	0	0	0	0	0	0	0	0	0	0	0	0	0	0	0	0	0	0
AT4G14272	0	0	0	0	0	0	0	0	48.1313	35.4261	0	31.6676	18.0744	0	72.6452	9.53358	0	0	0	0
AT4G14276	0	0	0	0	0	0	0	0	15058.8	9063.28	6801.63	9033.49	11903.6	28291.9	50614	32315.3	0	0	0	0
AT4G14723	0	0	0	0	0	0	0	0	0	0	0	0	0	0	0	0	0	0	0	0
AT4G14785	0	0	0	0	0	0	0	0	0	0	0	0	0	0	0	0	0	0	0	0
AT4G14815	0	0	0	20.8713	0	0	0	0	0	0	0	0	0	0	0	0	0	0	0	0
AT4G15733	0	0	0	0	0	0	0	0	0	0	0	0	0	0	0	0	0	0	0	13.6551
AT4G15735	0	28.5042	0	0	0	0	0	0	222.911	301.831	22.5809	75.0238	171.725	159.118	1445.59	553.331	0	0	23.5671	0
AT4G15800	0	0	0	0	0	0	0	0	8.82605	16.024	0	19.1205	40.3043	12.8676	0	22.189	0	0	0	0
AT4G15953	0	0	0	0	0	0	0	0	0	0	0	0	0	0	0	0	0	0	0	0
AT4G16165	0	0	0	0	0	0	0	0	0	0	0	0	0	0	0	0	0	0	0	0
AT4G16195	0	7.41157	0	0	0	0	0	0	63.2418	56.3472	0	0	40.3043	0	0	22.189	0	0	0	0
AT4G16295	0	0	0	0	0	0	0	0	0	0	0	0	0	0	0	0	0	0	0	13.6551
AT4G17215	0	0	0	0	0	0	0	0	0	35.4261	0	0	0	0	0	0	0	0	0	0
AT4G17713	0	0	0	0	0	0	0	0	9671.12	5454.9	1245.19	2990.89	4643.29	29594.8	28584.5	17931	0	350.561	1686.21	177.834
AT4G17718	0	0	0	0	0	0	0	0	612.943	249.301	160.013	75.0238	229.674	1566.33	2423.21	1315.94	58.701	106.992	253.578	132.591
AT4G18823	0	0	0	0	0	0	0	0	2054.74	2658.87	1887.18	1235.43	2262.49	2460.76	6345.98	3797.65	0	0	0	0
AT4G19035	0	0	0	0	0	0	0	0	0	0	22.5809	8.07077	40.3043	0	0	0	0	0	0	0
AT4G19038	0	0	10.0569	0	0	0	0	14.0428	0	0	0	0	0	0	0	0	0	0	0	0
AT4G19905	0	0	0	0	0	0	0	0	1967.38	1507.77	4882.28	59.7958	3127.94	4123.7	982.711	2141.62	15.9213	106.992	441.587	0
AT4G21310	0	0	0	0	0	0	0	0	0	0	0	0	18.0744	12.8676	0	0	0	21.0394	0	0
AT4G22105	31.5826	641.041	304.748	45.3618	308.216	771.094	1566.96	954.956	5350	1837.61	2008.71	1510.68	2505.83	5601.15	6773.31	3831.71	2265.37	8404.61	5755.45	2824.42
AT4G22115	0	0	0	0	0	0	0	0	20.6109	16.024	0	0	40.3043	48.5892	72.6452	9.53358	0	0	0	0
AT4G22210	0	0	0	0	0	0	0	0	0	0	0	0	0	0	0	0	0	0	0	0
AT4G22212	0	0	0	0	0	0	0	0	0	0	0	0	0	0	0	0	0	0	0	0
AT4G22217	0	0	0	0	0	0	0	0	0	0	0	0	0	0	0	0	0	0	0	0
AT4G22230	0	0	0	0	0	0	0	0	0	0	0	0	0	0	0	0	0	0	0	0
AT4G22235	0	0	0	0	0	0	0	0	0	0	0	0	0	0	0	0	0	0	0	0
AT4G22460	0	0	0	0	0	0	0	0	0	0	0	0	0	0	0	0	0	0	0	0
AT4G22490	0	0	0	0	0	0	0	0	0	0	0	0	0	0	0	0	0	0	0	0
AT4G22513	0	0	0	0	0	0	0	0	0	0	0	0	0	0	0	0	0	0	0	0
AT4G22517	0	0	0	0	0	0	0	0	0	0	0	0	0	0	0	0	0	0	0	0
AT4G22520	0	0	0	0	0	0	0	0	0	0	0	0	0	0	0	0	0	0	0	0
AT4G22610	0	0	0	0	0	0	0	0	0	0	0	0	0	0	0	0	0	0	0	0
AT4G22630	0	7.41157	0	0	0	0	0	0	0	0	0	0	0	0	0	0	0	47.4452	0	0
AT4G22640	0	0	0	0	0	0	0	0	0	0	0	0	0	0	0	0	0	0	0	0
AT4G22650	0	0	0	0	0	0	0	0	0	0	0	0	0	0	0	0	0	0	0	0
AT4G22666	0	0	0	0	0	0	0	0	0	0	0	0	0	0	0	0	0	0	0	0
AT4G24973	0	0	0	0	0	0	0	0	0	0	0	0	0	0	0	0	0	0	0	0
AT4G24974	0	0	0	0	8.4662	0	0	0	36496.5	24844.5	24546.6	10449.1	29832.9	32713.9	45600.7	42677.4	0	0	0	0
AT4G24975	0	0	0	0	0	0	0	0	1996.43	1061.37	283.467	314.86	714.42	3416.47	2999.95	2203.19	1310.54	2615.34	3022.6	1105.27
AT4G26466	0	0	0	0	0	0	0	0	0	0	0	0	0	0	0	0	274.676	388.236	327.215	399.64
AT4G26880	0	0	0	0	0	0	0	0	0	0	0	0	0	0	0	0	0	0	0	0
AT4G27140	0	0	0	0	0	0	0	0	0	0	0	0	0	0	0	0	0	0	0	0
AT4G27150	0	0	0	0	0	0	0	0	0	0	0	0	0	0	0	0	0	0	0	0
AT4G27160	0	0	0	0	0	0	0	0	0	0	0	0	0	0	0	0	0	0	0	0
AT4G27170	0	0	0	0	0	0	0	0	0	0	0	0	0	0	0	0	0	0	0	0
AT4G28280	0	0	0	0	0	0	0	0	8.82605	0	0	0	0	0	0	0	0	0	0	0
AT4G28405	0	0	0	0	0	0	0	0	8.82605	0	0	8.07077	0	0	9.90707	9.53358	0	0	52.0285	0
AT4G29033	70.2004	0	67.2035	0	0	11.0398	90.8686	128.144	129.822	35.4261	85.9487	19.1205	171.725	367.953	283.035	157.765	15.9213	21.0394	82.6857	49.2781
AT4G29035	0	0	0	0	0	0	0	0	203.588	301.831	0	45.2983	382.932	395.945	214.721	157.765	0	0	0	0
AT4G29273	0	0	0	0	0	0	0	0	0	16.024	0	8.07077	0	0	0	0	0	0	0	13.6551
AT4G29280	0	0	0	0	0	0	0	0	48.1313	35.4261	0	0	0	12.8676	0	0	0	0	0	0
AT4G29283	0	0	0	0	0	0	0	0	147.684	56.3472	0	0	18.0744	0	9.90707	0	0	0	0	0
AT4G29285	0	0	10.0569	0	0	0	0	0	15185.1	7929.14	1826.93	6037.79	11853.2	11827.5	2999.95	6561.11	0	0	0	0
AT4G29290	0	0	10.0569	0	0	0	0	0	95.4556	173.151	52.4801	75.0238	143.673	135.388	532.683	258.596	0	0	0	49.2781
AT4G29300	0	0	0	0	0	0	0	0	33.8499	16.024	0	124.256	18.0744	29.7557	150.387	36.3705	0	0	0	0
AT4G29305	0	0	0	0	0	11.0398	0	0	0	0	0	0	0	0	0	0	0	0	0	0
AT4G30064	0	7.41157	0	0	0	0	0	0	165.952	173.151	52.4801	0	0	90.1259	9.90707	120.199	0	0	0	0
AT4G30067	0	0	0	0	0	11.0398	0	0	13848	16160.7	20046	22874.7	21714.7	20312	20764.2	14661.3	0	0	0	0
AT4G30070	8.90509	0	0	0	0	0	0	0	5107.28	2175.13	4037.46	2090.91	3212.26	4550.02	3110.64	2049.86	82.6101	1317.4	2438.21	1504.8
AT4G30074	8.90509	0	0	0	0	11.0398	0	0	54650.2	27177.3	26081.6	30410.5	19594.6	313.08	2041.2	27389.1	0	0	0	0
AT4G30320	0	0	0	0	0	0	0	0	0	0	121.969	0	0	0	0	0	0	0	0	0
AT4G30880	0	0	0	0	0	0	0	0	0	0	0	0	0	0	0	0	0	0	0	0
AT4G32100	0	0	0	0	0	0	0	0	8.82605	0	0	8.07077	0	0	0	0	0	0	0	0
AT4G32105	0	0	0	0	0	0	0	0	20.6109	0	0	8.07077	0	0	0	0	0	0	0	0
AT4G32714	0	0	10.0569	0	0	0	0	0	0	0	0	0	0	0	0	0	0	0	0	0
AT4G32717	8.90509	0	0	0	0	0	0	0	8.82605	0	0	0	0	0	0	0	0	0	0	0
AT4G33355	0	0	0	0	0	0	0	0	0	0	0	0	40.3043	0	0	0	0	0	0	0
AT4G33465	0	0	0	0	0	0	0	0	0	0	0	8.07077	0	0	0	0	0	0	0	0
AT4G33550	0	0	0	0	0	0	0	0	0	0	0	0	0	0	0	0	0	0	0	0
AT4G33710	0	0	0	0	0	0	0	0	0	0	0	0	0	0	0	0	0	0	0	0
AT4G33720	0	0	0	0	0	0	0	0	0	0	0	0	0	0	0	0	0	0	0	0
AT4G35165	0	0	0	0	0	0	0	0	0	0	0	0	0	0	0	0	56007.2	76412.9	44303.8	42411.8
AT4G35725	0	0	0	0	0	0	0	0	12656.3	7848.88	8506.64	5854.2	2835.3	3375.6	4100.3	8601.81	0	0	0	0
AT4G37810	0	0	0	0	0	0	0	0	0	0	0	0	0	0	0	0	0	0	0	0
AT4G39340	10398.6	17432.8	14432.5	11075.9	15763.6	10841.9	16169.1	19306.4	33.8499	16.024	121.969	90.8873	116.349	29.7557	9.90707	9.53358	0	0	0	0
AT4G39917	0	0	0	0	0	0	0	0	21412.2	22310.1	34495.5	16651.8	29718.7	19203.2	22051.6	17571.9	0	0	0	0
AT5G01015	0	0	0	0	0	0	0	0	8.82605	0	0	0	0	0	0	0	0	21.0394	0	0
AT5G01870	0	0	0	0	0	0	0	0	0	0	0	0	0	0	0	0	0	0	0	0
AT5G04045	0	0	0	0	0	11.0398	0	0	4091.6	1638.71	6499.17	895.215	545.216	1930.49	4975.89	2867.47	0	0	0	0
AT5G05020	0	0	0	0	0	0	0	0	0	0	0	0	0	0	0	0	0	0	0	0
AT5G05598	0	0	0	0	0	0	0	0	0	0	0	0	0	0	0	0	0	0	0	0
AT5G05960	0	0	0	0	0	0	0	0	0	0	0	0	0	0	9.90707	0	0	0	0	0
AT5G06480	19.7938	7.41157	0	0	31.6379	24.0299	0	14.0428	112.398	16.024	0	45.2983	18.0744	0	0	36.3705	0	0	0	0
AT5G07230	0	0	0	0	0	0	0	0	0	0	0	0	0	0	0	0	0	0	0	0
AT5G08055	0	0	0	0	0	0	0	0	0	0	0	0	0	0	0	0	0	0	0	0
AT5G08315	0	0	0	0	0	0	0	0	14932.7	10506.4	9062.84	15402.8	12969.3	16965.1	17924	17437.6	216.428	544.089	1549.32	451.982
AT5G08505	0	0	0	0	0	0	0	0	0	0	0	0	0	0	0	0	0	0	0	0
AT5G09370	8.90509	17.3382	10.0569	20.8713	0	24.0299	0	14.0428	13972.4	22584.9	19862.1	38865	22813.1	20423.5	22105.5	12018.5	0	0	0	0
AT5G10130	0	0	0	0	0	0	0	0	0	0	0	19.1205	0	0	0	0	0	0	0	0
AT5G10310	0	0	0	0	0	0	0	0	0	0	0	0	0	0	0	0	0	0	0	0
AT5G12060	0	0	0	0	0	0	0	0	4628.19	1378.25	2255.68	1623.71	3381.79	3788.02	4494.26	5525.61	0	0	0	0
AT5G12070	0	0	0	0	0	0	0	0	0	0	0	0	0	0	0	0	304.58	1049.05	364.86	177.834
AT5G13900	0	0	0	0	0	11.0398	0	0	184.594	0	0	0	0	0	0	0	0	0	0	0
AT5G14995	0	0	0	0	0	0	0	0	0	0	0	0	0	0	0	0	0	0	0	0
AT5G15000	0	0	0	0	0	0	0	0	0	124.573	0	0	0	0	0	9.53358	0	0	0	0
AT5G15230	0	0	0	0	0	0	0	0	7508.29	4247.65	2318.21	4118.23	2752.42	2931.85	4733.89	4140.66	0	0	0	0
AT5G16453	0	0	0	0	0	0	0	0	52528.2	39246.2	37869.2	29653.5	37734.3	33380.6	43993.3	51715.3	107.679	832.858	3722.61	30.6866
AT5G17340	0	0	0	0	0	0	0	0	0	0	0	0	0	0	9.90707	0	0	0	0	0
AT5G18403	0	0	0	0	0	0	0	0	0	0	0	0	0	0	0	0	625.673	544.089	114.862	1504.8
AT5G18407	0	0	0	0	0	0	0	0	0	0	0	0	0	0	0	0	7394.86	6873.1	4439.52	4498.81
AT5G19172	0	0	0	0	0	0	0	0	17016	11975.1	12015.6	10737	8304.86	13107.2	14170.4	15445.6	0	0	0	0
AT5G19175	0	0	0	0	0	0	0	0	5141.83	2484.71	709.234	107.316	1032.69	1389.43	2744.73	2932.32	0	47.4452	253.578	0
AT5G19315	0	0	0	0	0	0	0	0	0	0	0	0	40.3043	12.8676	55.1114	0	0	0	0	0
AT5G23035	0	0	0	0	0	0	0	0	26399.6	27036.6	19495.1	17419.3	29947.2	33380.6	38277.7	39442.7	0	0	0	0
AT5G23212	0	0	0	0	0	0	0	0	0	56.3472	0	0	64.4299	0	0	9.53358	0	0	0	0
AT5G23820	0	40.5599	22.7899	0	0	0	0	14.0428	48.1313	16.024	121.969	45.2983	116.349	48.5892	9.90707	157.765	0	0	0	0
AT5G23840	0	0	0	0	0	0	0	0	0	0	0	0	0	0	0	0	0	0	0	0
AT5G24610	0	28.5042	22.7899	0	19.4495	24.0299	0	0	147.684	35.4261	85.9487	107.316	64.4299	112.361	110.179	197.021	0	0	23.5671	30.6866
AT5G26050	0	0	0	0	0	0	0	0	589.589	198.141	371.886	45.2983	143.673	340.324	454.719	626.41	0	0	0	0
AT5G26060	0	0	0	0	0	0	0	0	0	0	0	0	0	0	0	0	0	0	0	0
AT5G26130	0	0	0	0	0	0	0	0	0	0	0	0	0	0	0	0	0	0	0	0
AT5G26673	0	0	0	0	0	0	0	0	0	0	0	0	0	0	0	0	58.701	21.0394	23.5671	0
AT5G26692	0	0	0	0	0	0	0	0	0	0	0	0	0	0	0	0	0	0	0	0
AT5G26717	0	0	0	0	0	0	0	0	48.1313	35.4261	85.9487	0	0	90.1259	214.721	197.021	15.9213	0	0	0
AT5G27495	0	0	0	0	0	0	0	0	13806.6	13509.9	15279.9	7970.16	11954.1	11322.2	12263.9	9356.37	0	0	0	0
AT5G28288	0	0	0	0	0	0	0	0	0	0	0	0	0	0	0	0	0	0	0	0
AT5G32619	0	0	0	0	0	0	0	0	0	0	22.5809	0	0	0	0	0	0	0	0	0
AT5G33355	0	0	0	0	0	0	0	0	8.82605	0	0	0	0	0	0	0	0	0	0	0
AT5G34828	0	0	0	0	0	0	0	0	0	0	0	0	0	0	0	0	0	0	0	0
AT5G34881	0	0	0	0	0	0	0	0	0	0	0	0	0	0	0	0	0	0	0	0
AT5G34882	0	0	0	0	0	0	0	0	0	0	0	0	0	0	0	0	0	0	0	13.6551
AT5G34883	0	0	0	0	0	0	0	0	0	0	0	0	0	0	0	0	0	0	0	0
AT5G34885	0	0	0	0	0	0	0	0	0	0	0	0	0	0	0	0	0	0	0	0
AT5G34887	0	0	0	0	0	0	0	0	0	0	0	0	0	0	0	0	0	0	0	0
AT5G34905	0	0	0	0	0	0	0	0	0	0	0	0	0	0	0	0	10319.1	2817.66	2777.21	1075.3
AT5G34908	0	0	0	0	0	0	0	0	0	0	0	0	0	0	0	0	0	0	0	0
AT5G35195	0	0	0	0	0	0	0	0	0	0	0	0	0	0	0	0	0	0	0	0
AT5G35405	0	0	0	0	0	0	0	0	0	0	0	0	0	0	0	0	18447.5	24589.6	17589.2	12458.7
AT5G35698	0	0	0	0	0	0	0	0	0	0	0	0	0	0	0	0	0	0	0	0
AT5G35740	0	0	0	0	0	0	0	0	0	0	0	31.6676	0	0	0	9.53358	0	0	0	0
AT5G36310	0	0	0	0	0	0	0	0	0	0	0	0	0	0	0	0	0	0	0	0
AT5G36320	0	0	0	0	0	0	0	0	0	0	0	0	0	0	0	0	0	47.4452	0	68.9611
AT5G36330	0	0	0	0	0	0	0	0	0	0	0	0	0	0	0	0	0	21.0394	52.0285	49.2781
AT5G36340	0	0	0	0	0	0	0	0	0	0	0	0	0	0	0	0	0	0	0	0
AT5G36350	0	0	0	0	0	0	0	0	0	0	0	0	0	0	0	0	0	0	0	0
AT5G36360	0	0	0	0	0	0	0	0	0	0	0	0	0	0	0	0	5301.95	16484.9	22649.4	5543.94
AT5G36370	0	0	0	0	0	0	0	0	0	0	0	0	0	0	0	0	0	0	0	0
AT5G36380	0	0	0	0	0	0	0	0	0	0	0	0	0	0	0	0	0	0	0	0
AT5G36390	0	0	0	0	0	0	0	0	0	0	0	0	0	0	0	0	0	0	0	0
AT5G36400	0	0	0	0	0	0	0	0	0	0	0	0	0	0	0	0	0	0	0	0
AT5G36410	0	0	0	0	0	0	0	0	0	0	0	0	0	0	0	0	0	0	0	0
AT5G36420	0	0	0	0	0	0	0	0	0	0	0	0	0	0	0	0	0	0	0	0
AT5G36430	0	0	0	0	0	0	0	0	0	0	0	0	0	0	0	0	0	0	0	0
AT5G36440	0	0	0	0	0	0	0	0	0	0	0	0	0	0	0	0	0	0	0	0
AT5G36450	0	0	0	0	0	0	0	0	0	0	0	0	0	0	0	0	0	0	0	0
AT5G36460	0	0	0	0	0	0	0	0	0	0	0	0	0	0	0	0	15.9213	139.009	0	13.6551
AT5G36470	0	0	0	0	0	0	0	0	0	0	0	0	0	0	0	0	0	0	0	0
AT5G36480	0	0	0	0	0	0	0	0	0	0	0	0	0	0	0	0	0	0	0	13.6551
AT5G36490	0	0	0	0	0	0	0	0	0	0	0	0	0	0	0	0	0	0	0	0
AT5G36500	0	0	0	0	0	0	0	0	0	0	0	0	0	0	0	0	0	0	0	0
AT5G36520	0	0	0	0	0	0	0	0	0	0	0	0	0	0	0	0	0	0	0	0
AT5G36540	0	0	0	0	0	0	0	0	0	0	0	0	0	0	0	0	0	21.0394	52.0285	30.6866
AT5G36550	0	0	0	0	0	0	0	0	0	0	0	0	0	0	0	0	0	21.0394	23.5671	49.2781
AT5G36657	0	0	0	0	0	0	0	0	0	0	0	0	0	0	0	0	15.9213	21.0394	0	49.2781
AT5G36658	0	0	0	0	0	0	0	0	0	0	0	0	0	0	0	0	0	584.196	182.543	154.974
AT5G36659	0	0	0	0	0	0	0	0	0	0	0	0	0	0	0	0	0	0	0	13.6551
AT5G36661	0	0	0	0	0	0	0	0	0	0	0	0	0	0	0	0	0	0	0	0
AT5G36662	0	0	0	0	0	0	0	0	0	0	0	0	0	0	0	0	0	0	0	0
AT5G36720	0	0	0	0	0	0	0	0	0	0	0	0	0	0	0	0	0	0	0	0
AT5G36738	0	0	0	0	0	0	0	0	0	0	0	0	0	0	0	0	0	0	0	0
AT5G36739	0	0	0	0	0	0	0	0	0	0	0	0	0	0	0	0	0	0	0	0
AT5G36805	0	0	0	0	0	0	0	0	0	0	0	0	0	0	0	0	0	0	0	0
AT5G36910	0	0	0	0	0	0	0	0	0	0	0	0	0	0	0	0	0	0	0	0
AT5G37473	0	0	0	0	0	0	14.5462	0	0	16.024	0	0	0	12.8676	9.90707	0	0	0	0	30.6866
AT5G37474	0	0	0	0	0	0	0	0	9323.1	6305.52	5242.42	1623.71	3853.86	17615.2	16178.4	17661.6	0	0	0	0
AT5G38160	0	0	0	0	0	0	0	0	0	0	0	0	0	0	0	0	0	0	23.5671	13.6551
AT5G38170	0	0	0	0	0	0	0	0	0	0	0	0	0	0	0	0	0	0	0	0
AT5G38180	0	0	0	0	0	0	0	0	0	0	22.5809	0	18.0744	0	0	0	0	0	0	0
AT5G38195	0	0	0	0	0	0	0	0	0	0	0	0	0	0	0	0	0	0	0	0
AT5G38197	0	0	0	0	0	0	0	0	0	0	0	0	0	0	0	0	0	0	0	0
AT5G38317	0	0	0	0	0	0	0	0	0	0	0	0	0	0	0	0	0	0	0	0
AT5G38330	0	0	0	0	0	0	0	0	17447.2	8291.59	7183.1	3055.19	9762.46	12900.9	12312.1	19517	0	0	0	0
AT5G38378	0	0	0	0	0	0	0	0	0	0	0	0	0	0	0	0	0	0	0	0
AT5G38980	0	0	0	0	0	0	0	14.0428	0	0	0	0	0	0	0	0	0	0	0	0
AT5G39365	0	0	0	0	0	0	0	0	8.82605	0	0	0	0	0	0	0	0	0	0	0
AT5G39645	0	0	0	0	0	0	0	0	165.952	410.311	0	356.619	89.8753	481.945	214.721	51.6439	0	0	0	0
AT5G40155	0	0	10.0569	0	0	0	0	0	0	0	0	0	0	0	0	0	0	0	0	0
AT5G42223	0	0	0	0	0	0	0	0	8.82605	0	0	0	0	0	0	9.53358	0	0	0	0
AT5G42232	0	0	10.0569	0	0	0	32.0202	0	27804.6	41020.5	47124.1	24125	35970.1	25195.8	27680	20664.3	0	0	0	13.6551
AT5G42235	0	0	0	0	0	0	0	0	3151.88	999.302	560.014	1942.44	2752.42	786.986	1639.7	481.949	0	0	0	0
AT5G42242	0	0	0	0	0	0	0	0	0	0	0	0	0	0	0	0	0	0	0	0
AT5G42567	0	0	0	0	0	0	0	14.0428	0	0	0	0	0	0	9.90707	0	17072	19831.8	17527.7	19098.7
AT5G42797	0	0	0	0	0	0	0	0	0	0	0	0	0	12.8676	0	0	0	0	0	0
AT5G42895	0	0	0	0	0	0	0	0	0	0	0	0	0	0	0	0	8658.43	26490.6	29095.7	14003.9
AT5G42955	0	0	0	0	0	0	0	0	0	0	0	0	0	0	0	0	107.679	76.3444	82.6857	697.633
AT5G42957	0	0	0	0	0	0	0	0	0	0	0	0	0	0	9.90707	0	36.2665	0	0	248.865
AT5G43285	0	0	0	0	0	0	0	0	0	0	0	0	0	0	0	0	15041.7	15368.6	32124.8	22256.7
AT5G43401	0	0	0	0	0	0	0	0	0	0	22.5809	0	0	0	0	0	0	0	0	0
AT5G43510	0	0	0	0	0	0	0	0	0	0	0	0	0	0	0	0	216.428	1272.06	148.217	1256.82
AT5G43513	0	0	0	0	0	0	0	0	0	0	0	0	0	0	0	0	30108.1	28197.6	44925	39030.7
AT5G43518	0	0	0	0	0	0	0	0	0	0	0	0	0	0	0	0	27571.4	27555.6	38221.2	30209.9
AT5G43525	0	0	0	0	0	0	0	0	0	0	0	0	18.0744	0	0	0	365.773	706.907	23.5671	1287.46
AT5G43695	0	0	0	0	0	0	0	0	0	0	0	0	0	0	0	0	0	0	0	0
AT5G44265	0	0	0	0	0	0	0	0	0	0	0	0	0	0	0	0	0	0	0	0
AT5G44420	0	0	0	0	0	0	0	0	0	0	0	0	0	0	0	0	0	0	0	0
AT5G44430	0	0	0	0	0	0	0	0	0	0	0	8.07077	0	0	0	0	0	0	0	0
AT5G44495	0	0	0	0	0	0	0	0	0	0	22.5809	0	18.0744	0	9.90707	9.53358	2942.04	11527.7	28768.7	3066.44
AT5G44973	0	0	0	0	0	0	0	0	44713	29014.8	23028.5	45061.2	19973	14619.1	13923	27001.5	0	0	0	0
AT5G45875	0	0	0	0	0	0	0	0	0	0	0	0	0	0	0	0	0	0	0	0
AT5G46871	0	0	0	0	0	0	0	0	8.82605	0	0	0	89.8753	0	0	0	188.174	47.4452	148.217	68.9611
AT5G46873	0	0	0	0	0	0	0	0	2963.27	2209.27	2008.71	1680.82	2102.19	2192.85	1939.26	2452.53	0	0	0	0
AT5G46874	0	0	10.0569	0	0	0	0	0	0	0	22.5809	8.07077	0	0	23.3665	22.189	216.428	388.236	114.862	89.4976
AT5G46877	0	0	0	0	0	0	0	0	95.4556	148.611	52.4801	8.07077	0	112.361	237.086	505.545	0	21.0394	23.5671	0
AT5G46890	0	0	0	0	0	0	0	0	0	0	0	0	0	0	0	0	0	0	0	0
AT5G46900	0	0	0	0	0	0	0	0	0	0	0	0	0	0	0	0	0	0	0	0
AT5G46970	0	0	0	0	0	0	0	0	0	0	0	0	0	12.8676	0	0	0	0	0	0
AT5G47075	0	0	0	0	0	0	0	0	1938.42	1770.99	760.311	2332.78	1290.12	540.828	429.273	2421.1	0	0	0	0
AT5G47077	0	0	0	0	0	0	0	0	1136.41	756.13	709.234	124.256	414.753	1080.87	1287.55	412.419	0	0	148.217	0
AT5G47175	0	0	0	0	0	0	0	0	5072.78	3011.49	3024.87	3612.2	5496.83	2460.76	1939.26	4175.25	0	0	0	0
AT5G47635	0	0	0	0	0	0	0	0	0	0	0	0	0	0	0	0	0	0	0	0
AT5G48210	0	0	0	0	0	0	0	0	0	0	0	0	0	0	0	0	0	0	0	0
AT5G48485	0	0	0	0	0	0	0	0	8.82605	0	0	0	0	0	0	0	0	0	0	0
AT5G48490	0	0	0	0	0	0	0	0	0	0	0	0	0	0	0	0	0	0	0	0
AT5G48515	0	0	0	0	0	0	0	0	0	0	0	0	0	0	0	0	304.58	1272.06	4387.8	1726.77
AT5G48543	8.90509	0	0	0	0	0	0	0	0	0	0	0	0	0	0	0	0	0	0	0
AT5G48595	0	0	0	0	0	0	0	0	0	0	0	0	0	0	0	0	625.673	790.538	1917.45	898.098
AT5G48605	0	0	0	0	0	0	0	0	0	0	0	0	0	0	0	0	13053.8	14328.7	33786.3	27234.5
AT5G48905	0	0	0	0	0	0	0	0	366.093	35.4261	52.4801	0	0	0	150.387	9.53358	0	0	23.5671	0
AT5G48945	0	0	0	0	0	11.0398	0	0	184.594	124.573	22.5809	90.8873	116.349	90.1259	55.1114	120.199	0	0	0	0
AT5G48953	0	0	0	0	0	0	0	0	25008.1	21215.3	15279.9	10367.2	28125.3	35271.6	37918.1	31070.2	0	0	0	0
AT5G50060	0	0	0	0	0	0	0	0	0	0	0	0	0	0	0	9.53358	0	0	0	0
AT5G50345	0	0	0	0	0	0	0	0	0	0	0	0	0	0	0	0	0	0	0	0
AT5G50423	0	0	0	0	0	0	0	0	0	0	0	0	0	12.8676	0	0	12890.2	12662.7	20756.8	19552
AT5G51105	0	0	0	0	0	11.0398	70.4852	14.0428	58184.3	32349.5	25985.1	25926.5	29376.2	60814.3	67953.9	69207.9	1160.11	8404.61	8554.49	1790.97
AT5G51845	0	7.41157	0	0	0	0	0	0	20.6109	35.4261	52.4801	45.2983	40.3043	12.8676	55.1114	84.6507	0	0	0	0
AT5G52160	70.2004	7.41157	36.7761	0	0	0	0	14.0428	8.82605	0	22.5809	19.1205	40.3043	12.8676	0	9.53358	0	0	0	30.6866
AT5G52605	0	0	0	0	0	0	0	0	2684.45	726.362	2828.87	770.44	680.094	2931.85	2744.73	4314.12	0	0	0	0
AT5G52965	0	0	0	0	0	0	0	0	20.6109	0	22.5809	19.1205	64.4299	0	171.338	197.021	43139.5	80151	58488.3	45575.6
AT5G52975	0	0	0	0	0	0	0	0	48.1313	16.024	0	0	0	208.412	38.5992	9.53358	4878.59	78154.1	52178.6	3206
AT5G53600	0	0	0	0	0	0	0	0	0	0	0	0	0	0	0	0	0	0	0	0
AT5G53610	0	0	0	0	0	0	0	0	0	0	0	0	0	0	0	0	0	0	0	0
AT5G53742	0	0	0	0	0	0	0	0	0	0	0	0	0	0	0	0	0	0	0	0
AT5G54215	0	0	0	0	0	0	0	0	409.198	410.311	371.886	19.1205	143.673	259.829	404.113	389.687	0	0	82.6857	0
AT5G54220	8.90509	0	0	0	0	0	0	0	147.684	16.024	0	8.07077	18.0744	12.8676	0	22.189	0	0	0	0
AT5G54225	0	0	0	0	0	0	0	0	129.822	0	0	0	0	0	0	0	0	0	0	0
AT5G54740	0	0	0	0	0	0	0	0	0	0	0	0	0	0	0	0	0	0	0	0
AT5G54855	0	0	0	0	0	11.0398	0	67.8492	79.0474	56.3472	199.753	124.256	64.4299	90.1259	23.3665	258.596	0	0	0	0
AT5G55110	0	0	0	0	0	0	0	0	0	0	199.753	0	0	0	0	0	0	0	0	0
AT5G55131	0	0	0	0	0	0	0	0	0	0	0	0	18.0744	0	0	0	0	0	0	0
AT5G55132	0	0	0	0	0	0	0	0	4158.01	1737.8	13201.9	177.739	351.467	90.1259	91.0387	197.021	0	277.027	1369.13	0
AT5G55410	0	0	0	0	0	0	0	0	0	0	0	0	0	0	9.90707	0	0	0	0	0
AT5G55450	0	0	0	0	0	0	0	0	0	0	0	0	0	0	0	0	0	0	0	0
AT5G55460	0	0	0	0	0	0	0	0	0	0	0	0	0	0	0	0	0	0	0	0
AT5G55565	0	0	0	0	0	0	0	0	0	0	0	0	0	0	0	0	0	0	0	0
AT5G56170	0	0	0	0	0	0	0	0	20.6109	0	0	0	0	0	0	0	0	0	0	0
AT5G56368	0	0	0	0	0	0	0	0	0	0	0	8.07077	0	0	9.90707	0	0	0	23.5671	0
AT5G56369	0	0	0	0	0	0	0	0	0	0	0	0	0	0	0	0	0	0	0	0
AT5G56480	0	0	0	0	0	0	0	0	3632.37	1346.1	812.007	2799.62	3984.03	6321.88	6345.98	8248.43	58.701	139.009	402.995	30.6866
AT5G58412	0	0	0	0	0	0	14.5462	0	66251.4	45147.8	36943.6	33217.4	44839.9	59402.7	68892.8	79655.9	16390.8	29559.8	25525.3	10565.7
AT5G59105	0	0	0	0	0	0	0	0	0	0	0	0	0	0	9.90707	0	0	0	0	0
AT5G59310	0	0	0	0	0	0	0	0	0	0	0	0	0	0	0	0	0	0	0	0
AT5G59320	0	0	0	0	0	0	0	0	0	0	0	0	0	0	0	0	0	0	0	0
AT5G59330	0	0	0	0	0	0	0	0	0	0	0	0	0	0	0	0	0	0	0	0
AT5G59845	0	28.5042	22.7899	0	19.4495	113.85	14.5462	14.0428	0	0	0	8.07077	0	0	0	0	0	0	0	0
AT5G60553	0	7.41157	0	0	0	0	0	0	24271.7	22264.4	21434.9	17419.3	26712.9	28115	35774.7	29243.8	0	0	0	0
AT5G60615	0	0	0	0	0	0	0	0	0	0	52.4801	0	0	0	0	0	0	0	0	0
AT5G60805	0	0	0	0	0	0	0	0	0	0	0	0	0	0	0	0	0	0	52.0285	177.834
AT5G60945	0	0	0	0	0	0	0	0	0	0	0	0	0	0	0	0	28433.6	27484.4	39986.5	33130
AT5G60964	0	0	0	0	0	0	0	14.0428	0	0	0	0	0	0	0	0	15.9213	0	23.5671	0
AT5G61605	0	0	0	0	0	0	0	0	0	0	0	0	0	0	0	0	0	0	0	0
AT5G62065	0	0	0	0	0	0	0	0	0	0	0	0	0	0	0	9.53358	0	0	0	0
AT5G62080	0	0	0	0	0	0	0	0	0	0	0	0	0	0	0	0	0	0	0	0
AT5G62623	0	0	0	0	0	0	0	0	0	0	0	0	0	0	0	0	0	0	0	0
AT5G62627	0	0	0	0	0	0	0	0	409.198	148.611	240.96	1454.77	646.001	424.284	38.5992	177.197	0	0	0	0
AT5G63063	0	0	0	0	0	0	0	0	24823.6	19451.4	15192.2	19066.6	18198.1	18433.6	23626.6	28557.9	0	0	0	0
AT5G63065	0	17.3382	0	0	0	0	0	0	1322.68	1638.71	864.297	1426.97	5135.07	883.138	1672.5	751.633	0	0	0	0
AT5G63085	0	0	0	0	0	0	0	0	1136.41	1123.89	511.73	274.164	818.723	570.699	894.488	777.155	133.713	2168.68	1594.79	505.214
AT5G63087	0	7.41157	0	0	0	0	0	0	30797.3	15809.7	13802.4	13566.3	17399	38296.6	38878.4	33820.9	0	0	0	0
AT5G63225	0	0	0	0	0	0	0	0	8.82605	0	0	8.07077	0	90.1259	9.90707	0	0	0	0	0
AT5G63230	0	0	0	0	0	0	0	0	0	0	0	0	0	0	0	0	0	0	0	0
AT5G63240	0	7.41157	0	0	0	0	0	0	8.82605	0	0	8.07077	18.0744	12.8676	0	0	160.578	504.415	441.587	110.741
AT5G63250	0	0	0	0	0	0	0	0	0	0	0	0	0	0	9.90707	0	0	0	0	0
AT5G63660	0	0	0	0	0	0	0	0	0	0	0	0	0	0	0	0	0	0	0	0
AT5G64720	2734.16	1099.4	3488.19	1083.29	2939.68	810.532	2625.68	2840.18	0	0	121.969	0	0	0	9.90707	0	0	0	0	0
AT5G64816	0	7.41157	10.0569	0	8.4662	0	0	0	282.686	124.573	85.9487	234.623	171.725	233.876	192.795	258.596	15.9213	0	52.0285	0
AT5G67070	0	0	0	0	0	0	0	0	33.8499	0	0	31.6676	0	0	0	22.189	0	0	0	0
