# Supplementary material for: Single-cell RNA-seq analysis reveals ploidy-dependent and cell-specific transcriptome changes in Arabidopsis female gametophytes
Source: Genome Biol. 2020 Jul 22;21:178. doi: 10.1186/s13059-020-02094-0 (PMC7375004; doi:10.1186/s13059-020-02094-0)
Supplement: Supplementary file 5 — Additional file 5:Table S4. Primer pairs used for qRT-PCR and GFP validation. [file 13059_2020_2094_MOESM5_ESM.xlsx]

## Sheet: Sheet1
Additional file 5: Table S4. Primer pairs used for qRT-PCR and GFP validation.
TOR	5’-ATGCTCCTGCTGATGTTGAG-3’	qRT-PCR
	5’-ACTCCTTTGAGGCTGAGGAA-3’
OSR2	5'-TGATGGTGCTATTGGCGGTTCT-3’
	5'-AGCATTAGCATCAGCACCACCG-3
ERCC_171	5'-TTAGTTTCGTGGCGGGATTT-3’
	5'-CACGAATCGCACGGATGTT-3’
AT3G48231	5'-TGATTACGCCAAGCTTGATCGTCAACCAACATTCCAGCGTT-3’	GFP validation
	5'-TGCTCACCATGGATCCGAAGGTCACTAAGATTTTTGTGAAACC-3’
AT5G48953	5'-TGATTACGCCAAGCTTGACACGACACAAGGAGAAACATGTGCT-3’
	5'-TGCTCACCATGGATCCATGTGAATGTTTCTGGTTCTGCAT-3’
AT4G35165	5'-TGCTCACCATCTCGAGCGTAGCTGTCAAATGTCTCGGACA-3’
	5'-TGCTCACCATGGATCCAATAGCTCTTGAATTGTTTCCCAT-3’
AT3G30247	5'-TGCTCACCATCTCGAGGGTCATCCATGAGTTAGAAAGACAT-3’
	5'-TGCTCACCATGGATCCCATGAACATGGTTTTATTCTCCAT-3’
